# Supplementary material for: The Calicophoron daubneyi genome provides new insight into mechanisms of feeding, eggshell synthesis and parasite-microbe interactions
Source: BMC Biol. 2025 Jan 13;23:11. doi: 10.1186/s12915-025-02114-0 (PMC11727788; doi:10.1186/s12915-025-02114-0)
Supplement: Supplementary file 1 — Additional file 1. Conservation of KEGG modules across selected platyhelminth species. Raw data (gene counts/proportion of complete modules) used to generate the heatmap shown in Fig. 2. [file 12915_2025_2114_MOESM1_ESM.xlsx]

## Sheet: Proportion Complete
	9_opisthorchis_felineus	Calicophoron_daubneyi	10_opisthorchis_viverrini	5_fasciola_gigantica	18_taenia_saginata	13_schistosoma_bovis	15_schistosoma_japonicum	3_echinococcus_multilocularis	19_taenia_solium	14_schistosoma_haematobium	20_UP000005640_9606	1_clonorchis_sinensis	17_schmidtea_mediterranea	11_paragonimus_westermani	8_hymenolepis_diminuta	6_fasciola_hepatica	7_gyrodactylus_salaris	16_schistosoma_mansoni	2_echinococcus_granulosus	4_echinostoma_caproni	12_protopolystoma_xenopodis	Description	KOs	Substrates	Intermediates	Products
J00001	0.333333	0.333333	0.333333	0.333333	0.333333	0.333333	0.333333	0.333333	0.333333	0.333333	0.333333	0.333333	0.333333	0.333333	0.333333	0.333333	0.333333	0.333333	0.333333	0.333333	0.333333	Extracellular sucrose => D-Fructose-6P	K02810 K01193 (K00847,K00844)	Extracellular sucrose		D-Fructose-6P
J00002	0	0	0	0	0	0	0	0	0	0	0	0	0	0	0	0	0	0	0	0	0	1,2-Propanediol => propanal	K01699	2-Propanediol		propanal
J00003	0	0	0	0	0	0	0	0	0	0	0	0	0	0	0	0	0	0	0	0	0	2,3-Butanedione => 2-Acetoin	K03366,K0004	3-Butanedione		2-Acetoin
J00004	0	0	0	0	0	0	0	0	0	0	0	0	0	0	0	0	0	0	0	0	0	2'-Deoxyadenosine => Adenine	K03784	2'-Deoxyadenosine		Adenine
J00005	0.5	0.5	0.5	0.5	0.5	0.5	0.5	0.5	0.5	0.5	0.5	0.5	0.5	0.5	0.5	0.5	0.5	0.5	0.5	0.5	0.5	2'-Deoxyadenosine => Hypoxanthine	K01488 K03784	2'-Deoxyadenosine		Hypoxanthine
J00006	1	1	1	1	1	1	1	1	1	1	1	1	1	1	1	1	0	1	1	1	0	Deoxyribose => 2-Deoxy-D-ribose 5-phosphate	K00852	Deoxyribose		2-Deoxy-D-ribose 5-phosphate
J00007	0	0	0	0	0	0	0	0	0	0	0	0	0	0	0	0	0	0	0	0	0	Salicylic acid => Catechol	K00480	Salicylic acid		Catechol
J00008	0	0	0	0	0	0	0	0	0	0	0	0	0	0	0	0	0	0	0	0	0	R-2-Acetoin => (R,R)-2,3-Butanediol	K00004	R-2-Acetoin		(R,R)-2,3-Butanediol
J00009	0	0	0	0	0	0	0	0	0	0	0	0	0	0	0	0	0	0	0	0	0	S-2-Acetoin => (S,S)-2,3-Butanediol	K03366	S-2-Acetoin		(S,S)-2,3-Butanediol
J00010	0	0	0	0	0	0	0	0	0	0	0	0	0	0	0	0	0	0	0	0.125	0	4-Hydroxybenzoate => Ubiquinol	K03179 K03186 K18800 K00568 K03185 K03183 K03184 K00568	4-Hydroxybenzoate		Ubiquinol
J00011	1	1	1	1	1	1	1	1	1	1	1	1	1	1	1	1	1	1	1	1	1	Acetate => Acetyl-CoA	K01895	Acetate		Acetyl-CoA
J00012	0	0	0	0	0	0	0	0	0	0	0	0	0	0	0	0	0	0	0	0	0	Acetoacetate => Methanol & Acetate	K01574 K18371 K18372	Acetoacetate		Methanol & Acetate
J00013	0	0	0	0	0	0	0	0	0	0	0.5	0	0	0	0	0	0	0	0	0	0	Cyclodextrin => maltose	K01208 (K05992,K01177,K01176)	Cyclodextrin		maltose
J00014	1	1	1	1	1	1	1	1	1	1	1	1	1	1	1	1	1	1	1	1	1	Adenosine => Inosine	K01488	Adenosine		Inosine
J00015	0	0	0	0	0	0	0	0	0	0	0	0	0	0	0	0	0	0	0	0	0	Adenosine => Adenine	K10213	Adenosine		Adenine
J00016	0	0	0	0	0	0	0	0	0	0	0	0	0	0	0	0	0	0	0	0	0	Lactose => D-Glucose + D-Galactose	K01190	Lactose		D-Glucose + D-Galactose
J00017	0	0	0	0	0	0	0	0	0	0	0	0	0	0	0	0	0	0	0	0	0	Lactose => beta-D-Glucose + D-Galactose 6-phosphate	K02786 K01220	Lactose		beta-D-Glucose + D-Galactose 6-phosphate
J00018	0	0	0	0	0	0	0	0	0	0	0	0	0	0	0	0	0	0	0	0	0	Ribitol => D-Ribulose	K00039	Ribitol		D-Ribulose
J00019	0.5	0.5	0.5	0.5	0.5	0.5	0.5	0.5	0.5	0.5	0.5	0.5	0.5	0.5	0.5	0.5	0.5	0.5	0.5	0.5	0.5	2-Hydroxybutyrate => Propanoate	K00016 K00925	2-Hydroxybutyrate		Propanoate
J00020	1	1	1	1	1	1	0	1	1	1	0	1	0	1	1	1	0	1	1	1	1	Amygdalin => Mandelonitrile	K05349	Amygdalin		Mandelonitrile
J00021	0	0	0	0	0	0	0	0	0	0	0	0	0	0	0	0	0	0	0	0	0	Arbutin => B-D-Glucose-6P	K02777 K01222	Arbutin		B-D-Glucose-6P
J00022	0	0	0	0	0	0	0	0	0	0	0.5	0	0	0	0	0	0	0	0	0	0	Cyclodextrin => Maltose	K01208 K01176	Cyclodextrin		Maltose
J00023	0	0	0	0	0	0	0	0	0	0	0	0	0	0	0	0	0	0	0	0	0	2-Oxobutanoate => Proponoate	(K00925,K00932)	2-Oxobutanoate		Proponoate
J00024	0	0	0	0	0	0	0	0	0	0	0	0	0	0	0	0	0	0	0	0	0	Methyl beta-D-galactoside ABC Transporter	K10540 K10541 K10542
J00025	0	0	0	0	0	0	0	0	0	0	0	0	0	0	0	0	0	0	0	0	0	Butanoate => Butanoyl-CoA	K19709	Butanoate		Butanoyl-CoA
J00026	0	0	0	0	0	0	0	0	0	0	0	0	0	0	0	0	0	0	0	0	0	Citraconate => 2-Oxobutanoate	K01704 K00052	Citraconate		2-Oxobutanoate
J00027	1	1	1	1	0	1	1	1	1	1	1	1	1	1	1	1	1	1	1	1	1	Citrate => Oxaloacetate	K01647	Citrate		Oxaloacetate
J00028	1	1	1	1	1	1	1	1	1	1	1	1	1	1	1	1	1	1	1	1	1	Citrate => Isocitrate	(K01682,K01681)	Citrate		Isocitrate
J00029	0	0	0	0	0	0	0	0	0	0	0	0	0	0	0	0	0	0	0	0	0	L-Malate => Phosphoenolpyruvate	(K00024,K00116) K01610	L-Malate		Phosphoenolpyruvate
J00030	0.5	0.5	0.5	0.5	0.5	0.5	0.5	0.5	0.5	0.5	0.5	0.5	0.5	0.5	0.5	0.5	0.5	0.5	0.5	0.5	0.5	L-Malate => Succinate	K01679 K00241	L-Malate		Succinate
J00031	0	0	0	0	0	0	0	0	0	0	0	0	0	0	0	0	0	0	0	0	0	D-Malate => Pyruvate	K07246	D-Malate		Pyruvate
J00032	0	0	0	0	0	0	0	0	0	0	0	0	0	0	0	0	0	0	0	0	0	L-Alanine => Pyruvate	K00259	L-Alanine		Pyruvate
J00033	0	0	0	0	0	0	0	0	0	0	0	0	0	0	0	0	0	0	0	0	0	D-Alanine => Pyruvate	K00824	D-Alanine		Pyruvate
J00034	0	0	0	0	0	0	0	0	0	0	0	0	0	0	0	0	0	0	0	0	0	L-Arabinose => L-Ribulose	K01804	L-Arabinose		L-Ribulose
J00035	1	1	1	1	1	1	1	1	1	1	1	1	1	1	1	1	1	1	1	1	1	L-Arabitol => L-Arabinose	K00011	L-Arabitol		L-Arabinose
J00036	0	0	0	0	0	0	0	0	0	0	1	0	1	0	0	0	0	0	0	0	0	Citruline + L-Aspartate => Arginine + Fumarate	K01940 K01755	Citruline + L-Aspartate		Arginine + Fumarate
J00037	0.333333	0.333333	0.333333	0.333333	0	0.333333	0.333333	0.333333	0	0.333333	0.666667	0.333333	0.666667	0.666667	0.333333	0.333333	0.333333	0.333333	0.333333	0.333333	0.333333	L-Aspartate => Oxaloacetate	(K01953,K01914) K22457 K13566	L-Aspartate		Oxaloacetate
J00038	0	0	0	0	0	0	0	0	0	0	0	0	0	0	0	0	0	0	0	0	0	Cellobiose => D-Glucose	K02759 K01222	Cellobiose		D-Glucose
J00039	0	0	0	0	0	0	0	0	0	0	0	0	0	0	0	0	0	0	0	0	0	L-Fucose => Glycerone phosphate	K01818 K00879 K01628	L-Fucose		Glycerone phosphate
J00040	0.666667	0.666667	0.666667	0.666667	0.333333	0.666667	0.333333	0.333333	0.333333	0.666667	0.666667	0.666667	0.666667	0.666667	0.333333	0.666667	0.333333	0.666667	0.333333	0.666667	0.333333	Extracellular D-Glucosamine => Fructose-6P	K02765 (K00844,K18676) K02564	Extracellular D-Glucosamine		Fructose-6P
J00041	1	1	1	1	0.5	1	0.5	0.5	0.5	1	1	1	1	1	0.5	1	0.5	1	0.5	1	0.5	D-Glucosamine => Fructose-6P	(K00844,K18676) K02564	D-Glucosamine		Fructose-6P
J00042	0.333333	0.333333	0.333333	0.333333	0.333333	0.333333	0.333333	0.333333	0.333333	0.333333	0.333333	0.333333	0.333333	0.333333	0.333333	0.333333	0.333333	0.333333	0.333333	0.333333	0.333333	D-Glucosaminate => Pyruvate	K17467 K17458 (K01625,K11395)	D-Glucosaminate		Pyruvate
J00043	0	0	0	0	0	0	0	0	0	0	1	0	1	0	0	0	0	0	0	0	0	Glycerone => Glycerone phosphate	(K00863,K05881)	Glycerone		Glycerone phosphate
J00044	0	0	0	0	0	0	0	0	0	0	0.5	0	0.5	0	0	0	0	0	0	0	0	Glycerol => Gylcerone	(K18097,K00005) (K05881,K00863)	Glycerol		Gylcerone
J00045	0.333333	0.333333	0.333333	0.333333	0.333333	0.333333	0.333333	0.333333	0.333333	0.333333	0.333333	0.333333	0.333333	0.333333	0.333333	0.333333	0.333333	0.333333	0.333333	0.333333	0.333333	Glycerol => Phosphatidate	K00864 K00631 K00655	Glycerol		Phosphatidate
J00046	0.25	0.25	0.25	0.25	0.25	0.25	0.25	0.25	0.25	0.25	0.25	0.25	0.25	0.25	0.25	0.25	0.25	0.25	0.25	0.25	0.25	D-Mannitol => D-Mannose	K02800 K00009 K01809 K02794	D-Mannitol		D-Mannose
J00047	1	1	1	1	1	1	1	1	1	1	1	1	1	1	1	1	1	1	1	1	1	D-Mannose => D-Fructose-6P	K01809	D-Mannose		D-Fructose-6P
J00048	0.666667	0.666667	0.666667	0.666667	0.666667	0.666667	0.666667	0.666667	0.666667	0.666667	0.666667	0.666667	0.666667	0.666667	0.666667	0.666667	0.666667	0.666667	0.666667	0.666667	0.666667	D-Mannose => Glyceraldehyde-3P	K01809 K00850 K01624	D-Mannose		Glyceraldehyde-3P
J00049	0.5	0.5	0.5	0.5	0.5	0.5	0.5	0.5	0.5	0.5	0.666667	0.5	0.5	0.5	0.5	0.333333	0.5	0.5	0.5	0.5	0.333333	D-Mannose => L-Fucose-1P	K01809 K01840 K00971 K01711 K02377 K00976	D-Mannose		L-Fucose-1P
J00050	0	0	0	0	0	0	0	0	0	0	0	0	0	0	0	0	0	0	0	0	0	Melibiose => D-Glucose + D-Galactose	K07406	Melibiose		D-Glucose + D-Galactose
J00051	0	0	0	0	0	0	0	0	0	0	0	0	0	0	0	0	0	0	0	0	0	Raffinose => Sucrose	K07406	Raffinose		Sucrose
J00052	0.5	0.5	0.5	0.5	0.5	0.5	0.5	0.5	0.5	0.5	0.5	0.5	0.5	0.5	0.5	0.5	0.5	0.5	0.5	0.5	0.5	Raffinose => D-Fructose + D-Glucose	K07406 K01187	Raffinose		D-Fructose + D-Glucose
J00053	0	0	0	0	0	0	0	0	0	0	0	0	0	0	0	0	0	0	0	0	0	Raffinose => D-Glucose + D-Galactose	K06611 K01193 K07406	Raffinose		D-Glucose + D-Galactose
J00054	1	1	1	1	1	1	1	1	1	1	1	1	1	1	1	1	0	1	1	1	0	Ribose => D-Ribose-5P	K00852	Ribose		D-Ribose-5P
J00055	1	1	1	1	1	1	0.5	1	1	1	1	1	1	1	1	1	0.5	1	1	1	0.5	Ribose => PRPP	K00852 K00948	Ribose		PRPP
J00056	0	0	0	0	0	0	0	0	0	0	0	0	0	0	0	0	0	0	0	0	0	D-Saccharic Acid / D-Glucarate => Pyruvate	K01706 K01630	D-Saccharic Acid / D-Glucarate		Pyruvate
J00057	1	1	1	1	0	1	1	0	0	1	1	1	1	1	0	1	1	1	0	1	1	L-Serine => Pyruvate	(K01752,K01754)	L-Serine		Pyruvate
J00058	0	0	0	0	0	0	0	0	0	0	0	0	0	0	0	0	0	0	0	0	0	L-Serine => L-Tryptophane	K01696	L-Serine		L-Tryptophane
J00059	1	1	1	1	0	1	1	1	1	1	1	1	1	1	1	1	1	1	1	1	1	L-Serine => Glycine	K00600	L-Serine		Glycine
J00060	0	0	0	0	0	0	0	0	0	0	0	0	0	0	0	0	0	0	0	0	0	D-Serine => Pyruvate	K01753	D-Serine		Pyruvate
J00061	0	0	0	0	0	0	0	0	0	0	1	0	1	0	0	0	0	0	0	0	0	D-Serine => L-Serine	K12235	D-Serine		L-Serine
J00062	0	0	0	0	0	0	0	0	0	0	1	0	1	0	0	0	0	0	0	0	0	D-Sorbitol => D-Fructose	K00008	D-Sorbitol		D-Fructose
J00063	0	0	0	0	0	0	0	0	0	0	0	0	0	0	0	0	0	0	0	0	0	D-Tagatose => D-Fructose-6P	K21621 K21622	D-Tagatose		D-Fructose-6P
J00064	0	0	0	0	0	0	0	0	0	0	0	0	0	0	0	0	0	0	0	0	0	D-Tagatose =>D-Tagatose-6P => D-Tagatose 1,6-bisphosphate => Glycerone-P	K21621 K16370 K16371	D-Tagatose	D-Tagatose-6P => D-Tagatose 1,6-bisphosphate	Glycerone-P
J00065	0	0	0	0	0	0	0	0	0	0	0	0	0	0	0	0	0	0	0	0	0	L-Tartaric Acid / Tartrate => Oxaloacetate => TCA Cycle	K03779	L-Tartaric Acid / Tartrate	Oxaloacetate	TCA Cycle
J00066	0	0	0	0	0	0	0	0	0	0	0	0	0	0	0	0	0	0	0	0	0	L-Threonine => Glycine	K01620	L-Threonine		Glycine
J00067	0	0	0	0	0	0	0	0	0	0	0	0	0	0	0	0	0	0	0	0	0	L-Threonine => O-Phospho-L-homoserine => L-Homoserine => L-Aspartate 4-semialdehyde	K01733 K00872 K00003	L-Threonine	O-Phospho-L-homoserine => L-Homoserine	L-Aspartate 4-semialdehyde
J00068	1	1	1	1	0	1	1	0	0	1	1	1	1	1	0	1	1	1	0	1	1	L-Threonine => 2-Oxobutanoate	K01754	L-Threonine		2-Oxobutanoate
J00069	0	0	0	0	0	0	0	0	0	0	0	0	0	0	0	0	0	0	0	0	0	Extracellular Trehalose => D-Glucose-6P	K02777 K01226	Extracellular Trehalose		D-Glucose-6P
J00070	0	0	0	0	0	0	0	0	0	0	0.333333	0	0	0	0	0	0	0	0	0	0	Extracellular Trehalose => D-Glucose	K02777 K01087 K01194	Extracellular Trehalose		D-Glucose
J00071	0	0	0	0	0	0	0	0	0	0	0	0	0	0	0	0	0	0	0	0	0	Dulcitol / Galactitol => D-Tagatose =>D-Tagatose-6P => D-Tagatose 1,6-bisphosphate => Glycerone-P	K21620 K21621 K16370 K16371	Dulcitol / Galactitol	D-Tagatose =>D-Tagatose-6P => D-Tagatose 1,6-bisphosphate	Glycerone-P
J00072	1	1	1	1	1	1	1	1	1	1	1	1	1	1	1	1	1	1	1	1	1	Dulcitol / Galactitol => D-Galactose	K00011	Dulcitol / Galactitol		D-Galactose
J00073	0	0	0	0	0	0	0	0	0	0	0	0	0	0	0	0	0	0	0	0	0	Dulcitol / Galactitol => Galactitol 1-phosphate =>D-Tagatose-6P => D-Tagatose 1,6-bisphosphate => Glycerone-P	K02774 K00094 K16370 K16371	Dulcitol / Galactitol	Galactitol 1-phosphate =>D-Tagatose-6P => D-Tagatose 1,6-bisphosphate	Glycerone-P
J00074	0.333333	0.666667	0.333333	0.666667	0.333333	0.333333	0.333333	0.333333	0.333333	0	0.666667	0	0.666667	0.333333	0.333333	0.666667	0.333333	0.333333	0.333333	0.333333	0.333333	D-Xylose => D-Xylulose => D-Xylulose-5P => D-Ribulose-5P	K01805 K00854 K01783	D-Xylose	D-Xylulose => D-Xylulose-5P	D-Ribulose-5P
J00075	0	0	0	0	0	0	0	0	0	0	0	0	0	0	0	0	0	0	0	0	0	D-Xylose => D-Xylonolactone => 2-Dehydro-3-deoxy-D-xylonate => Pyruvate	K22185 K14274 K22186 K22397	D-Xylose	D-Xylonolactone => 2-Dehydro-3-deoxy-D-xylonate	Pyruvate
J00076	0	0	0	0	0	0	0	0	0	0	0.25	0	0.25	0	0	0	0.25	0	0	0	0.25	Formate => 10-Formyl-THF => 5,10-Methenyltetrahydrofolate => 5-Methyltetrahydrofolate => Acetyl-CoA	K01938 K01491 K00297 K00194	Formate	10-Formyl-THF => 5,10-Methenyltetrahydrofolate => 5-Methyltetrahydrofolate	Acetyl-CoA
J00077	0	0	0	0	0	0	0	0	0	0	0	0	0	0	0	0	0	0	0	0	0	Fumarate + Hydroquinone => Quinone + Succinate	K00244+K00245+K00246+K00247	Fumarate + Hydroquinone		Quinone + Succinate
J00079	0.5	0.5	0	0.5	0.5	0.5	0.5	0.5	0.5	0.5	1	0.5	1	0.5	0.5	0.5	1	0.5	0.5	0.5	1	Amino Butyric Acid / GABA => Succinate semialdehyde => Succinate	(K13524,K07250,K00823,K16871) (K00135,K00139,K17761)	Amino Butyric Acid / GABA	Succinate semialdehyde	Succinate
J00080	0	0	0	0	0	0	0	0	0	0	0	0	0	0	0	0	0	0	0	0	0	Cyclodextrin => Maltodextrin => Maltoligosyltrehalose => Trehalose	K01208 K06044 K01236	Cyclodextrin	Maltodextrin => Maltoligosyltrehalose	Trehalose
J00081	0.777778	0.777778	0.777778	0.777778	0.777778	0.777778	0.777778	0.777778	0.777778	0.777778	0.777778	0.777778	0.777778	0.777778	0.777778	0.777778	0.777778	0.777778	0.777778	0.777778	0.777778	Glycerol => Lactate	K00005 K05878 K01803 K00134 K00927 (K01834,K15633) K01689 K00873 K00016	Glycerol		Lactate
J00082	0.75	0.75	0.75	0.75	0.75	0.75	0.75	0.75	0.75	0.75	0.75	0.75	0.75	0.75	0.75	0.75	0.75	0.75	0.75	0.75	0.75	Glycerol => Pyruvate	K00005 K05878 K01803 K00134 K00927 (K01834,K15633) K01689 K00873	Glycerol		Pyruvate
J00083	0	0	0	0	0	0	0	0	0	0	0	0	0	0	0	0	0	0	0	0	0	Glycine => L-Threonine	K01620	Glycine		L-Threonine
J00084	0	0	0	0	0	0	0	0	0	0	0	0	0	0	0	0	0	0	0	0	0	Glycine => L-Threonine => O-Phospho-L-homoserine => L-Homoserine => L-Aspartate 4-semialdehyde => Lysine	K01620 K01733 K00872 (K0003,K12524) K01714 K00215 K00674 K00821 K01439 K01778 K01586	Glycine	L-Threonine => O-Phospho-L-homoserine => L-Homoserine => L-Aspartate 4-semialdehyde	Lysine
J00085	0	0	0	0	0	0	0	0	0	0	0	0	0	0	0	0	0	0	0	0	0	Glycine => L-Threonine => O-Phospho-L-homoserine => L-Homoserine	K01620 K01733 K00872	Glycine	L-Threonine => O-Phospho-L-homoserine	L-Homoserine
J00086	0	0	0	0	0	0	0	0	0	0	0	0	0	0	0	0	0	0	0	0	0	Glycine => L-Threonine => O-Phospho-L-homoserine => L-Homoserine => L-Aspartate 4-semialdehyde => Lysine	K01620 K01733 K00872 (K0003,K12524) K01714 K00215 K10206 K01778 K01586	Glycine	L-Threonine => O-Phospho-L-homoserine => L-Homoserine => L-Aspartate 4-semialdehyde	Lysine
J00087	0	0	0	0	0	0	0	0	0	0	0	0	0	0	0	0	0	0	0	0	0	Glycine => L-Threonine => O-Phospho-L-homoserine => L-Homoserine => L-Aspartate 4-semialdehyde => Lysine	K01620 K01733 K00872 (K0003,K12524) K01714 K00215 K03340 K01586	Glycine	L-Threonine => O-Phospho-L-homoserine => L-Homoserine => L-Aspartate 4-semialdehyde	Lysine
J00088	0	0	0	0	0	0	0	0	0	0	0	0	0	0	0	0	0	0	0	0	0	L-Aspartate => 4-Phospho-L-aspartate => N-Succinyl-L-2-amino-6-oxopimelate => Lysine	K12524 K00133 K01714 K00215 K00674 K00821 K01439 K01778 K01586	L-Aspartate	4-Phospho-L-aspartate => N-Succinyl-L-2-amino-6-oxopimelate	Lysine
J00089	0	0	0	0	0	0	0	0	0	0	0	0	0	0	0	0	0	0	0	0	0	L-Aspartate => 4-Phospho-L-aspartate => LL-2,6-Diaminopimelate => Lysine	K12524 K00133 K01714 K00215 K10206 K01778 K01586	L-Aspartate	4-Phospho-L-aspartate => LL-2,6-Diaminopimelate	Lysine
J00090	0	0	0	0	0	0	0	0	0	0	0	0	0	0	0	0	0	0	0	0	0	L-Aspartate => 4-Phospho-L-aspartate => L-2-Amino-6-oxopimelate => Lysine	K12524 K00133 K01714 K00215 K03340 K01586	L-Aspartate	4-Phospho-L-aspartate => L-2-Amino-6-oxopimelate	Lysine
J00091	0	0	0	0	0	0	0	0	0	0	0	0	0	0	0	0	0	0	0	0	0	Glycolic Acid / Glycolate + Oxygen => Glyoxylate + Hydrogen peroxide	K00104	Glycolic Acid / Glycolate + Oxygen		Glyoxylate + Hydrogen peroxide
J00092	0	0	0	0	0	0	0	0	0	0	1	0	1	0	0	0	0	0	0	0	0	Hydrogen peroxide => Oxygen + H2O	K03781	Hydrogen peroxide		Oxygen + H2O
J00093	0	0	0	0	0	0	0	0	0	0	0	0	0	0	0	0	0	0	0	0	0	Hydroxy-L-Proline / Hydroxyproline => cis-4-Hydroxy-D-proline => 1-Pyrroline-4-hydroxy-2-carboxylate => 2,5-Dioxopentanoate	K12658 K22549 K21062	Hydroxy-L-Proline / Hydroxyproline	cis-4-Hydroxy-D-proline => 1-Pyrroline-4-hydroxy-2-carboxylate	2,5-Dioxopentanoate
J00094	0	0	0	0	0	0	0	0	0	0	0	0	0	0	0	0	0	0	0	0	0	ABC transporter	K17202 K17203 K17204
J00095	0	0	0	0	0	0	0	0	0	0	0	0	0	0	0	0	0	0	0	0	0	Inosine => Hypoxanthine	K03784	Inosine		Hypoxanthine
J00096	0	0	0	0	0	0	0	0	0	0	0	0	0	0	0	0	0	0	0	0	0	Sucrose + (2,1-beta-D-Fructosyl)n <=> D-Glucose + (2,1-beta-D-Fructosyl)n	K20811	1-beta-D-Fructosyl)n <		D-Glucose + (2,1-beta-D-Fructosyl)n
J00097	0	0	0	0	0	0	0	0	0	0	0	0	0	0	0	0	0	0	0	0	0	Fructan => D-Fructose	K03332	Fructan		D-Fructose
J00098	0	0	0	0	0	0	0	0	0	0	0	0	0	0	0	0	0	0	0	0	0	Itaconic Acid / Itaconate => Pyruvate	K01903 K18290 (K18292,K18289)	Itaconic Acid / Itaconate		Pyruvate
J00099	0.5	0.5	0.5	0.5	0	0.5	0.5	0.5	0	0.5	0.5	0.5	0.5	0.5	0.5	0.5	0.5	0.5	0.5	0.5	0.5	L-Asparagine => 2-Oxosuccinamate =>Oxaloacetate	K22457 K13566	L-Asparagine	2-Oxosuccinamate	Oxaloacetate
J00100	0	0	0	0	0	0	0	0	0	0	1	0	0	0	0	0	0	0	0	0	0	L-Asparagine => L-Aspartate	(K13051,K01424)	L-Asparagine		L-Aspartate
J00101	1	1	0	1	0	1	0	0	0	1	1	1	1	1	0	1	1	1	0	1	0	L-Glutamine + H2O <=> L-Glutamate + Ammonia	(K05597,K01425)	L-Glutamine + H2O <		L-Glutamate + Ammonia
J00102	1	1	1	1	0	0	0	0	0	0	1	1	1	1	0	1	1	0	0	0.666667	1	Isoleucine degradation	K00826 K00167 K09699
J00103	1	1	1	1	0	0	0	0	0	0	1	1	1	1	0	1	1	0	0	0.666667	1	L-Valine degradation	K00826 K00167 K09699
J00104	1	1	1	1	0	0	0	0	0	0	1	1	1	1	0	1	1	0	0	0.666667	1	L-Leucine degradation	K00826 K00167 K09699
J00105	0	0	0	0	0	0	0	0	0	0	0	0	0	0	0	0	0	0	0	0	0	Lactate => Pyruvate	K00101	Lactate		Pyruvate
J00106	0	0	0	0	0	0	0	0	0	0	0	0	0	0	0	0	0	0	0	0	0	Lactate => Acetate	K00467	Lactate		Acetate
J00107	0	0	0	0	0	0	0	0	0	0	0	0	0	0	0	0	0	0	0	0	0	Lactate => Lactoyl-CoA => Propenoyl-CoA => Propanoyl-CoA	K01026 K20626 (K20143,K19745)	Lactate	Lactoyl-CoA => Propenoyl-CoA	Propanoyl-CoA
J00108	0	0	0	0	0	0	0	0	0	0	0	0	0	0	0	0	0	0	0	0	0	L-Lyxose => L-Xylulose	K01820	L-Lyxose		L-Xylulose
J00109	0	0	0	0	0	0	0	0	0	0	0	0	0	0	0	0	0	0	0	0	0	5-Oxoproline => L-Glutamate	K23123	5-Oxoproline		L-Glutamate
J00110	0	0	0	0	0	0	0	0	0	0	0	0	0	0	0	0	0	0	0	0	0	L-Rhamnose => L-Rhamnulose => L-Rhamnulose 1-phosphate => L-Lactaldehyde + Glycerone-P	K01813 K00848 K01629	L-Rhamnose	L-Rhamnulose => L-Rhamnulose 1-phosphate	L-Lactaldehyde + Glycerone-P
J00111	0	0	0	0	0	0	0	0	0	0	0.5	0	0.5	0	0	0	0	0	0	0	0	L-Sorbose => D-Sorbitol => D-Fructose	(K08261,K19633,K17742) K00008	L-Sorbose	D-Sorbitol	D-Fructose
J00112	0	0	0	0	0	0	0	0	0	0	1	0	0.5	0	0	0	0	0	0	0	0	Malonate => Malonyl-CoA => Acetyl-CoA	K18660 K01578	Malonate	Malonyl-CoA	Acetyl-CoA
J00113	0	0	0	0	0	0	0	0	0	0	0	0	0	0	0	0	0	0	0	0	0	Maltose => Maltose-6P => D-Glucose + D-Glucose-6P	K06896 K01232	Maltose	Maltose-6P	D-Glucose + D-Glucose-6P
J00114	0	0	0	0	0	0	0	0	0	0	0	0	0	0	0	0	0	0	0	0	0	3-Hydroxyphenylacetate degradation, 3-Hydroxyphenylacetate => homoprotocatechuate => 2-oxohept-3-enedioate	K00484 K00455 K00151 K01826 K05921	3-Hydroxyphenylacetate	homoprotocatechuate	2-oxohept-3-enedioate
J00115	0	0	0	0	0	0	0	0	0	0	0	0	0	0	0	0	0	0	0	0	0	L-Arginine => L-Citruline + Ammonia	K01478	L-Arginine		L-Citruline + Ammonia
J00116	0	0	0	0	0	0	0	0	0	0	0	0	0	0	0	0	0	0	0	0	0	L-Cysteine => Pyruvate	K14155	L-Cysteine		Pyruvate
J00117	0.5	0.5	0.5	0.5	0.5	0.5	0.5	0.5	0.5	0.5	0.5	0.5	0.5	0.5	0.5	0.5	0.5	0.5	0.5	0.5	0.5	L-Cysteine => Mercaptopyruvate => 3-Mercaptolactate	K00812 K00016	L-Cysteine	Mercaptopyruvate	3-Mercaptolactate
J00118	0	0	0	0	0	0	0	0	0	0	1	0	1	0	0	0	0	0	0	0	0	D-myo-Inositol => Glucuronate	K00469	D-myo-Inositol		Glucuronate
J00119	1	1	1	1	1	1	1	1	1	1	1	1	1	1	1	1	1	1	1	1	1	D-myo-Inositol => Phosphatidylinositol	K00999	D-myo-Inositol		Phosphatidylinositol
J00120	0	0	0	0	0	0	0	0	0	0	0	0	0	0	0	0	0	0	0	0	0	meso-Tartrate => Oxaloglycolate => Tartrate => Oxaloacetate	K007246 K03779	meso-Tartrate	Oxaloglycolate => Tartrate	Oxaloacetate
J00121	0	0	0	0	0	0	0	0	0	0	0	0	0	0	0	0	0	0	0	0	0	D-Galactarate => 5-Dehydro-4-deoxy-D-glucarate => Pyruvate + Tartronate semialdehyde	K01708 K01630	D-Galactarate	5-Dehydro-4-deoxy-D-glucarate	Pyruvate + Tartronate semialdehyde
J00122	0	0	0	0	0	0	0	0	0	0	0	0	0	0	0	0	0	0	0	0	0	N-Acetyl-D-Galactosamine => N-Acetyl-D-galactosamine 6-phosphate => D-Galactosamine 6-phosphate => D-Tagatose 6-phosphate	K02745 K02079 K02080	N-Acetyl-D-Galactosamine	N-Acetyl-D-galactosamine 6-phosphate => D-Galactosamine 6-phosphate	D-Tagatose 6-phosphate
J00123	1	1	0.666667	1	0.333333	1	0.666667	0.333333	0.333333	1	1	1	1	1	0.333333	1	0	1	0.333333	1	0.333333	N-Acetyl-D-glucosamine => N-Acetyl-D-glucosamine 6-phosphate => D-Glucosamine phosphate => beta-D-Fructose 6-phosphate	K00884 K01443 K02564	N-Acetyl-D-glucosamine	N-Acetyl-D-glucosamine 6-phosphate => D-Glucosamine phosphate	beta-D-Fructose 6-phosphate
J00124	0.333333	0.333333	0.333333	0.333333	0.333333	0.333333	0.333333	0.333333	0.333333	0.333333	0.333333	0.333333	0.333333	0.333333	0.333333	0.333333	0.333333	0.333333	0.333333	0.333333	0.333333	N-Acetyl-L-glutamate => ornithine	((K00930,K22478) K00145,K12659) (K00818,K00821) (K01438,K14677,K00620)	N-Acetyl-L-glutamate		ornithine
J00125	0	0	0	0	0	0	0	0	0	0	1	0	0.5	0	0	0	0	0	0	0	0	N-Acetylneuraminate => N-Acetyl-D-mannosamine => N-Acetylchitosamine	K01639 K01787	N-Acetylneuraminate	N-Acetyl-D-mannosamine	N-Acetylchitosamine
J00126	0	0	0	0	0	0	0	0	0	0	0.8	0	0.2	0	0	0	0	0	0	0	0	N-Acetyl-D-mannosamine => N-Acetylmannosamine 6-phosphate => N-Acetylneuraminate 9-phosphate => N-Acetylneuraminate => N-Acetyl-D-mannosamine => N-Acetylchitosamine	K00885 K05304 K01097 K01639 K01787	N-Acetyl-D-mannosamine	N-Acetylmannosamine 6-phosphate => N-Acetylneuraminate 9-phosphate => N-Acetylneuraminate => N-Acetyl-D-mannosamine	N-Acetylchitosamine
J00127	0	0	0	0	0	0	0	0	0	0	0	0	0	0	0	0	0	0	0	0	0	N-Acetyl-D-mannosamine => N-Acetylmannosamine 6-phosphate => N-Acetyl-D-glucosamine 6-phosphate	K00885 K01788	N-Acetyl-D-mannosamine	N-Acetylmannosamine 6-phosphate	N-Acetyl-D-glucosamine 6-phosphate
J00128	0	0	0	0	0	0	0	0	0	0	0	0	0	0	0	0	0	0	0	0	0	Oxalate => Formate	K01569	Oxalate		Formate
J00129	0.333333	0.333333	0.333333	0.333333	0	0.333333	0.333333	0	0	0.666667	1	0.333333	0.666667	0.666667	0	0.333333	0.666667	0.333333	0	0.666667	0.333333	Phenethylamine => Phenylacetaldehyde => Phenylacetate	K00274+(K00276,K13371) K00129	Phenethylamine	Phenylacetaldehyde	Phenylacetate
J00130	0	0	0	0	0	0	0	0	0	0	0	0	0	0	0	0	0	0	0	0.125	0	4-Hydroxyphenylacetate => 3,4-Dihydroxyphenylacetate => Succinate semialdehyde => Succinate	K00484 K00455 K00151 K01826 K05921 K02509 K02510 K00135	4-Hydroxyphenylacetate	3,4-Dihydroxyphenylacetate => Succinate semialdehyde	Succinate
J00131	1	1	1	1	1	1	1	1	1	1	1	1	1	1	1	1	1	1	1	1	1	Propanoate => Propionyladenylate => Propanoyl-CoA	(K01895,K01908)	Propanoate	Propionyladenylate	Propanoyl-CoA
J00132	0	0	0	0	0	0	0	0	0	0	0	0	0	0	0	0	0	0	0	0	0	Propanoate => Propanoyl phosphate => Propanoyl-CoA	(K00925,K00932) (K00932,K00932) K13788	Propanoate	Propanoyl phosphate	Propanoyl-CoA
J00133	0	0	0	0	0	0	0	0	0	0	0	0	0	0	0	0	0	0	0	0	0	Quinate => Chorismate	K09484+(K05358,K05887) ((K03785,K03786,K13832,K13830) (K00891,K13829) (K00800,K24018),K13830) K01736	Quinate		Chorismate
J00134	0	0	0	0	0	0	0	0	0	0	0	0	0	0	0	0	0	0	0	0	0	Salicin => Salicin-6P => beta-D-Glucose 6-phosphate	(K02777,K02753) (K01222,K01223)	Salicin	Salicin-6P	beta-D-Glucose 6-phosphate
J00135	0.5	0.5	0.5	0.5	0.5	0.5	0.5	0.5	0.5	0.5	0.5	0.5	0.5	0.5	0.5	0.5	0	0.5	0.5	0.5	0	Stachyose => Manninotriose => D-Galactose + Melibiose	K01193 (K01189,K07406,K07407)	Stachyose	Manninotriose	D-Galactose + Melibiose
J00136	0	0	0	0	0	0	0	0	0	0	0	0	0	0	0	0	0	0	0	0	0	Succinate => Fumarate	(K00234+K00235+K00236+K00237,K00239+K00240+K00241-(K00242,K18859,K18860),K00244+K00245+K00246-K00247)	Succinate		Fumarate
J00137	1	1	1	1	0	1	1	1	1	1	1	1	1	1	1	1	1	1	1	1	0	Succinate => Succinyl-CoA	(K01902+K01903,K01899+K01900,K18118)	Succinate		Succinyl-CoA
J00138	0	0	0	0	1	0	0	1	1	0	1	0	1	0	1	0	0	0	1	0	1	Thymidine => Thymine + 2-Deoxy-D-ribose 1-phosphate	(K00758,K09913)	Thymidine		Thymine + 2-Deoxy-D-ribose 1-phosphate
J00139	1	1	1	1	1	1	1	1	1	1	1	1	1	1	1	1	1	1	1	1	1	Thymidine => dTMP	K00857	Thymidine		dTMP
J00140	1	1	1	1	0	1	1	0	0	1	1	1	1	1	0	1	1	1	0	1	1	Tyramine => Dopamine	K00505	Tyramine		Dopamine
J00141	0	0	0	0	0	0	0	0	0	0	0	0	0	0	0	0	0	0	0	0	0	Uridine => Uracil	K01240	Uridine		Uracil
J00142	1	1	1	1	1	1	1	1	1	1	1	1	1	1	1	1	1	1	1	1	1	Uridine => UMP	K00876	Uridine		UMP
J00143	0	0	0	0	0	0	0	0	0	0	1	0	0	0	0	0	0	0	0	0	0	Xylitol => L-Xylulose	K03331	Xylitol		L-Xylulose
J00144	0	0	0	0	0	0	0	0	0	0	1	0	1	0	0	0	0	0	0	0	0	Xylitol => D-Xylulose	(K05351,K00008)	Xylitol		D-Xylulose
J00145	0	0	0	0	0	0	0	0	0	0	0	0	0	0	0	0	0	0	0	0	0	Cyclodextrin => Maltodextrin	K01208	Cyclodextrin		Maltodextrin
J00146	0	0	0	0	0	0	0	0	0	0	0	0	0	0	0	0	0	0	0	0	0	D-Allose => D-Allose 6-phosphate => beta-D-Fructose 6-phosphate	K00881 K01808 K17195	D-Allose	D-Allose 6-phosphate	beta-D-Fructose 6-phosphate
J00147	1	1	1	1	1	1	1	1	1	1	1	1	0	1	1	1	0	1	1	1	1	2-Hydroxybutyrate => D-Glucose	(K01188,K05349,K05350)	2-Hydroxybutyrate		D-Glucose
M00001	1	1	1	1	1	1	1	1	1	1	1	1	1	1	1	1	1	1	1	1	1	Glycolysis (Embden-Meyerhof pathway), glucose => pyruvate	(K00844,K12407,K00845,K00886,K08074,K00918) (K01810,K06859,K13810,K15916) (K00850,K16370,K21071,K00918) (K01623,K01624,K11645,K16305,K16306) K01803 ((K00134,K00150) K00927,K11389) (K01834,K15633,K15634,K15635) K01689 (K00873,K12406)	glucose		pyruvate
M00002	1	1	1	1	1	1	1	1	1	1	1	1	1	1	1	1	1	1	1	1	1	Glycolysis, core module involving three-carbon compounds: Glycerone phosphate => D-Glyceraldehyde 3-phosphate => 3-Phospho-D-glyceroyl phosphate => 3-Phospho-D-glycerate => 2-Phospho-D-glycerate => Phosphoenolpyruvate => Pyruvate	K01803 ((K00134,K00150) K00927,K11389) (K01834,K15633,K15634,K15635) K01689 (K00873,K12406)	core module involving three-carbon compounds: Glycerone phosphate	D-Glyceraldehyde 3-phosphate => 3-Phospho-D-glyceroyl phosphate => 3-Phospho-D-glycerate => 2-Phospho-D-glycerate => Phosphoenolpyruvate	Pyruvate
M00003	1	1	1	1	1	1	1	1	1	1	1	1	1	1	0.857143	1	1	1	1	1	1	Gluconeogenesis, oxaloacetate => fructose-6P	(K01596,K01610) K01689 (K01834,K15633,K15634,K15635) K00927 (K00134,K00150) K01803 ((K01623,K01624,K11645) (K03841,K02446,K11532,K01086,K04041),K01622)	oxaloacetate		fructose-6P
M00004	1	1	1	1	0.857143	1	1	1	1	0.857143	1	0.857143	1	1	1	1	1	1	1	1	0.857143	Pentose phosphate cycle	(K13937,((K00036,K19243) (K01057,K07404))) K00033 K01783 (K01807,K01808) K00615 K00616 (K01810,K06859,K13810,K15916)
M00005	1	1	1	1	1	1	0	1	1	1	1	1	1	1	1	1	1	1	1	1	1	PRPP biosynthesis, ribose 5P => PRPP	K00948	ribose 5P		PRPP
M00006	1	1	1	1	1	1	1	1	1	1	1	1	1	1	1	1	1	1	1	1	1	Pentose phosphate pathway, oxidative phase, glucose 6P => ribulose 5P	(K13937,((K00036,K19243) (K01057,K07404))) K00033	glucose 6P		ribulose 5P
M00007	1	1	1	1	0.75	1	1	1	1	0.75	1	0.75	1	1	1	1	1	1	1	1	0.75	Pentose phosphate pathway, non-oxidative phase, fructose 6P => ribose 5P	K00615 (K00616,K13810) K01783 (K01807,K01808)	fructose 6P		ribose 5P
M00008	0.5	0.5	0.5	0.5	0.5	0.5	0.5	0.5	0.5	0.5	0.5	0.5	0.5	0.5	0.5	0.5	0.5	0.5	0.5	0.5	0.5	Entner-Doudoroff pathway, glucose-6P => glyceraldehyde-3P + pyruvate	K00036 (K01057,K07404) K01690 K01625	glucose-6P		glyceraldehyde-3P + pyruvate
M00009	0.625	0.625	0.625	0.625	0.375	0.625	0.625	0.625	0.625	0.625	0.625	0.625	0.625	0.625	0.625	0.625	0.625	0.625	0.625	0.625	0.5	Citrate cycle (TCA cycle, Krebs cycle)	(K01647,K05942) (K01681,K01682) (K00031,K00030) (K00164+K00658+K00382,K00174+K00175-K00177-K00176) (K01902+K01903,K01899+K01900,K18118) (K00234+K00235+K00236+K00237,K00239+K00240+K00241-(K00242,K18859,K18860),K00244+K00245+K00246-K00247) (K01676,K01679,K01677+K01678) (K00026,K00025,K00024,K00116)
M00010	1	1	1	1	0.666667	1	1	1	1	1	1	1	1	1	1	1	1	1	1	1	1	Citrate cycle, first carbon oxidation, oxaloacetate => 2-oxoglutarate	(K01647,K05942) (K01681,K01682) (K00031,K00030)	oxaloacetate		2-oxoglutarate
M00011	0.4	0.4	0.4	0.4	0.2	0.4	0.4	0.4	0.4	0.4	0.4	0.4	0.4	0.4	0.4	0.4	0.4	0.4	0.4	0.4	0.2	Citrate cycle, second carbon oxidation, 2-oxoglutarate => oxaloacetate	(K00164+K00658+K00382,K00174+K00175-K00177-K00176) (K01902+K01903,K01899+K01900,K18118) (K00234+K00235+K00236+K00237,K00239+K00240+K00241-(K00242,K18859,K18860),K00244+K00245+K00246-K00247) (K01676,K01679,K01677+K01678) (K00026,K00025,K00024,K00116)	2-oxoglutarate		oxaloacetate
M00012	0.6	0.6	0.6	0.6	0.4	0.6	0.6	0.6	0.6	0.6	0.6	0.6	0.6	0.6	0.6	0.6	0.6	0.6	0.6	0.6	0.6	Glyoxylate cycle	K01647 (K01681,K01682) K01637 (K01638,K19282) (K00026,K00025,K00024)
M00013	0.8	0.8	0.6	0.8	0	0.2	0	0.2	0.2	0.2	0.8	0.6	0.8	0.8	0.2	0.8	0.8	0	0.2	0.6	0.6	Malonate semialdehyde pathway, propanoyl-CoA => acetyl-CoA	(K00248,K00232) (K07511,K14729) K05605 K23146 K00140	propanoyl-CoA		acetyl-CoA
M00014	0.285714	0.428571	0.285714	0.428571	0.285714	0.285714	0.285714	0.285714	0.285714	0.285714	1	0.285714	0.714286	0.285714	0.285714	0.428571	0.285714	0.285714	0.285714	0.285714	0.285714	Glucuronate pathway (uronate pathway)	K00012 ((K12447 K16190),(K00699 (K01195,K14756))) K00002 K13247 -- K03331 (K05351,K00008) K00854
M00015	1	1	1	1	0.5	1	1	0.5	0.5	1	1	1	1	0.5	0.5	1	0.5	1	0.5	1	0	Proline biosynthesis, glutamate => proline	((K00931 K00147),K12657) K00286	glutamate		proline
M00016	0	0	0	0	0	0	0	0	0	0	0	0	0	0	0	0	0	0	0	0	0	Lysine biosynthesis, succinyl-DAP pathway, aspartate => lysine	(K00928,K12524,K12525,K12526) K00133 K01714 K00215 K00674 (K00821,K14267) K01439 K01778 (K01586,K12526)	aspartate		lysine
M00017	0	0	0	0.142857	0	0	0	0	0	0	0.142857	0.142857	0.285714	0	0	0	0.142857	0	0	0	0	Methionine biosynthesis, aspartate => homoserine => methionine	(K00928,K12524,K12525) K00133 (K00003,K12524,K12525) (K00651,K00641) K01739 (K01760,K14155) (K00548,K24042,K00549)	aspartate	homoserine	methionine
M00018	0	0	0	0	0	0	0	0	0	0	0	0	0	0	0	0	0	0	0	0	0	Threonine biosynthesis, aspartate => homoserine => threonine	(K00928,K12524,K12525,K12526) K00133 (K00003,K12524,K12525) (K00872,K02204,K02203) K01733	aspartate	homoserine	threonine
M00019	0.2	0.4	0.2	0.2	0	0.2	0.2	0	0	0.2	0.2	0.2	0.2	0.2	0	0.4	0.4	0.2	0	0	0.2	Valine/isoleucine biosynthesis, pyruvate => valine / 2-oxobutanoate => isoleucine	K01652+(K01653,K11258) K00053 K01687 K00826	pyruvate	valine / 2-oxobutanoate	isoleucine
M00020	1	0.666667	0.333333	1	0.333333	1	0.333333	0.333333	0.333333	0.333333	1	1	0.666667	0.666667	0.333333	1	0.666667	0.666667	0.333333	0.666667	0.333333	Serine biosynthesis, glycerate-3P => serine	K00058 K00831 (K01079,K02203,K22305)	glycerate-3P		serine
M00021	0	0	0	0	0	0	0	0	0	0	0	0	0	0	0	0	0	0	0	0	0	Cysteine biosynthesis, serine => cysteine	(K00640,K23304) (K01738,K13034,K17069)	serine		cysteine
M00022	0	0	0	0	0	0	0	0	0	0	0	0	0	0	0	0	0	0	0	0	0	Shikimate pathway, phosphoenolpyruvate + erythrose-4P => chorismate	(K01626,K03856,K13853) (((K01735,K13829) ((K03785,K03786) K00014,K13832)),K13830) ((K00891,K13829) (K00800,K24018),K13830) K01736	phosphoenolpyruvate + erythrose-4P		chorismate
M00023	0	0	0	0	0	0	0	0	0	0	0	0	0	0	0	0	0	0	0	0	0	Tryptophan biosynthesis, chorismate => tryptophan	(((K01657+K01658,K13503,K13501,K01656) K00766),K13497) (((K01817,K24017) (K01656,K01609)),K13498,K13501) (K01695+(K01696,K06001),K01694)	chorismate		tryptophan
M00024	0	0	0	0	0	0	0	0	0	0	0	0	0	0	0	0	0	0	0	0	0	Phenylalanine biosynthesis, chorismate => phenylpyruvate => phenylalanine	((K01850,K04092,K14187,K04093,K04516,K06208,K06209) (K01713,K04518,K05359),K14170) (K00832,K00838)	chorismate	phenylpyruvate	phenylalanine
M00025	0	0	0	0	0	0	0	0	0	0	0	0	0	0	0	0	0	0	0	0	0	Tyrosine biosynthesis, chorismate => HPP => tyrosine	(((K01850,K04092,K14170,K04093,K04516,K06208,K06209) (K04517,K00211)),K14187) (K00832,K00838)	chorismate	HPP	tyrosine
M00026	0	0	0	0	0	0	0	0	0	0	0	0	0	0	0	0	0	0	0	0	0	Histidine biosynthesis, PRPP => histidine	(K00765-K02502) (K01523 K01496,K11755,K14152) (K01814,K24017) (K02501+K02500,K01663) ((K01693 K00817 (K04486,K05602,K18649)),(K01089 K00817)) (K00013,K14152)	PRPP		histidine
M00027	0.333333	0.333333	0	0.666667	0.333333	0.333333	0.333333	0.333333	0.333333	0.333333	1	0.333333	1	0.333333	0.333333	0.333333	1	0.333333	0.333333	0.333333	1	GABA (gamma-Aminobutyrate) shunt	K01580 (K13524,K07250,K00823,K16871) (K00135,K00139,K17761)
M00028	0.25	0.25	0.25	0.25	0.25	0.25	0.25	0.25	0.25	0.25	0.25	0.25	0.25	0.25	0.25	0.25	0.25	0.25	0.25	0.25	0.25	Ornithine biosynthesis, glutamate => ornithine	(K00618,K00619,K14681,K14682,K00620,K22477,K22478) ((K00930,K22478) K00145,K12659) (K00818,K00821) (K01438,K14677,K00620)	glutamate		ornithine
M00029	0.2	0.2	0.2	0.2	0.2	0	0.2	0.2	0.2	0.2	1	0.2	1	0.2	0.2	0.2	0.2	0.2	0.2	0.2	0.2	Urea cycle	K01948 K00611 K01940 (K01755,K14681) K01476
M00030	0.125	0.125	0.125	0.125	0	0.125	0.125	0	0	0.125	0	0.125	0.25	0.125	0	0.125	0	0.125	0	0.125	0.125	Lysine biosynthesis, AAA pathway, 2-oxoglutarate => 2-aminoadipate => lysine	K01655 K17450 K01705 K05824 K00838 K00143 (K00293,K24034) K00290	2-oxoglutarate	2-aminoadipate	lysine
M00031	0	0	0	0	0	0	0	0	0	0	0	0	0	0	0	0	0	0	0	0	0	Lysine biosynthesis, mediated by LysW, 2-aminoadipate => lysine	K05826 K05827 K05828 K05829 K05830 K05831	2-aminoadipate		lysine
M00032	0.5	0.333333	0.5	0.5	0	0	0	0.166667	0.166667	0	1	0.5	0.833333	0.5	0.333333	0.5	0.166667	0	0.166667	0.5	0.666667	Lysine degradation, lysine => saccharopine => acetoacetyl-CoA	K14157 K14085 K00825 (K15791+K00658+K00382) K00252 (K07514,(K07515,K07511) K00022)	lysine	saccharopine	acetoacetyl-CoA
M00033	0	0	0	0	0	0	0	0	0	0	0	0	0	0	0	0	0	0	0	0	0	Ectoine biosynthesis, aspartate => ectoine	K00928 K00133 K00836 K06718 K06720	aspartate		ectoine
M00034	0.25	0.25	0.25	0.25	0.5	0.25	0.25	0.5	0.5	0.375	0.875	0.25	0.75	0.25	0.5	0.25	0.25	0.25	0.5	0.25	0	Methionine salvage pathway	K00789 K01611 K00797 ((K01243,K01244) K00899,K00772) K08963 (K16054,K08964 (K09880,K08965 K08966)) K08967 (K00815,K08969,K23977,K00832,K00838)
M00035	0.75	0.75	0.75	0.75	0.5	0.75	0.75	0.5	0.5	0.5	1	0.75	0.75	0.75	0.75	0.75	1	0.75	0.5	0.75	0.5	Methionine degradation	K00789 (K00558,K17398,K17399) K01251 (K01697,K10150)
M00036	1	1	1	1	0.166667	0.166667	0.166667	0	0.166667	0.166667	1	0.833333	1	1	0	1	1	0.166667	0	0.833333	0.666667	Leucine degradation, leucine => acetoacetate + acetyl-CoA	K00826 ((K00166+K00167,K11381)+K09699+K00382) (K00253,K00249) (K01968+K01969) (K05607,K13766) K01640	leucine		acetoacetate + acetyl-CoA
M00037	0.5	0.5	0.5	0.5	0.5	0.5	0.5	0.5	0.5	0.5	1	0.5	0.5	0.5	0.5	0.5	0.5	0.5	0.5	0.5	0.5	Melatonin biosynthesis, tryptophan => serotonin => melatonin	K00502 K01593 K00669 K00543	tryptophan	serotonin	melatonin
M00038	0.428571	0.428571	0.428571	0.428571	0.428571	0.428571	0.285714	0.428571	0.428571	0.428571	0.857143	0.428571	0.714286	0.428571	0.428571	0.428571	0	0.428571	0.428571	0.428571	0.285714	Tryptophan metabolism, tryptophan => kynurenine => 2-aminomuconate	(K00453,K00463) (K01432,K14263,K07130) K00486 K01556 K00452 K03392 (K10217,K23234)	tryptophan	kynurenine	2-aminomuconate
M00039	0	0	0	0	0	0	0	0.1	0	0	0	0	0.1	0	0	0	0.1	0	0	0	0	Monolignol biosynthesis, phenylalanine/tyrosine => monolignol	(K10775,K13064) K00487 K01904 K13065 K09754 K00588 K09753 K09755 K13066 (K00083,K22395)	phenylalanine/tyrosine		monolignol
M00040	0	0	0	0	0	0	0	0	0	0	0	0	0	0	0	0	0	0	0	0	0	Tyrosine biosynthesis, chorismate => arogenate => tyrosine	(K01850,K04092,K14170) (K00832,K15849) (K00220,K24018,K15227)	chorismate	arogenate	tyrosine
M00042	0.75	0.75	0.75	0.75	0.25	0.75	0.75	0.25	0.25	0.75	1	0.5	0.75	0.5	0.25	0.75	0.75	0.75	0.25	0.75	0.5	Catecholamine biosynthesis, tyrosine => dopamine => noradrenaline => adrenaline	(K00505,K00501) K01593 K00503 K00553	tyrosine	dopamine => noradrenaline	adrenaline
M00043	0	0	0	0	0	0	0	0	0	0	1	0	0	0	0	0	0	0	0	0	0	Thyroid hormone biosynthesis, tyrosine => triiodothyronine/thyroxine	K00431	tyrosine		triiodothyronine/thyroxine
M00044	0.4	0.4	0.4	0.4	0	0.2	0.2	0	0	0.4	1	0.4	1	0.6	0	0.4	1	0.2	0	0.4	0	Tyrosine degradation, tyrosine => homogentisate	(K00815,K00838,K00832,K03334) K00457 K00451 K01800 (K01555,K16171)	tyrosine		homogentisate
M00045	1	1	1	0.25	0.25	0	0	0.25	0.25	0	1	0.75	1	0.75	0.25	0.25	0	0	0.25	1	0.75	Histidine degradation, histidine => N-formiminoglutamate => glutamate	K01745 K01712 K01468 (K01479,K00603,K13990,(K05603 K01458))	histidine	N-formiminoglutamate	glutamate
M00046	0.666667	0.666667	0.666667	0.333333	0.666667	0.333333	0.333333	0.666667	0.666667	0.333333	0.666667	0.666667	0.666667	0.666667	0.666667	0.333333	0.666667	0.333333	0.666667	0.333333	0.333333	Pyrimidine degradation, uracil => beta-alanine, thymine => 3-aminoisobutanoate	(K00207,K17722+K17723) K01464 (K01431,K06016)	uracil	beta-alanine, thymine	3-aminoisobutanoate
M00047	0.666667	0.333333	0.666667	0.666667	0	0.666667	0.666667	0	0	0.666667	1	0.666667	0.666667	0.666667	0	0.666667	0.333333	0.666667	0	0.666667	0.666667	Creatine pathway	K00613 K00542 K00933
M00048	0.125	0.125	0.125	0.125	0.125	0.125	0.125	0.125	0.25	0.125	0.875	0.125	0.875	0.125	0.125	0.125	0	0.125	0.125	0.125	0.25	Inosine monophosphate biosynthesis, PRPP + glutamine => IMP	K00764 (K01945,K11787,K11788,K13713) (K00601,K11175,K08289,K11787,K01492) (K01952,(K23269+K23264+K23265),(K23270+K23265)) (K01933,K11787,K11788 (K01587,K11808,K01589 K01588)) (K01923,K01587,K13713) K01756 (K00602,(K01492,K06863 K11176))	PRPP + glutamine		IMP
M00049	1	1	1	1	1	1	1	1	1	1	1	1	1	1	1	1	0.75	1	1	1	1	Adenine ribonucleotide biosynthesis, IMP => ADP,ATP	K01939 K01756 (K00939,K18532,K18533,K00944) (K00940,K00873,K12406)	IMP		ADP,ATP
M00050	1	1	1	1	1	1	1	1	1	1	1	1	1	1	1	1	0.75	1	1	1	1	Guanine ribonucleotide biosynthesis IMP => GDP,GTP	K00088 K01951 K00942 (K00940,K18533,K00873,K12406)	Guanine ribonucleotide biosynthesis IMP		GDP,GTP
M00051	0.666667	0.666667	0.333333	0.666667	0	0.666667	0.666667	0	0	0.666667	0.666667	0.666667	0.666667	0.666667	0	0.666667	0	0.666667	0	0.666667	0.666667	Uridine monophosphate biosynthesis, glutamine (+ PRPP) => UMP	(K11540,(K11541 K01465),((K01954,K01955+K01956) (K00609+K00610,K00608) K01465)) (K00226,K00254,K17828) (K13421,K00762 K01591)	glutamine (+ PRPP)		UMP
M00052	1	1	1	1	1	1	1	1	1	1	1	1	1	1	1	1	1	1	1	1	1	Pyrimidine ribonucleotide biosynthesis, UMP => UDP/UTP,CDP/CTP	(K13800,K13809,K09903) (K00940,K18533) K01937	UMP		UDP/UTP,CDP/CTP
M00053	0.75	0.75	0.75	0.75	0.625	0.625	0.625	0.75	0.75	0.75	0.75	0.625	0.625	0.75	0.625	0.75	0.75	0.75	0.75	0.75	0.625	Pyrimidine deoxyribonuleotide biosynthesis, CDP/CTP => dCDP/dCTP,dTDP/dTTP	(K00524,K00525+K00526,K10807+K10808) (K00940,K18533) (K00527,K21636) K01494 K01520 (K00560,K13998) K00943 K00940	CDP/CTP		dCDP/dCTP,dTDP/dTTP
M00055	1	1	0.923077	0.923077	0.769231	1	1	1	1	0.923077	1	1	1	1	0.846154	0.923077	1	0.923077	1	1	0.769231	N-glycan precursor biosynthesis	K01001 (K07432+K07441) K03842 K03843 K03844 K03845 K03846 K03847 K03846 K00729 K03848 K03849 K03850
M00056	0.75	1	0.75	0.75	1	0.75	0.75	1	1	0.75	1	0.75	0.75	0.75	1	0.75	0.75	0.75	1	0.75	0.5	O-glycan biosynthesis, mucin type core	K00710 (K00731,K09653) (K00727,K09662,K09663) K00739
M00057	0.75	0.75	0.75	0.75	0.75	0.75	0.75	0.75	0.75	0.5	1	0.75	0.75	0.75	0.75	0.5	0.5	0.75	0.75	0.5	0.75	Glycosaminoglycan biosynthesis, linkage tetrasaccharide	K00771 K00733 K00734 K10158
M00058	0	0	0	0	0	0	0	0	0	0	1	0	0.5	0	0	0	0	0	0	0	0	Glycosaminoglycan biosynthesis, chondroitin sulfate backbone	K00746 (K13499,K00747,K03419)
M00059	1	1	1	1	1	1	1	1	1	1	1	1	1	1	1	1	0	1	1	1	0.8	Glycosaminoglycan biosynthesis, heparan sulfate backbone	(K02369,K02370) (K02366,K02367) (K02368,K02370) (K02576,K02577,K02578,K02579) K01793
M00060	0	0	0	0	0	0	0	0	0	0	0	0	0	0	0	0	0	0	0	0	0	KDO2-lipid A biosynthesis, Raetz pathway, LpxL-LpxM type	K00677 K02535 K02536 K03269 K00748 K00912 K02527 K02517 K02560
M00061	0	0	0	0	0	0	0	0	0	0	0	0	0	0	0	0	0	0	0	0	0	D-Glucuronate degradation, D-glucuronate => pyruvate + D-glyceraldehyde 3P	K01812 K00040 (K01686,K08323) K00874 (K01625,K17463)	D-glucuronate		pyruvate + D-glyceraldehyde 3P
M00063	0	0	0	0	0	0	0	0	0	0	0	0	0	0	0	0	0	0	0	0	0	CMP-KDO biosynthesis	K06041 K01627 K03270 K00979
M00064	0	0	0	0	0	0	0	0	0	0	0	0	0	0	0	0	0	0	0	0	0	ADP-L-glycero-D-manno-heptose biosynthesis	K03271 (K03272,K21344) K03273 (K03272,K21345) K03274
M00065	0.75	0.625	0.5	0.75	0.5	0.625	0.5	0.75	0.75	0.625	1	0.75	0.625	0.625	0.625	0.25	0.25	0.5	0.75	0.75	0.625	GPI-anchor biosynthesis, core oligosaccharide	(K03857+K03859+K03858+K03861+K03860+(K11001,K11002)-K09658) K03434 K05283 (K05284+K07541) K07542 K05285 K05286 (K05288+K05287)
M00066	0.5	0.5	0.5	0.5	0.5	0.5	0.5	0.5	0.5	0.5	1	0.5	1	0.5	0.5	0.5	1	0.5	0.5	0.5	0.5	Lactosylceramide biosynthesis: N-Acylsphingosine => Glucosylceramide => Lactosylceramide	K00720 K07553	Lactosylceramide biosynthesis: N-Acylsphingosine	Glucosylceramide	Lactosylceramide
M00067	0	0	0	0	0	0	0	0	0	0	1	0	0	0	0	0	0	0	0	0	0	Sulfoglycolipids biosynthesis, ceramide/1-alkyl-2-acylglycerol => sulfatide/seminolipid	K04628 K01019	ceramide/1-alkyl-2-acylglycerol		sulfatide/seminolipid
M00068	0	0	0	0	0	0	0	0	0	0	1	0	0.5	0	0	0	0	0	0	0	0	Glycosphingolipid biosynthesis, globo-series, LacCer => Gb4Cer	K01988 K00719	LacCer		Gb4Cer
M00069	0	0	0	0	0	0	0	0	0	0	1	0	0	0	0	0	0	0	0	0	0	Glycosphingolipid biosynthesis, ganglio series, LacCer => GT3	K03370 (K03371,K03369)	LacCer		GT3
M00070	1	1	1	1	1	1	1	1	1	1	1	1	1	1	1	1	1	1	1	1	1	Glycosphingolipid biosynthesis, lacto-series, LacCer => Lc4Cer	K03766 (K07819,K07820,K03877)	LacCer		Lc4Cer
M00071	1	1	1	1	1	1	1	1	0.5	1	1	1	1	1	1	1	1	1	1	1	1	Glycosphingolipid biosynthesis, neolacto-series, LacCer => nLc4Cer	K03766 (K07966,K07967,K07968,K07969)	LacCer		nLc4Cer
M00072	0.75	0.75	0.625	0.625	0.625	0.75	0.625	0.75	0.75	0.75	0.75	0.75	0.75	0.75	0.75	0.75	0.625	0.75	0.75	0.75	0.5	N-glycosylation by oligosaccharyltransferase	K07151+K12666+K12667+K12668+K12669+K12670-K00730-K12691
M00073	0.75	0.75	0.75	0.75	0.75	0.75	0.75	0.75	0.75	0.75	0.75	0.75	0.75	0.75	0.75	0.75	0.75	0.75	0.75	0.75	0.75	N-glycan precursor trimming	K01228 K05546 K23741 K01230
M00074	0.166667	0.166667	0.166667	0.166667	0.166667	0.166667	0.166667	0.166667	0.166667	0.166667	0.166667	0.166667	0.166667	0.166667	0.166667	0.166667	0.166667	0.166667	0.166667	0.166667	0.166667	N-glycan biosynthesis, high-mannose type	K05546 K23741 K01230 K05528 K05529+K05530 K05529+K05531+K05532+K05533+K05534 K05535
M00075	0.555556	0.666667	0.555556	0.555556	0.555556	0.555556	0.555556	0.555556	0.333333	0.555556	1	0.555556	0.555556	0.555556	0.444444	0.555556	0.444444	0.555556	0.555556	0.555556	0.555556	N-glycan biosynthesis, complex type	K01231 K00736 K00737 K00738 (K00744,K09661) K13748 K00717 (K07966,K07967,K07968) (K00778,K00779)
M00076	0	0	0	0	0	0	0	0	0	0	1	0	0	0	0	0	0	0	0	0	0	Dermatan sulfate degradation	-- K01136 K01217 K01135 K01197 K01195
M00077	0	0	0	0	0	0	0	0	0	0	1	0	0	0	0	0	0	0	0	0	0	Chondroitin sulfate degradation	K01135 K01197 K01195 K01132
M00078	0	0	0	0	0.125	0	0	0.125	0.125	0	1	0	0.125	0	0	0	0	0	0.125	0	0	Heparan sulfate degradation	(K07964,K07965) K01136 K01217 K01565 K10532 K01205 -- K01195 K01137
M00079	0.5	0.5	0.5	0.5	0.5	0.5	0.5	0.5	0.5	0.5	1	0.5	0.5	0.5	0.5	0.5	0.25	0.5	0.5	0.5	0.5	Keratan sulfate degradation	-- K01132 K12309 K01137 K12373
M00081	0.333333	0	0.333333	0	0	0.333333	0.333333	0	0	0.333333	0	0.333333	0	0	0	0.333333	0	0.333333	0	0	0	Pectin degradation: Pectin => Pectate => Digalacturonate => D-Galacturonate	K01051 K01184 K01213	Pectin degradation: Pectin	Pectate => Digalacturonate	D-Galacturonate
M00082	0	0	0	0	0	0	0	0	0	0	0	0	0	0	0	0	0	0	0	0	0	Fatty acid biosynthesis, initiation	(K11262,(K02160+K01961,K11263)+(K01962+K01963,K18472)) (K00665,K00667+K00668,K11533,(K00645 (K00648,K18473)))
M00083	0	0	0	0	0	0	0	0	0	0	1	0	0	0	0	0	1	0	0	0	1	Fatty acid biosynthesis, elongation	K00665,(K00667 K00668),K11533,((K00647,K09458) K00059 (K02372,K01716,K16363) (K00208,K02371,K10780,K00209))
M00085	1	1	1	0.666667	0	0.333333	0.333333	0.666667	0.666667	0.333333	1	1	1	1	0.666667	1	1	0.333333	0.666667	0.666667	0.666667	Fatty acid elongation in mitochondria	(K07508,K07509) (K00022 K07511,K07515) K07512
M00086	1	1	1	1	1	1	1	1	1	1	1	1	1	1	1	1	1	1	1	1	1	beta-Oxidation, acyl-CoA synthesis	K01897,K15013
M00087	1	1	1	1	0	0	0	0.333333	0.333333	0	1	1	1	1	0.333333	1	1	0	0.333333	0.666667	1	beta-Oxidation	(K00232,K00249,K00255,K06445,K09479) (((K01692,K07511,K13767) (K00022,K07516)),K01825,K01782,K07514,K07515,K10527) (K00632,K07508,K07509,K07513)
M00088	0.6	0.6	0.6	0.6	0.4	0.4	0.4	0.4	0.4	0.4	0.8	0.6	0.8	0.6	0.4	0.6	0.6	0.4	0.4	0.6	0.4	Ketone body biosynthesis, acetyl-CoA => acetoacetate/3-hydroxybutyrate/acetone	K00626 K01641 K01640 K00019 K01574	acetyl-CoA		acetoacetate/3-hydroxybutyrate/acetone
M00089	1	1	1	1	1	1	1	1	1	1	1	1	1	1	1	1	1	1	0.75	1	1	Triacylglycerol biosynthesis	(K00629,K13506,K13507,K00630,K13508) (K00655,K13509,K13523,K19007,K13513,K13517,K13519,K14674,K22831) (K01080,K15728,K18693) (K11155,K11160,K14456,K22848,K22849)
M00090	1	1	1	1	1	1	1	1	0.666667	1	1	1	0.666667	1	1	1	1	1	1	1	1	Phosphatidylcholine (PC) biosynthesis, choline => PC	(K00866,K14156) K00968 (K00994,K13644)	choline		PC
M00091	0	0	0	0	0	0	0	0	0	0	1	0	0	0	0	0	0	0	0	0	0	Phosphatidylcholine (PC) biosynthesis, PE => PC	K00551,(K16369 K00550),K00570	PE		PC
M00092	1	1	1	1	1	1	1	1	1	1	1	1	1	1	1	1	1	1	1	0.666667	1	Phosphatidylethanolamine (PE) biosynthesis, ethanolamine (2,3-Butanedione) => PE	(K00894,K14156) K00967 (K00993,K13644)	3-Butanedione)		PE
M00093	0.666667	0.666667	0.666667	0.666667	0.666667	0.666667	0.666667	0.666667	0.666667	0	0.666667	0.666667	0.666667	0.666667	0.666667	0.666667	0.666667	0.666667	0.666667	0.666667	0.666667	Phosphatidylethanolamine (PE) biosynthesis, PA => PS => PE	K00981 (K00998,K17103) K01613	PA	PS	PE
M00094	1	1	1	0.75	1	1	1	1	0.75	1	1	1	1	1	1	1	1	1	1	1	1	Ceramide biosynthesis	K00654 K04708 (K04709,K04710,K23727) K04712
M00095	1	1	1	0.857143	1	1	1	1	1	0.857143	1	0.857143	1	1	0.857143	0.857143	0.857143	1	1	1	0.857143	C5 isoprenoid biosynthesis, mevalonate pathway	K00626 K01641 K00021 K00869 (K00938,K13273) K01597 K01823
M00096	0.125	0.125	0.125	0.125	0.125	0.125	0.125	0.125	0.125	0.125	0.125	0.125	0.125	0.125	0.125	0.125	0.125	0.125	0.125	0.125	0.125	C5 isoprenoid biosynthesis, non-mevalonate pathway	K01662 K00099 (K00991,K12506) K00919 (K01770,K12506) K03526 K03527 K01823
M00097	0	0	0	0	0	0	0	0	0	0	0	0	0	0	0	0	0	0	0	0	0	beta-Carotene biosynthesis, GGAP => beta-carotene	K02291 K02293 K15744 K00514 K09835 K06443	GGAP		beta-carotene
M00098	0.5	0.5	0.5	0.5	0.5	0.5	0.5	0.5	0.5	0.5	1	0.5	1	0.5	0.5	0.5	0.5	0.5	0.5	0.5	0.5	Acylglycerol degradation	(K01046,K12298,K16816,K13534,K14073,K14074,K14075,K14076,K22283,K14452,K22284,K14674,K14675,K17900) K01054
M00099	1	1	1	0.8	1	1	1	1	0.8	1	1	1	1	1	1	1	1	1	1	1	1	Sphingosine biosynthesis	K00654 K04708 (K04709,K04710,K23727) K04712 (K01441,K12348,K12349)
M00100	1	1	1	1	1	1	1	1	1	1	1	1	1	1	1	1	1	1	1	1	1	Sphingosine degradation	K04718 K01634
M00101	0.2	0.2	0.2	0.1	0.1	0.1	0.2	0.1	0.1	0.3	1	0.2	0.5	0.1	0.1	0.2	0.3	0.3	0.1	0.2	0.1	Cholesterol biosynthesis, squalene 2,3-epoxide => cholesterol	K01852 K05917 K00222 K07750 K07748 K13373 K09828 K01824 K00227 K00213	3-epoxide		cholesterol
M00102	0.0909091	0.0909091	0.0909091	0.0909091	0.0909091	0.0909091	0.0909091	0.0909091	0.0909091	0.181818	0.545455	0.0909091	0.272727	0.0909091	0.0909091	0.0909091	0.272727	0.181818	0.0909091	0.0909091	0.0909091	Ergocalciferol biosynthesis, squalene 2,3-epoxide => ergosterol/ergocalciferol	K01852 K05917 K00222 K07750 K07748 K09827 K00559 K09829 K00227 K09831 K00223	3-epoxide		ergosterol/ergocalciferol
M00103	0	0	0	0	0	0	0	0	0	0	1	0	0.5	0	0	0	0	0	0	0	0	Cholecalciferol biosynthesis	K07419 K07438
M00104	0.0833333	0.0833333	0.0833333	0.0833333	0	0.0833333	0.0833333	0	0.0833333	0.0833333	1	0.0833333	0.333333	0.0833333	0.0833333	0.0833333	0.0833333	0.0833333	0	0.0833333	0	Bile acid biosynthesis, cholesterol => cholate/chenodeoxycholate	K00489 K12408 K07431 K00251 K00037 K00488 K08748 K01796 K10214 K12405 K08764 K11992	cholesterol		cholate/chenodeoxycholate
M00106	0	0	0	0	0	0	0	0	0	0	1	0	0	0	0	0	0	0	0	0	0	Conjugated bile acid biosynthesis, cholate => taurocholate/glycocholate	K08748 K00659	cholate		taurocholate/glycocholate
M00107	0	0	0	0	0	0	0	0	0	0	1	0	0.5	0	0	0	0.5	0	0	0	0	Steroid hormone biosynthesis, cholesterol => prognenolone => progesterone	K00498 K00070	cholesterol	prognenolone	progesterone
M00108	0	0	0	0	0	0	0	0	0	0	1	0	0	0	0	0	0	0	0	0	0	C21-Steroid hormone biosynthesis, progesterone => corticosterone/aldosterone	K00513 (K00497,K07433) K07433	progesterone		corticosterone/aldosterone
M00109	0.25	0	0	0	0	0	0.25	0	0	0	1	0.25	0.5	0.25	0	0	0	0.25	0	0	0	C21-Steroid hormone biosynthesis, progesterone => cortisol/cortisone	K00512 K00513 K00497 (K15680,K00071)	progesterone		cortisol/cortisone
M00110	0	0	0	0	0	0	0	0	0	0	1	0	0.666667	0.333333	0	0	0.333333	0.333333	0	0	0	C19/C18-Steroid hormone biosynthesis, pregnenolone => androstenedione => estrone	K00512 K00070 K07434	pregnenolone	androstenedione	estrone
M00113	0.125	0.125	0.125	0.125	0	0	0	0	0	0	0.25	0.125	0.125	0.125	0	0.125	0	0	0	0	0	Jasmonic acid biosynthesis	K00454 K01723 K10525 K05894 K10526 K00232 K10527 K07513 --
M00114	0.444444	0.444444	0.444444	0.444444	0.444444	0.444444	0.444444	0.444444	0.444444	0.444444	0.444444	0.444444	0.444444	0.444444	0.444444	0.444444	0.444444	0.444444	0.444444	0.444444	0.444444	Ascorbate biosynthesis, plants, glucose-6P => ascorbate	K01810 K01809 K17497 K00966 K10046 K14190 (K10047,K18649) K17744 K00225	glucose-6P		ascorbate
M00115	0.6	0.6	0.6	0.6	0.4	0.6	0.6	0.4	0.4	0.4	0.8	0.6	0.8	0.6	0.6	0.6	0.4	0.6	0.4	0.6	0.6	NAD biosynthesis, aspartate => NAD	(K00278,K06989) K03517 K00767 (K00969,K06210) (K01916,K01950)	aspartate		NAD
M00116	0	0	0	0	0	0	0	0	0	0	0	0	0	0	0	0	0	0	0	0	0	Menaquinone biosynthesis, chorismate => menaquinol	K02552 K02551 K08680 K02549 K01911 K01661 K19222 K02548 K03183	chorismate		menaquinol
M00117	0	0	0	0	0	0	0	0	0	0	0	0	0	0	0	0	0	0	0	0.111111	0	Ubiquinone biosynthesis, prokaryotes, chorismate => ubiquinone	(K03181,K18240) K03179 (K03182+K03186) K18800 K00568 K03185 K03183 K03184 K00568	chorismate		ubiquinone
M00118	0.5	0.5	0.5	0.5	0.5	0.5	0.5	1	1	0.5	1	0.5	1	0.5	1	0.5	0	0.5	1	0.5	1	Glutathione biosynthesis, glutamate => glutathione	(K11204+K11205,K01919) (K21456,K01920)	glutamate		glutathione
M00119	0.2	0.2	0.2	0.2	0	0	0	0	0	0	0.2	0.2	0.2	0.2	0	0.2	0.2	0	0	0	0.2	Pantothenate biosynthesis, valine/L-aspartate => pantothenate	K00826 K00606 K00077 K01579 (K01918,K13799)	valine/L-aspartate		pantothenate
M00120	0.666667	0.666667	0.333333	0.666667	0.666667	0.666667	0.333333	1	0.666667	0.333333	0.666667	0.333333	0.333333	0.666667	1	0.666667	0.666667	0.666667	1	0.666667	0.666667	Coenzyme A biosynthesis, pantothenate => CoA	(K00867,K03525,K01947,K09680) ((K01922,K21977) K01598,K13038) (K02318,(K00954,K02201) K00859)	pantothenate		CoA
M00121	0.8	0.8	0.8	0.7	0.7	0.8	0.7	0.8	0.8	0.6	0.8	0.8	0.8	0.8	0.8	0.8	0.7	0.8	0.7	0.7	0.8	Heme biosynthesis, plants and bacteria, glutamate => heme	K01885 K02492 K01845 K01698 K01749 (K01719,K13542,K13543) K01599 (K00228,K02495) (K00230,K00231,K08973) K01772	glutamate		heme
M00123	0	0	0	0	0	0	0	0	0.333333	0	0	0	0	0	0	0	0	0	0	0	0	Biotin biosynthesis, pimeloyl-ACP/CoA => biotin	K00652 ((K00833,K19563) K01935,K19562) K01012	pimeloyl-ACP/CoA		biotin
M00124	0.333333	0.333333	0.333333	0.333333	0.166667	0.333333	0.166667	0.166667	0.166667	0.166667	0.333333	0.333333	0.333333	0.333333	0.166667	0.333333	0.166667	0.333333	0.166667	0.333333	0.166667	Pyridoxal biosynthesis, erythrose-4P => pyridoxal-5P	K03472 K03473 K00831 K00097 K03474 K00275	erythrose-4P		pyridoxal-5P
M00125	0	0	0	0	0	0	0	0	0	0	0	0	0	0	0	0	0	0	0	0	0	Riboflavin biosynthesis, GTP => riboflavin/FMN/FAD	(K01497,K14652) (K01498 K00082,K11752) (K22912,K20860,K20861,K20862,K21063,K21064) (K02858,K14652) K00794 K00793 (K20884 K22949,K11753)	GTP		riboflavin/FMN/FAD
M00126	0.4	0.6	0.4	0.6	0.6	0.4	0.6	0.6	0.6	0.6	0.6	0.4	0.6	0.6	0.6	0.6	0.6	0.6	0.6	0.4	0.6	Tetrahydrofolate biosynthesis, GTP => THF	(K01495,K09007,K22391) (K01077,K01113,(K08310,K19965)) ((K13939,(K13940,K01633 K00950) K00796),(K01633 K13941)) (K11754,K20457) (K00287,K13998)	GTP		THF
M00127	0	0	0	0	0	0	0	0	0	0	0	0	0	0	0	0	0	0	0	0	0	Thiamine biosynthesis, AIR => thiamine-P/thiamine-2P	K03148+K03154 K03151 K03150 K03149 K03147 ((K00941 K00788),K14153,K21219) K00946	AIR		thiamine-P/thiamine-2P
M00128	1	1	0.833333	0.833333	1	1	1	1	1	1	1	1	1	1	1	1	1	1	1	1	0.833333	Ubiquinone biosynthesis, eukaryotes, 4-hydroxybenzoate => ubiquinone	K06125 K00591 K06126 K06127 K06134 K00591	4-hydroxybenzoate		ubiquinone
M00129	0.571429	0.571429	0.571429	0.571429	0.571429	0.571429	0.571429	0.571429	0.571429	0.571429	0.857143	0.571429	0.571429	0.571429	0.571429	0.571429	0.714286	0.571429	0.571429	0.714286	0.571429	Ascorbate biosynthesis, animals, glucose-1P => ascorbate	K00963 K00012 K00699 (K01195,K14756) K00002 K01053 K00103	glucose-1P		ascorbate
M00130	1	1	1	1	1	1	1	1	1	1	1	1	1	1	1	1	1	1	1	1	1	Inositol phosphate metabolism, PI=> PIP2 => Ins(1,4,5)P3 => Ins(1,3,4,5)P4	(K00888,K19801,K13711) (K00889,K13712) (K01116,K05857,K05858,K05859,K05860,K05861) K00911	PI	PIP2 => Ins(1,4,5)P3	Ins(1,3,4,5)P4
M00131	1	1	1	1	0.75	1	1	0.75	0.75	1	1	1	1	0.75	0.75	1	0.5	1	0.75	1	1	Inositol phosphate metabolism, Ins(1,3,4,5)P4 => Ins(1,3,4)P3 => myo-inositol	K01106 K01107 K01109 K01092	5)P4	Ins(1,3,4)P3	myo-inositol
M00132	1	1	1	0.666667	0.333333	1	1	1	1	1	1	1	1	1	1	1	1	1	0.666667	0.333333	0.666667	Inositol phosphate metabolism, Ins(1,3,4)P3 => phytate	(K00913,K01765) K00915 K10572	4)P3		phytate
M00133	0	0	0	0	0.5	0	0	0.5	0.5	0	1	0	0.5	0	0.5	0	0	0	0.5	0	0	Polyamine biosynthesis, arginine => agmatine => putrescine => spermidine	(K01583,K01584,K01585,K02626) K01480 K01611 K00797	arginine	agmatine => putrescine	spermidine
M00134	0.5	0.5	0.5	0.5	0.5	0	0.5	0.5	0.5	0.5	1	0.5	1	0.5	0.5	0.5	0.5	0.5	0.5	0.5	0.5	Polyamine biosynthesis, arginine => ornithine => putrescine	K01476 K01581	arginine	ornithine	putrescine
M00135	0.666667	0.666667	1	1	0.333333	0.666667	0.666667	0.333333	0.333333	0.666667	1	1	1	1	0.333333	0.666667	0.666667	0.666667	0.333333	0.666667	0.666667	GABA biosynthesis, eukaryotes, putrescine => GABA	K00657 K00274 (K00128,K14085,K00149) --	putrescine		GABA
M00136	0	0	0	0	0	0	0	0	0	0	0	0	0	0	0	0	0	0	0	0	0	GABA biosynthesis, prokaryotes, putrescine => GABA	K09470 K09471 K09472 K09473	putrescine		GABA
M00137	0	0	0	0	0	0	0	0.2	0	0	0.2	0	0.2	0	0	0	0	0	0	0	0	Flavanone biosynthesis, phenylalanine => naringenin	K10775 K00487 K01904 K00660 K01859	phenylalanine		naringenin
M00138	0	0	0	0	0	0	0	0	0	0	0	0	0	0	0	0	0	0	0	0	0	Flavonoid biosynthesis, naringenin => pelargonidin	K00475 K13082 K05277	naringenin		pelargonidin
M00165	0.727273	0.727273	0.727273	0.727273	0.636364	0.727273	0.727273	0.727273	0.727273	0.727273	0.727273	0.727273	0.727273	0.727273	0.636364	0.727273	0.727273	0.727273	0.727273	0.727273	0.636364	Reductive pentose phosphate cycle (Calvin cycle)	K00855 (K01601-K01602) K00927 (K05298,K00150,K00134) (K01623,K01624) (K03841,K02446,K11532,K01086) K00615 (K01623,K01624) (K01100,K11532,K01086) K00615 (K01807,K01808)
M00166	0.5	0.5	0.5	0.5	0.5	0.5	0.5	0.5	0.5	0.5	0.5	0.5	0.5	0.5	0.5	0.5	0.5	0.5	0.5	0.5	0.5	Reductive pentose phosphate cycle, ribulose-5P => glyceraldehyde-3P	K00855 (K01601-K01602) K00927 (K05298,K00150,K00134)	ribulose-5P		glyceraldehyde-3P
M00167	0.857143	0.857143	0.857143	0.857143	0.714286	0.857143	0.857143	0.857143	0.857143	0.857143	0.857143	0.857143	0.857143	0.857143	0.714286	0.857143	0.857143	0.857143	0.857143	0.857143	0.714286	Reductive pentose phosphate cycle, glyceraldehyde-3P => ribulose-5P	(K01623,K01624) (K03841,K02446,K11532,K01086) K00615 (K01623,K01624) (K01100,K11532,K01086) K00615 (K01807,K01808)	glyceraldehyde-3P		ribulose-5P
M00168	0.5	0.5	0.5	0.5	0.5	0.5	0.5	0.5	0.5	0.5	0.5	0.5	0.5	0.5	0.5	0.5	0.5	0.5	0.5	0.5	0.5	CAM (Crassulacean acid metabolism), dark	K01595 (K00025,K00026,K00024)
M00169	0.5	0.5	0.5	0.5	0.5	0.5	0.5	0.5	0.5	0.5	0.5	0.5	0.5	0.5	0.5	0.5	0.5	0.5	0.5	0.5	0.5	CAM (Crassulacean acid metabolism), light	K00029 K01006
M00170	0.5	0.5	0.25	0.5	0.5	0.5	0.5	0.5	0.5	0.5	0.5	0.5	0.5	0.5	0.5	0.5	0.25	0.5	0.5	0.5	0.5	C4-dicarboxylic acid cycle, phosphoenolpyruvate carboxykinase type	K01595 K14454 K14455 K01610
M00171	0.571429	0.571429	0.428571	0.571429	0.428571	0.571429	0.571429	0.571429	0.571429	0.571429	0.571429	0.571429	0.571429	0.571429	0.571429	0.571429	0.428571	0.571429	0.571429	0.571429	0.571429	C4-dicarboxylic acid cycle, NAD - malic enzyme type	K01595 K14454 K14455 (K00025,K00026) K00028 (K00814,K14272) K01006
M00172	0.25	0.25	0.25	0.25	0.25	0.25	0.25	0.25	0.25	0.25	0.25	0.25	0.25	0.25	0.25	0.25	0.25	0.25	0.25	0.25	0.25	C4-dicarboxylic acid cycle, NADP - malic enzyme type	K01595 K00051 K00029 K01006
M00173	0.3	0.3	0.3	0.3	0.2	0.3	0.3	0.2	0.2	0.3	0.3	0.3	0.3	0.3	0.2	0.3	0.2	0.3	0.2	0.3	0.3	Reductive citrate cycle (Arnon-Buchanan cycle)	(K00169+K00170+K00171+K00172,K03737) ((K01007,K01006) K01595,K01959+K01960,K01958) K00024 (K01676,K01679,K01677+K01678) (K00239+K00240-K00241-K00242,K00244+K00245-K00246-K00247,K18556+K18557+K18558+K18559+K18560) (K01902+K01903) (K00174+K00175-K00177-K00176) K00031 (K01681,K01682) (K15230+K15231,K15232+K15233 K15234)
M00174	0	0	0	0	0	0	0	0	0	0	0	0	0	0	0	0	0	0	0	0	0	Methane oxidation, methanotroph, methane => formaldehyde	((K10944+K10945+K10946),(K16157+K16158+K16159+K16160+K16161+K16162)) ((K14028-K14029),K23995)	methane		formaldehyde
M00175	0	0	0	0	0	0	0	0	0	0	0	0	0	0	0	0	0	0	0	0	0	Nitrogen fixation, nitrogen => ammonia	K02588+K02586+K02591-K00531,K22896+K22897+K22898+K22899	nitrogen		ammonia
M00176	0.333333	0.333333	0	0.333333	0.333333	0.333333	0.333333	0.333333	0.333333	0.333333	0	0.333333	0	0.333333	0	0.333333	0	0.333333	0.333333	0.333333	0	Assimilatory sulfate reduction, sulfate => H2S	(K13811,K00958+K00860,K00955+K00957,K00956+K00957+K00860) K00390 (K00380+K00381,K00392)	sulfate		H2S
M00307	0.25	0.25	0.25	0	0	0.25	0.25	0.25	0.25	0.25	0.25	0	0.25	0.25	0.25	0.25	0.25	0.25	0.25	0.25	0.25	Pyruvate oxidation, pyruvate => acetyl-CoA	((K00163,K00161+K00162)+K00627+K00382-K13997),K00169+K00170+K00171+(K00172,K00189),K03737	pyruvate		acetyl-CoA
M00308	0.25	0.25	0.25	0.25	0.25	0.25	0.25	0.25	0.25	0.25	0.25	0.25	0.25	0.25	0.25	0.25	0.25	0.25	0.25	0.25	0.25	Semi-phosphorylative Entner-Doudoroff pathway, gluconate => glycerate-3P	K05308 K00874 K01625 (K00134 K00927,K00131,K18978)	gluconate		glycerate-3P
M00309	0	0	0	0	0	0	0	0	0	0	0	0	0	0	0	0	0	0	0	0	0	Non-phosphorylative Entner-Doudoroff pathway, gluconate/galactonate => glycerate	K05308 (K11395,K18127) (K18020+K18021+K18022,K18128,K03738)	gluconate/galactonate		glycerate
M00338	1	1	1	1	0	1	1	0	0	0.5	1	1	1	1	1	1	1	1	0	1	1	Cysteine biosynthesis, homocysteine + serine => cysteine	(K01697,K10150) K01758	homocysteine + serine		cysteine
M00356	0	0	0	0	0	0	0	0	0	0	0	0	0	0	0	0	0	0	0	0	0	Methanogenesis, methanol => methane	K14080+K04480+K14081 K00399+K00401+K00402 (K22480+K22481+K22482,K03388+K03389+K03390,K08264+K08265,K03388+K03389+K03390+K14127+(K14126+K14128,K22516+K00125))	methanol		methane
M00357	0.2	0.2	0.2	0.2	0.2	0.2	0.2	0.2	0.2	0.2	0.2	0.2	0.2	0.2	0.2	0.2	0.2	0.2	0.2	0.2	0.2	Methanogenesis, acetate => methane	((K00925 K00625),K01895) (K00193+K00197+K00194) (K00577+K00578+K00579+K00580+K00581-K00582-K00583+K00584) (K00399+K00401+K00402) (K22480+K22481+K22482,K03388+K03389+K03390,K08264+K08265,K03388+K03389+K03390+K14127+(K14126+K14128,K22516+K00125))	acetate		methane
M00368	0.333333	0.333333	0.333333	0.333333	0.333333	0.333333	0.333333	0.333333	0.333333	0.333333	0.333333	0.333333	0.333333	0.333333	0.333333	0.333333	0.333333	0.333333	0.333333	0.333333	0	Ethylene biosynthesis, methionine => ethylene	K00789 (K01762,K20772) K05933	methionine		ethylene
M00369	0	0	0	0	0	0	0	0	0	0	0	0	0	0	0	0	0	0	0	0	0	Cyanogenic glycoside biosynthesis, tyrosine => dhurrin	K13027 K13029 K13030	tyrosine		dhurrin
M00370	0	0	0	0	0	0	0	0	0	0	0	0	0	0	0	0	0	0	0	0	0	Glucosinolate biosynthesis, tryptophan => glucobrassicin	(K11812,K11813) K11818 K11819 K11820 K11821	tryptophan		glucobrassicin
M00371	0	0	0	0	0	0	0	0	0	0	0	0	0	0	0	0	0	0	0	0	0	Castasterone biosynthesis, campesterol => castasterone	(K09587,K12639) K09588 K09591 (K12637,K12638) K20623 (K09590,K12640)	campesterol		castasterone
M00372	0	0	0	0	0	0	0	0	0	0	0	0	0	0	0	0	0	0	0	0	0	Abscisic acid biosynthesis, beta-carotene => abscisic acid	(K15746,K15747) K09838 -K14594 K09840 K09841 K09842	beta-carotene		abscisic acid
M00418	0	0	0	0	0	0	0	0	0	0	0	0	0	0	0	0	0	0	0	0	0	Toluene degradation, anaerobic, toluene => benzoyl-CoA	K07540 K07543+K07544 K07545 K07546 K07547+K07548 K07549+K07550	toluene		benzoyl-CoA
M00419	0	0	0	0	0	0	0	0	0	0	0	0	0	0	0	0	0	0	0	0	0	Cymene degradation, p-cymene => p-cumate	K10616+K18293 K10617 K10618	p-cymene		p-cumate
M00422	0	0	0	0	0	0	0	0	0	0	0	0	0	0	0	0	0	0	0	0	0	Acetyl-CoA pathway, CO2 => acetyl-CoA	K00192+K00195 K00193+K00197+K00194	CO2		acetyl-CoA
M00432	0	0	0	0	0	0	0	0	0	0	0	0	0	0	0	0	0	0	0	0	0	Leucine biosynthesis, 2-oxoisovalerate => 2-oxoisocaproate	K01649 (K01702,K01703+K01704) K00052	2-oxoisovalerate		2-oxoisocaproate
M00433	0	0	0	0	0	0	0	0	0	0	0	0	0	0	0	0	0	0	0	0	0	Lysine biosynthesis, 2-oxoglutarate => 2-oxoadipate	K01655 (K17450 K01705,K16792+K16793) K05824	2-oxoglutarate		2-oxoadipate
M00525	0	0	0	0	0	0	0	0	0	0	0	0	0	0	0	0	0	0	0	0	0	Lysine biosynthesis, acetyl-DAP pathway, aspartate => lysine	K00928 K00133 K01714 K00215 K05822 K00841 K05823 K01778 K01586	aspartate		lysine
M00526	0	0	0	0	0	0	0	0	0	0	0	0	0	0	0	0	0	0	0	0	0	Lysine biosynthesis, DAP dehydrogenase pathway, aspartate => lysine	(K00928,K12524,K12525,K12526) K00133 K01714 K00215 K03340 (K01586,K12526)	aspartate		lysine
M00527	0	0	0	0	0	0	0	0	0	0	0	0	0	0	0	0	0	0	0	0	0	Lysine biosynthesis, DAP aminotransferase pathway, aspartate => lysine	(K00928,K12524,K12525,K12526) K00133 K01714 K00215 K10206 K01778 (K01586,K12526)	aspartate		lysine
M00528	0	0	0	0	0	0	0	0	0	0	0	0	0	0	0	0	0	0	0	0	0	Nitrification, ammonia => nitrite	K10944+K10945+K10946 K10535	ammonia		nitrite
M00529	0	0	0	0	0	0	0	0	0	0	0	0	0	0	0	0	0	0	0	0	0	Denitrification, nitrate => nitrogen	(K00370+K00371+K00374,K02567+K02568) (K00368,K15864) (K04561+K02305) K00376	nitrate		nitrogen
M00530	0	0	0	0	0	0	0	0	0	0	0	0	0	0	0	0	0	0	0	0	0	Dissimilatory nitrate reduction, nitrate => ammonia	(K00370+K00371+K00374,K02567+K02568) (K00362+K00363,K03385+K15876)	nitrate		ammonia
M00531	0	0	0	0	0	0	0	0	0	0	0	0	0	0	0	0	0	0	0	0	0	Assimilatory nitrate reduction, nitrate => ammonia	(K00367,K10534,K00372-K00360) (K00366,K17877)	nitrate		ammonia
M00533	0	0	0	0	0	0	0	0	0	0	0	0	0	0	0	0	0	0	0	0	0	Homoprotocatechuate degradation, homoprotocatechuate => 2-oxohept-3-enedioate	K00455 K00151 K01826 K05921	homoprotocatechuate		2-oxohept-3-enedioate
M00534	0	0	0	0	0	0	0	0	0	0	0	0	0	0	0	0	0	0	0	0	0	Naphthalene degradation, naphthalene => salicylate	K14579+K14580+K14578+K14581 K14582 K14583 K14584 K14585 K00152	naphthalene		salicylate
M00535	0	0	0	0	0	0	0	0	0	0	0	0	0	0	0	0	0	0	0	0	0	Isoleucine biosynthesis, pyruvate => 2-oxobutanoate	K09011 K01703+K01704 K00052	pyruvate		2-oxobutanoate
M00537	0	0	0	0	0	0	0	0	0	0	0	0	0	0	0	0	0	0	0	0	0	Xylene degradation, xylene => methylbenzoate	K15757+K15758 K00055 K00141	xylene		methylbenzoate
M00538	0	0	0	0	0	0	0	0	0	0	0	0	0	0	0	0	0	0	0	0	0	Toluene degradation, toluene => benzoate	K15760+K15761-K15762+K15763+K15764-K15765 K00055 K00141	toluene		benzoate
M00539	0	0	0	0	0	0	0	0	0	0	0	0	0	0	0	0	0	0	0	0	0	Cumate degradation, p-cumate => 2-oxopent-4-enoate + 2-methylpropanoate	K10619+K16303+K16304+K18227 K10620 K10621 K10622 K10623	p-cumate		2-oxopent-4-enoate + 2-methylpropanoate
M00540	0	0	0	0	0	0	0	0	0	0	0	0	0	0	0	0	0	0	0	0	0	Benzoate degradation, cyclohexanecarboxylic acid =>pimeloyl-CoA	K04116 K04117 K07534 K07535 K07536	cyclohexanecarboxylic acid		pimeloyl-CoA
M00541	0	0	0	0	0	0	0	0	0	0	0	0	0	0	0	0	0	0	0	0	0	Benzoyl-CoA degradation, benzoyl-CoA => 3-hydroxypimeloyl-CoA	(K04112+K04113+K04114+K04115,K19515+K19516) K07537 K07538 K07539	benzoyl-CoA		3-hydroxypimeloyl-CoA
M00543	0	0	0	0	0	0	0	0	0	0	0	0	0	0	0	0	0	0	0	0	0	Biphenyl degradation, biphenyl => 2-oxopent-4-enoate + benzoate	K08689+K15750+K18087+K18088 K08690 K00462 K10222	biphenyl		2-oxopent-4-enoate + benzoate
M00544	0	0	0	0	0	0	0	0	0	0	0	0	0	0	0	0	0	0	0	0	0	Carbazole degradation, carbazole => 2-oxopent-4-enoate + anthranilate	K15751-K15752-K15753 K15754+K15755 K15756	carbazole		2-oxopent-4-enoate + anthranilate
M00545	0	0	0	0	0	0	0	0	0	0	0	0	0	0	0	0	0.166667	0	0	0	0	Trans-cinnamate degradation, trans-cinnamate => acetyl-CoA	(((K05708+K05709+K05710+K00529) K05711),K05712) K05713 K05714 K02554 K01666 K04073	trans-cinnamate		acetyl-CoA
M00546	0	0	0	0	0	0	0	0	0	0	0.2	0	0	0	0	0	0	0	0	0	0	Purine degradation, xanthine => urea	(K00106,K00087+K13479+K13480,K13481+K13482,K11177+K11178+K13483) (K00365,K16838,K16839,K22879) (K13484,K07127 (K13485,K16838,K16840)) (K01466,K16842) K01477	xanthine		urea
M00547	0	0	0	0	0	0	0	0	0	0	0	0	0	0	0	0	0	0	0	0	0	Benzene/toluene degradation, benzene => catechol / toluene => 3-methylcatechol	K03268+K16268+K18089+K18090 K16269	benzene	catechol / toluene	3-methylcatechol
M00548	0	0	0	0	0	0	0	0	0	0	0	0	0	0	0	0	0	0	0	0	0	Benzene degradation, benzene => catechol	K16249+K16243+K16244+K16242+K16245+K16246	benzene		catechol
M00549	1	1	1	1	1	1	1	1	1	1	1	1	1	1	1	1	1	1	1	1	1	Nucleotide sugar biosynthesis, glucose => UDP-glucose	(K00844,K00845,K12407,K00886) (K01835,K15779,K15778) (K00963,K12447)	glucose		UDP-glucose
M00550	0	0	0	0	0	0	0	0	0	0	0	0	0	0	0	0	0	0	0	0	0	Ascorbate degradation, ascorbate => D-xylulose-5P	K02821+K02822+K03475 K03476 K03078 K03079 K03077	ascorbate		D-xylulose-5P
M00551	0	0	0	0	0	0	0	0	0	0	0	0	0	0	0	0	0	0	0	0	0	Benzoate degradation, benzoate => catechol / methylbenzoate => methylcatechol	K05549+K05550+K05784 K05783	benzoate	catechol / methylbenzoate	methylcatechol
M00552	0.4	0.4	0.4	0.4	0.4	0.4	0.4	0.4	0.4	0.4	0.4	0.4	0.4	0.4	0.4	0.4	0.4	0.4	0.4	0.4	0.4	D-galactonate degradation, De Ley-Doudoroff pathway, D-galactonate => glycerate-3P	K01684 K00883 K01631 K00134 K00927	D-galactonate		glycerate-3P
M00554	0.5	0.5	0.5	0.5	1	0.5	0	1	1	0.5	1	0.5	1	0.5	1	0.5	0.5	0.5	1	0.5	1	Nucleotide sugar biosynthesis, galactose => UDP-galactose	K00849 K00965	galactose		UDP-galactose
M00555	0	0	0	0	0	0	1	0	0	0	1	0	1	0	0	0	0	0	0	0	0	Betaine biosynthesis, choline => betaine	(K17755,((K00108,K11440,K00499) (K00130,K14085)))	choline		betaine
M00563	0	0	0	0	0	0	0	0	0	0	0	0	0	0	0	0	0	0	0	0	0	Methanogenesis, methylamine/dimethylamine/trimethylamine => methane	K14082 ((K16177-K16176),(K16179-K16178),(K14084-K14083)) K00399+K00401+K00402 (K22480+K22481+K22482,K03388+K03389+K03390,K08264+K08265,K03388+K03389+K03390+K14127+(K14126+K14128,K22516+K00125))	methylamine/dimethylamine/trimethylamine		methane
M00565	0.166667	0.166667	0.166667	0.166667	0.166667	0.166667	0.166667	0.166667	0.166667	0.166667	0.166667	0.166667	0.166667	0.166667	0.166667	0.166667	0.166667	0.166667	0.166667	0.166667	0.333333	Trehalose biosynthesis, D-glucose 1P => trehalose	K00975 K00703 (K00700,K16149) K01214 K06044 K01236	D-glucose 1P		trehalose
M00567	0	0	0	0	0	0	0	0	0	0	0	0	0	0	0	0	0	0	0	0	0	Methanogenesis, CO2 => methane	(K00200+K00201+K00202+K00203-K11261+(K00205,K11260,K00204)) K00672 K01499 (K00319,K13942) K00320 (K00577+K00578+K00579+K00580+K00581-K00582-K00583+K00584) (K00399+K00401+K00402) (K22480+K22481+K22482,K03388+K03389+K03390,K08264+K08265,K03388+K03389+K03390+K14127+(K14126+K14128,K22516+K00125))	CO2		methane
M00568	0	0	0	0	0	0	0	0	0	0	0	0	0	0	0	0	0	0	0	0	0	Catechol ortho-cleavage, catechol => 3-oxoadipate	K03381 K01856 K03464 (K01055,K14727)	catechol		3-oxoadipate
M00569	0	0	0	0	0	0	0	0	0	0	0	0	0	0	0	0	0	0	0	0	0	Catechol meta-cleavage, catechol => acetyl-CoA / 4-methylcatechol => propanoyl-CoA	(K00446,K07104) ((K10217 K01821 K01617),K10216) (K18364,K02554) (K18365,K01666) (K18366,K04073)	catechol	acetyl-CoA / 4-methylcatechol	propanoyl-CoA
M00570	0.333333	0.5	0.333333	0.333333	0.166667	0.333333	0.333333	0.166667	0.166667	0.333333	0.333333	0.333333	0.333333	0.333333	0.166667	0.5	0.5	0.333333	0.166667	0.166667	0.333333	Isoleucine biosynthesis, threonine => 2-oxobutanoate => isoleucine	(K17989,K01754) K01652+(K01653,K11258) K00053 K01687 K00826	threonine	2-oxobutanoate	isoleucine
M00572	0.166667	0.166667	0.166667	0.166667	0.166667	0.166667	0.166667	0.166667	0.166667	0.166667	0.166667	0.166667	0.166667	0.166667	0	0.166667	0.166667	0.166667	0.166667	0.166667	0.166667	Pimeloyl-ACP biosynthesis, BioC-BioH pathway, malonyl-ACP => pimeloyl-ACP	K02169 (K00647,K09458) K00059 K02372 K00208 (K02170,K09789,K19560,K19561)	malonyl-ACP		pimeloyl-ACP
M00573	0	0	0	0	0	0	0	0	0.2	0	0	0	0	0	0	0	0	0	0	0	0	Biotin biosynthesis, BioI pathway, long-chain-acyl-ACP => pimeloyl-ACP => biotin	K16593 K00652 K19563 K01935 K01012	long-chain-acyl-ACP	pimeloyl-ACP	biotin
M00577	0	0	0	0	0	0	0	0	0.4	0	0	0	0	0	0	0	0	0	0	0	0	Biotin biosynthesis, BioW pathway, pimelate => pimeloyl-CoA => biotin	K01906 K00652 (K00833,K19563) K01935 K01012	pimelate	pimeloyl-CoA	biotin
M00579	0	0	0	0	0	0	0	0	0	0	0	0	0	0	0	0	0	0	0	0	0	Phosphate acetyltransferase-acetate kinase pathway, acetyl-CoA => acetate	(K00625,K13788,K15024) K00925	acetyl-CoA		acetate
M00580	0.5	0.5	0.5	0.5	0	0.5	0.5	0.5	0.5	0.5	0.5	0.5	0.5	0.5	0.5	0.5	0.5	0.5	0.5	0.5	0	Pentose phosphate pathway, archaea, fructose 6P => ribose 5P	(K08094 (K08093,K13812),K13831) K01807	fructose 6P		ribose 5P
M00595	0	0	0	0	0	0	0	0	0	0	0	0	0	0	0	0	0	0	0	0	0	Thiosulfate oxidation by SOX complex, thiosulfate => sulfate	K17222+K17223+K17224-K17225-K22622+K17226+K17227	thiosulfate		sulfate
M00596	0	0	0	0	0	0	0	0	0	0	0	0	0	0	0	0	0	0	0	0	0	Dissimilatory sulfate reduction, sulfate => H2S	K00958 (K00394+K00395) (K11180+K11181)	sulfate		H2S
M00608	0	0	0	0	0	0	0	0	0	0	0	0	0	0	0	0	0	0	0	0	0	2-Oxocarboxylic acid chain extension, 2-oxoglutarate => 2-oxoadipate => 2-oxopimelate => 2-oxosuberate	K10977 K16792+K16793 K10978	2-oxoglutarate	2-oxoadipate => 2-oxopimelate	2-oxosuberate
M00609	0.166667	0.166667	0.166667	0.166667	0.166667	0.166667	0.166667	0.166667	0.166667	0.166667	0.166667	0.166667	0.166667	0.166667	0.166667	0.166667	0.166667	0.166667	0.166667	0.166667	0	Cysteine biosynthesis, methionine => cysteine	K00789 K17462 K01243 K07173 K17216 K17217	methionine		cysteine
M00620	0	0	0	0	0	0	0	0	0	0	0	0	0	0	0	0	0	0	0	0	0	Incomplete reductive citrate cycle, acetyl-CoA => oxoglutarate	(K00169+K00170+K00171+K00172) (K01959+K01960) K00024 (K01677+K01678) (K18209+K18210) (K01902+K01903) (K00174+K00175+K00176+K00177)	acetyl-CoA		oxoglutarate
M00622	0	0	0	0	0	0	0	0	0	0	0	0	0	0	0	0	0	0	0	0	0	Nicotinate degradation, nicotinate => fumarate	K18029+K18030 K14974 K18028 K15357 K13995 K01799	nicotinate		fumarate
M00623	0	0	0	0	0	0	0	0	0	0	0	0	0	0	0	0	0	0	0	0	0	Phthalate degradation, phthalate => protocatechuate	K18068+K18069 K18067 K04102	phthalate		protocatechuate
M00624	0	0	0	0	0	0	0	0	0	0	0	0	0	0	0	0	0	0	0	0	0	Terephthalate degradation, terephthalate => 3,4-dihydroxybenzoate	K18074+K18075+K18077 K18076	terephthalate		3,4-dihydroxybenzoate
M00630	0	0	0	0	0	0	0	0	0	0	0	0	0	0	0	0	0	0	0	0	0	D-Galacturonate degradation (fungi), D-galacturonate => glycerol	(K18106,K19634) K18102 K18103 K18107	D-galacturonate		glycerol
M00631	0	0	0	0	0	0	0	0	0	0	0	0	0	0	0	0	0	0	0	0	0	D-Galacturonate degradation (bacteria), D-galacturonate => pyruvate + D-glyceraldehyde 3P	K01812 K00041 (K01685,K16849+K16850) K00874 (K01625,K17463)	D-galacturonate		pyruvate + D-glyceraldehyde 3P
M00632	0.75	0.75	0.75	0.75	0.75	0.5	0.25	1	1	0.5	1	0.75	1	0.5	1	0.75	0.5	0.5	1	0.75	1	Galactose degradation, Leloir pathway, galactose => alpha-D-glucose-1P	K01785 K00849 K00965 K01784	galactose		alpha-D-glucose-1P
M00633	0	0	0	0	0	0	0	0	0	0	0	0	0	0	0	0	0	0	0	0	0	Semi-phosphorylative Entner-Doudoroff pathway, gluconate/galactonate => glycerate-3P	K05308 K18126 K11395 (K00131,K18978)	gluconate/galactonate		glycerate-3P
M00636	0	0	0	0	0	0	0	0	0	0	0	0	0	0	0	0	0	0	0	0	0	Phthalate degradation, phthalate => protocatechuate	K18251+K18252-K18253-K18254 K18255 K18256	phthalate		protocatechuate
M00637	0	0	0	0	0	0	0	0	0	0	0	0	0	0	0	0	0	0	0	0	0	Anthranilate degradation, anthranilate => catechol	(K05599+K05600+K11311,K16319+K16320+K18248+K18249)	anthranilate		catechol
M00638	0	0	0	0	0	0	0	0	0	0	0	0	0	0	0	0	0	0	0	0	0	Salicylate degradation, salicylate => gentisate	K18242+K18243+K14578+K14581	salicylate		gentisate
M00661	0	0	0	0	0	0	0	0	0	0	0	0	0	0	0	0	0	0	0	0	0	Paspaline biosynthesis, geranylgeranyl-PP + indoleglycerol phosphate => paspaline	K18385 K18386 K18387	geranylgeranyl-PP + indoleglycerol phosphate		paspaline
M00672	0	0	0	0	0	0	0	0	0	0	0	0	0	0	0	0	0	0	0	0	0	Penicillin biosynthesis, aminoadipate + cycteine + valine => penicillin	K12743 K04126 K10852	aminoadipate + cycteine + valine		penicillin
M00673	0	0	0	0	0	0	0	0	0	0	0	0	0	0	0	0	0	0	0	0	0	Cephamycin C biosynthesis, aminoadipate + cycteine + valine => cephamycin C	K12743 K04126 K04127 K12744 K12745 K04128 K18062 K18063	aminoadipate + cycteine + valine		cephamycin C
M00674	0	0	0	0	0	0	0	0	0	0	0	0	0	0	0	0	0	0	0	0	0	Clavaminate biosynthesis, arginine + glyceraldehyde-3P => clavaminate	K12673 K12674 K12675 K12676	arginine + glyceraldehyde-3P		clavaminate
M00675	0	0	0	0	0	0	0	0	0	0	0	0	0	0	0	0	0	0	0	0	0	Carbapenem-3-carboxylate biosynthesis, pyrroline-5-carboxylate + malonyl-CoA => carbapenem-3-carboxylate	K18317 K18316 K18315	pyrroline-5-carboxylate + malonyl-CoA		carbapenem-3-carboxylate
M00736	0	0	0	0	0	0	0	0	0	0	0	0	0	0	0	0	0	0	0	0	0	Nocardicin A biosynthesis, L-pHPG + arginine + serine => nocardicin A	K19102+K19103+K05375 K19104 K19105 K19106	L-pHPG + arginine + serine		nocardicin A
M00741	0.333333	0.333333	0.333333	0.333333	0	0.333333	0	0	0	0	0.333333	0.333333	0.333333	0.333333	0	0.333333	0.333333	0.333333	0	0.333333	0.333333	Propanoyl-CoA metabolism, propanoyl-CoA => succinyl-CoA	(K01965+K01966,K11263+(K18472,K19312+K22568),K01964+K15036+K15037) K05606 (K01847,K01848+K01849)	propanoyl-CoA		succinyl-CoA
M00761	0	0	0	0	0	0	0	0	0	0	0	0	0	0	0	0	0	0	0	0	0	Undecaprenylphosphate alpha-L-Ara4N biosynthesis, UDP-GlcA => undecaprenyl phosphate alpha-L-Ara4N	K10011 K07806 K10012 K13014	UDP-GlcA		undecaprenyl phosphate alpha-L-Ara4N
M00763	0	0	0	0	0	0	0	0	0	0	0	0	0	0	0	0	0	0	0	0	0	Ornithine biosynthesis, mediated by LysW, glutamate => ornithine	K05826 K19412 K05828 K05829 K05830 K05831	glutamate		ornithine
M00773	0	0	0	0	0	0	0	0	0	0	0	0	0	0	0	0	0	0	0	0	0	Tylosin biosynthesis, methylmalonyl-CoA + malonyl-CoA => tylactone => tylosin	K15988 K15989+K15990 K15992 K15991 K15993 K15994 K15995 K15996	methylmalonyl-CoA + malonyl-CoA	tylactone	tylosin
M00774	0	0	0	0	0	0	0	0	0	0	0	0	0	0	0	0	0	0	0	0	0	Erythromycin biosynthesis, propanoyl-CoA + methylmalonyl-CoA => deoxyerythronolide B => erythromycin A/B	K10817 K14366 K14367 K14368+K15997 K14370 K14369	propanoyl-CoA + methylmalonyl-CoA	deoxyerythronolide B	erythromycin A/B
M00775	0	0	0	0	0	0	0	0	0	0	0	0	0	0	0	0	0	0	0	0	0	Oleandomycin biosynthesis, malonyl-CoA + methylmalonyl-CoA => 8,8a-deoxyoleandolide => oleandomycin	K16007 K16008 K16009 K13320 K16010	malonyl-CoA + methylmalonyl-CoA	8,8a-deoxyoleandolide	oleandomycin
M00776	0	0	0	0	0	0	0	0	0	0	0	0	0	0	0	0	0	0	0	0	0	Pikromycin/methymycin biosynthesis, methylmalonyl-CoA + malonyl-CoA => narbonolide/10-deoxymethynolide => pikromycin/methymycin	K16000+K16001+K16002-K16003 K16004 K16005 K16006	methylmalonyl-CoA + malonyl-CoA	narbonolide/10-deoxymethynolide	pikromycin/methymycin
M00777	0	0	0	0	0	0	0	0	0	0	0	0	0	0	0	0	0	0	0	0	0	Avermectin biosynthesis, 2-methylbutanoyl-CoA/isobutyryl-CoA => 6,8a-Seco-6,8a-deoxy-5-oxoavermectin 1a/1b aglycone => avermectin A1a/B1a/A1b/B1b	K14371 K14372 K14373 K14374 K14375	2-methylbutanoyl-CoA/isobutyryl-CoA	6,8a-Seco-6,8a-deoxy-5-oxoavermectin 1a/1b aglycone	avermectin A1a/B1a/A1b/B1b
M00778	0	0	0	0	0	0	0	0	0	0	0	0	0	0	0	0	0	0	0	0	0	Type II polyketide backbone biosynthesis, acyl-CoA + malonyl-CoA => polyketide	K05551+K05552+K05553 -K12420 ((K05554,K14249,K15884,K15885) (K05555,K14250),K15886)	acyl-CoA + malonyl-CoA		polyketide
M00779	0	0	0	0	0	0	0	0	0	0	0	0	0	0	0	0	0	0	0	0	0	Dihydrokalafungin biosynthesis, octaketide => dihydrokalafungin	K05556 (K14626,K14627) (K14628,K14629) (K14630+K14631,K14632)	octaketide		dihydrokalafungin
M00780	0	0	0	0	0	0	0	0	0	0	0	0	0	0	0	0	0	0	0	0	0	Tetracycline/oxytetracycline biosynthesis, pretetramide => tetracycline/oxytetracycline	K14251 K14252 K14253 K14254 K14255 K14256 K21301	pretetramide		tetracycline/oxytetracycline
M00781	0	0	0	0	0	0	0	0	0	0	0	0	0	0	0	0	0	0	0	0	0	Nogalavinone/aklavinone biosynthesis, deoxynogalonate/deoxyaklanonate => nogalavinone/aklavinone	K15941 K15942 K15943 K15944	deoxynogalonate/deoxyaklanonate		nogalavinone/aklavinone
M00782	0	0	0	0	0	0	0	0	0	0	0	0	0	0	0	0	0	0	0	0	0	Mithramycin biosynthesis, 4-demethylpremithramycinone => mithramycin	K15959 K15960 K15961 K15963 K15964 K15965 K15966 K15967	4-demethylpremithramycinone		mithramycin
M00783	0	0	0	0	0	0	0	0	0	0	0	0	0	0	0	0	0	0	0	0	0	Tetracenomycin C/8-demethyltetracenomycin C biosynthesis, tetracenomycin F2 => tetracenomycin C/8-demethyltetracenomycin C	K15968 K15969 K15886 -K15970 K15971 K15972	tetracenomycin F2		tetracenomycin C/8-demethyltetracenomycin C
M00784	0	0	0	0	0	0	0	0	0	0	0	0	0	0	0	0	0	0	0	0	0	Elloramycin biosynthesis, 8-demethyltetracenomycin C => elloramycin A	K19566 K19567 K19568 K19569 K19570	8-demethyltetracenomycin C		elloramycin A
M00785	0	0	0	0	0	0	0	0	0	0	0	0	0	0	0	0	0	0	0	0	0	Cycloserine biosynthesis, arginine/serine => cycloserine	K19741 K19723 K19726 K19725 K19724 K19727	arginine/serine		cycloserine
M00786	0	0	0	0	0	0	0	0	0	0	0	0	0	0	0	0	0	0	0	0	0	Fumitremorgin alkaloid biosynthesis, tryptophan + proline => fumitremorgin C/A	K18281 K14132 K17475 K18280 K17827 K17826 K14134 K17825 K18279	tryptophan + proline		fumitremorgin C/A
M00787	0	0	0	0	0	0	0	0	0	0	0	0	0	0	0	0	0	0	0	0	0	Bacilysin biosynthesis, prephenate => bacilysin	K19546 K19547 K19550 K19549 K19548 K13037	prephenate		bacilysin
M00788	0	0	0	0	0	0	0	0	0	0	0	0	0	0	0	0	0	0	0	0	0	Terpentecin biosynthesis, GGAP => terpentecin	K19835 K19834	GGAP		terpentecin
M00789	0	0	0	0	0	0	0	0	0	0	0	0	0	0	0	0	0	0	0	0	0	Rebeccamycin biosynthesis, tryptophan => rebeccamycin	K14266 K19884 K19885 K19886+K19887 K19888 K19889	tryptophan		rebeccamycin
M00790	0	0	0	0	0	0	0	0	0	0	0	0	0	0	0	0	0	0	0	0	0	Pyrrolnitrin biosynthesis, tryptophan => pyrrolnitrin	K14266 K19981 K14257 K19982	tryptophan		pyrrolnitrin
M00804	0	0	0	0	0	0	0	0	0	0	0	0	0	0	0	0	0	0	0	0	0	Complete nitrification, comammox, ammonia => nitrite => nitrate	K10944+K10945+K10946 K10535 K00370+K00371	ammonia	nitrite	nitrate
M00805	0	0	0	0	0	0	0	0	0	0	0	0	0	0	0	0	0	0	0	0	0	Staurosporine biosynthesis, tryptophan => staurosporine	K20075 K20076 K20077+K20078 K20079 K20080 K20081 K20082	tryptophan		staurosporine
M00808	0	0	0	0	0	0	0	0	0	0	0	0	0	0	0	0	0	0	0	0	0	Violacein biosynthesis, tryptophan => violacein	K20086 K20087+K20088 K20089 K20090	tryptophan		violacein
M00810	0	0	0	0	0	0	0	0	0	0	0	0	0	0	0	0	0	0	0	0	0	Nicotine degradation, pyridine pathway, nicotine => 2,6-dihydroxypyridine/succinate semialdehyde	K19818+K19819+K19820 (K19826,K19890) K19185+K19186+K19187 K19188 -K20155	nicotine		2,6-dihydroxypyridine/succinate semialdehyde
M00811	0	0	0	0	0	0	0	0	0	0	0	0	0	0	0	0	0	0	0	0	0	Nicotine degradation, pyrrolidine pathway, nicotine => succinate semialdehyde	K20170,K20169 (K20170,(K20158 K19700)) K20171-K20172 K15359,K18276	nicotine		succinate semialdehyde
M00814	0	0	0	0	0	0	0	0	0	0	0	0	0	0	0	0	0	0	0	0	0	Acarbose biosynthesis, sedoheptulopyranose-7P => acarbose	K19969 K19979 K19974 K20424 K20425 K20426 K20427 K20430 -- --	sedoheptulopyranose-7P		acarbose
M00815	0	0	0	0	0	0	0	0	0	0	0	0	0	0	0	0	0	0	0	0	0	Validamycin A biosynthesis, sedoheptulopyranose-7P => validamycin A	K19969 K20431 K20432 K20433 K20434 K20435 K20436 K20437 K20438	sedoheptulopyranose-7P		validamycin A
M00819	0	0	0	0	0	0	0	0	0	0	0	0	0	0	0	0	0	0	0	0	0	Pentalenolactone biosynthesis, farnesyl-PP => pentalenolactone	K12250 K15907 -- K18056 K17747 K18091 K18057 K17476	farnesyl-PP		pentalenolactone
M00823	0	0	0	0	0	0	0	0	0	0	0	0	0	0	0	0	0	0	0	0	0	Chlortetracycline biosynthesis, pretetramide => chlortetracycline	K14251 K14252 K14253 K14254 K14255 K14256 K21301 K14257+K21297	pretetramide		chlortetracycline
M00824	0	0	0	0	0	0	0	0	0	0	0	0	0	0	0	0	0	0	0	0	0	9-membered enediyne core biosynthesis, malonyl-CoA => 3-hydroxyhexadeca-4,6,8,10,12,14-hexaenoyl-ACP => 9-membered enediyne core	K15314 K21160+K21161+K21162+K21163+K21164+K21165+K21166+K21167	malonyl-CoA	3-hydroxyhexadeca-4,6,8,10,12,14-hexaenoyl-ACP	9-membered enediyne core
M00825	0	0	0	0	0	0	0	0	0	0	0	0	0	0	0	0	0	0	0	0	0	10-membered enediyne core biosynthesis, malonyl-CoA => 3-hydroxyhexadeca-4,6,8,10,12,14-hexaenoyl-ACP => 10-membered enediyne core	K15314 K21168+K21169+K21170+K21171+K21172+K21173+K21174	malonyl-CoA	3-hydroxyhexadeca-4,6,8,10,12,14-hexaenoyl-ACP	10-membered enediyne core
M00826	0	0	0	0	0	0	0	0	0	0	0	0	0	0	0	0	0	0	0	0	0	C-1027 benzoxazolinate moiety biosynthesis, chorismate => benzoxazolinyl-CoA	K20159+K21175 K20156 K21176 K21177 K21178 K21179	chorismate		benzoxazolinyl-CoA
M00827	0	0	0	0	0	0	0	0	0	0	0	0	0	0	0	0	0	0	0	0	0	C-1027 beta-amino acid moiety biosynthesis, tyrosine => 3-chloro-4,5-dihydroxy-beta-phenylalanyl-PCP	K21183 K21181 K21182 K16431 K21184 K21185	tyrosine		3-chloro-4,5-dihydroxy-beta-phenylalanyl-PCP
M00828	0	0	0	0	0	0	0	0	0	0	0	0	0	0	0	0	0	0	0	0	0	Maduropeptin beta-hydroxy acid moiety biosynthesis, tyrosine => 3-(4-hydroxyphenyl)-3-oxopropanoyl-PCP	K21183 K21181 K21182 K21188	tyrosine		3-(4-hydroxyphenyl)-3-oxopropanoyl-PCP
M00829	0	0	0	0	0	0	0	0	0	0	0	0	0	0	0	0	0	0	0	0	0	3,6-Dimethylsalicylyl-CoA biosynthesis, malonyl-CoA => 6-methylsalicylate => 3,6-dimethylsalicylyl-CoA	K15320 K21191 K21192	malonyl-CoA	6-methylsalicylate	3,6-dimethylsalicylyl-CoA
M00830	0	0	0	0	0	0	0	0	0	0	0	0	0	0	0	0	0	0	0	0	0	Neocarzinostatin naphthoate moiety biosynthesis, malonyl-CoA => 2-hydroxy-5-methyl-1-naphthoate => 2-hydroxy-7-methoxy-5-methyl-1-naphthoyl-CoA	K20422 K20420 K20421 K20423	malonyl-CoA	2-hydroxy-5-methyl-1-naphthoate	2-hydroxy-7-methoxy-5-methyl-1-naphthoyl-CoA
M00831	0	0	0	0	0	0	0	0	0	0	0	0	0	0	0	0	0	0	0	0	0	Kedarcidin 2-hydroxynaphthoate moiety biosynthesis, malonyl-CoA => 3,6,8-trihydroxy-2-naphthoate => 3-hydroxy-7,8-dimethoxy-6-isopropoxy-2-naphthoyl-CoA	K21221 K21222 K21223 K21224 K21225	malonyl-CoA	3,6,8-trihydroxy-2-naphthoate	3-hydroxy-7,8-dimethoxy-6-isopropoxy-2-naphthoyl-CoA
M00832	0	0	0	0	0	0	0	0	0	0	0	0	0	0	0	0	0	0	0	0	0	Kedarcidin 2-aza-3-chloro-beta-tyrosine moiety biosynthesis, azatyrosine => 2-aza-3-chloro-beta-tyrosyl-PCP	K21183 K21227 K21228 K16431 K21185	azatyrosine		2-aza-3-chloro-beta-tyrosyl-PCP
M00833	0	0	0	0	0	0	0	0	0	0	0	0	0	0	0	0	0	0	0	0	0	Calicheamicin biosynthesis, calicheamicinone => calicheamicin	K21254 K21255 K21256 K21257 K21258 K21259 K21260 K21261 K21262 K21263	calicheamicinone		calicheamicin
M00834	0	0	0	0	0	0	0	0	0	0	0	0	0	0	0	0	0	0	0	0	0	Calicheamicin orsellinate moiety biosynthesis, malonyl-CoA => orsellinate-ACP => 5-iodo-2,3-dimethoxyorsellinate-ACP	K21254 K21255 K21256 K21257 K21258	malonyl-CoA	orsellinate-ACP	5-iodo-2,3-dimethoxyorsellinate-ACP
M00835	0	0	0	0	0	0	0	0	0	0	0	0	0	0	0	0	0	0	0	0	0	Pyocyanine biosynthesis, chorismate => pyocyanine	K13063 K20261 K06998 K20260 K20262 K21103 K20940	chorismate		pyocyanine
M00836	0	0	0	0	0	0	0	0	0	0	0	0	0	0	0	0	0	0	0	0	0	Coenzyme F430 biosynthesis, sirohydrochlorin => coenzyme F430	K22011 K22012 (K21610+K21611) K21612	sirohydrochlorin		coenzyme F430
M00837	0	0	0	0	0	0	0	0	0	0	0	0	0	0	0	0	0	0	0	0	0	Prodigiosin biosynthesis, L-proline => prodigiosin	K21780+K21781 K21782 K21783 K21784 K21785 K21786 K21428 K21778 K21779 K21787	L-proline		prodigiosin
M00838	0	0	0	0	0	0	0	0	0	0	0	0	0	0	0	0	0	0	0	0	0	Undecylprodigiosin biosynthesis, L-proline => undecylprodigiosin	K21780+K21781 K21782 K21783 K21784 K21785 K21786 K21791 K21792 K21793 K21787	L-proline		undecylprodigiosin
M00840	0.166667	0.166667	0.166667	0.166667	0.166667	0.166667	0.166667	0.166667	0.166667	0.166667	0.166667	0.166667	0.166667	0.166667	0.166667	0.166667	0.166667	0.166667	0.166667	0	0.166667	Tetrahydrofolate biosynthesis, mediated by ribA and trpF, GTP => THF	K14652 K22100 -- K01633 K13941 K22099 K00287	GTP		THF
M00841	0.2	0.2	0.2	0.2	0.2	0	0.2	0.2	0.2	0.2	0.2	0.2	0.2	0.2	0.2	0.2	0.2	0.2	0.2	0.2	0.2	Tetrahydrofolate biosynthesis, mediated by PTPS, GTP => THF	K01495 K22101 K13941 K11754 K13998	GTP		THF
M00842	1	1	1	0.666667	0.666667	0.666667	1	1	1	1	1	1	1	1	0.666667	0.666667	1	1	1	1	0.666667	Tetrahydrobiopterin biosynthesis, GTP => BH4	K01495 K01737 K00072	GTP		BH4
M00843	0.666667	0.666667	0.666667	0.333333	0.333333	0.333333	0.666667	0.666667	0.666667	0.666667	0.666667	0.666667	0.666667	0.666667	0.333333	0.333333	0.666667	0.666667	0.666667	0.666667	0.333333	L-threo-Tetrahydrobiopterin biosynthesis, GTP => L-threo-BH4	K01495 K01737 K17745	GTP		L-threo-BH4
M00844	0	0	0	0	0	0	0	0	0	0	1	0	1	0	0	0	0	0	0	0	0	Arginine biosynthesis, ornithine => arginine	K00611 K01940 (K01755,K14681)	ornithine		arginine
M00845	0	0	0	0	0	0	0	0	0	0	0.285714	0	0.285714	0	0	0	0	0	0	0	0	Arginine biosynthesis, glutamate => acetylcitrulline => arginine	K22478 K00145 K00821 K09065 K01438 K01940 K01755	glutamate	acetylcitrulline	arginine
M00846	0.571429	0.571429	0.571429	0.428571	0.428571	0.571429	0.571429	0.571429	0.571429	0.428571	0.571429	0.571429	0.571429	0.571429	0.571429	0.571429	0.571429	0.571429	0.428571	0.428571	0.571429	Siroheme biosynthesis, glutamate => siroheme	(K01885,K14163) K02492 K01845 K01698 K01749 (K01719,K13542,K13543) (K02302,(K00589,K02303,K02496,K13542,K13543)+K02304-K03794)	glutamate		siroheme
M00847	0	0	0	0	0	0	0	0	0	0	0	0	0	0	0	0	0	0	0	0	0	Heme biosynthesis, archaea, siroheme => heme	K22225 K22226 K22227	siroheme		heme
M00848	0	0	0	0	0	0	0	0	0	0	0	0	0	0	0	0	0	0	0.0909091	0	0	Aurachin biosynthesis, anthranilate => aurachin A	K09460 K02078+K14245+K14246+K22798 K22799 K22800 K21272 K21271 K22801 K22802	anthranilate		aurachin A
M00854	1	1	1	1	1	1	1	1	1	1	1	1	1	1	1	1	1	1	1	1	1	Glycogen biosynthesis, glucose-1P => glycogen/starch	(K00963 (K00693+K00750,K16150,K16153,K13679,K20812)),(K00975 (K00703,K13679,K20812)) (K00700,K16149)	glucose-1P		glycogen/starch
M00855	1	1	1	1	1	1	1	1	1	1	1	1	1	1	1	1	1	1	1	1	1	Glycogen degradation, glycogen => glucose-6P	(K00688,K16153) (K01196,((K00705,K22451) (K02438,K01200))) (K15779,K01835,K15778)	glycogen		glucose-6P
M00862	0	0	0	0	0	0	0	0	0	0	1	0	0.666667	0	0	0	0	0	0	0	0	beta-Oxidation, peroxisome, tri/dihydroxycholestanoyl-CoA => choloyl/chenodeoxycholoyl-CoA	K10214 K12405 K08764	tri/dihydroxycholestanoyl-CoA		choloyl/chenodeoxycholoyl-CoA
M00868	1	1	1	0.875	0.75	1	0.875	1	1	0.75	1	1	1	1	1	1	0.875	1	0.875	0.875	1	Heme biosynthesis, animals and fungi, glycine => heme	K00643 K01698 K01749 K01719 K01599 K00228 K00231 K01772	glycine		heme
M00875	0	0	0	0	0	0	0	0	0	0	0	0	0	0	0	0	0	0	0	0	0	Staphyloferrin B biosynthesis, L-serine => staphyloferrin B	K23371 K21949 K21721 K23372 K23373 K23374 K23375	L-serine		staphyloferrin B
M00876	0	0	0	0	0	0	0	0	0	0	0	0	0	0	0	0	0	0	0	0	0	Staphyloferrin A biosynthesis, L-ornithine => staphyloferrin A	K21898 K23446 K23447	L-ornithine		staphyloferrin A
M00877	0	0	0	0	0	0	0	0	0	0	0	0	0	0	0	0	0	0	0	0	0	Kanosamine biosynthesis glucose 6-phosphate => kanosamine	K18652 K18653 K18654	Kanosamine biosynthesis glucose 6-phosphate		kanosamine
M00878	0.0909091	0	0	0.181818	0	0	0.0909091	0	0	0	0	0	0	0	0	0.0909091	0	0	0	0.0909091	0	Phenylacetate degradation, phenylaxetate => acetyl-CoA/succinyl-CoA	K01912 K02609+K02610+K02611+K02612+K02613 K15866 K02618 K02615 K01692 K00074	phenylaxetate		acetyl-CoA/succinyl-CoA
M00879	0	0	0	0	0	0	0	0	0	0	0	0	0	0	0	0	0	0	0	0	0	Arginine succinyltransferase pathway, arginine => glutamate	K00673 K01484 K00840 K06447 K05526	arginine		glutamate
M00880	1	0.666667	1	1	0.333333	1	1	0.333333	0.333333	0.666667	1	1	0.666667	0.666667	0.333333	1	0.333333	1	0.333333	0.666667	0.666667	Molybdenum cofactor biosynthesis, GTP => molybdenum cofactor	((K03639 K03637),K20967) (K03635,K21142) (((K03831,K03638) K03750),K15376)	GTP		molybdenum cofactor
M00889	0	0	0	0	0	0	0	0	0	0	0	0	0	0	0	0	0	0	0	0	0	Puromycin biosynthesis, ATP => puromycin	K12628 K12629 K12630 K12631 K12632 K12633 K12634 K12635 K12636	ATP		puromycin
M00890	0	0	0	0	0	0	0	0	0	0	0	0	0	0	0	0	0	0	0	0	0	Roseoflavin biosynthesis, FMN => roseoflavin	K22598 -- K22269	FMN		roseoflavin
M00891	0	0	0	0	0	0	0	0	0	0	0	0	0	0	0	0	0	0	0	0	0	Ditryptophenaline biosynthesis, tryptophan + phenylalanine => ditryptophenaline	K23646 K23647 K21477	tryptophan + phenylalanine		ditryptophenaline
M00892	1	1	0.833333	1	0.833333	1	0.833333	1	1	0.833333	1	1	1	1	1	1	1	0.833333	1	1	0.833333	UDP-N-acetyl-D-glucosamine biosynthesis, eukaryotes, glucose => UDP-GlcNAc	(K00844,K12407,K00845) K01810 K00820 K00621 K01836 K00972	glucose		UDP-GlcNAc
M00893	0	0	0	0	0	0	0	0	0	0	0	0	0	0	0	0	0	0	0	0	0	Lovastatin biosynthesis, malonyl-CoA => lovastatin acid	K20981 K20982 K20985 K20980 K20984 K20983	malonyl-CoA		lovastatin acid
M00894	0	0	0	0	0	0	0	0	0	0	0	0	0	0	0	0	0	0	0	0	0	Cannabidiol biosynthesis, malonyl-CoA => cannabidiol/dronabinol	K20503 K20508 -- K20502 K20501	malonyl-CoA		cannabidiol/dronabinol
M00900	0	0	0	0	0	0	0	0	0	0	0	0	0	0	0	0	0	0	0	0	0	Cronin biosynthesis, zeaxanthin => crocin	K21371 K21354	zeaxanthin		crocin
M00901	0	0	0	0	0	0	0	0	0	0	0	0	0	0	0	0	0	0	0	0	0	Fumiquinazoline biosynthesis, tryptophan + alanine + anthranilate => fumiquinazoline	K23665 K23666 K23667 K23668	tryptophan + alanine + anthranilate		fumiquinazoline
M00902	0	0	0	0	0	0	0	0	0	0	0	0	0	0	0	0	0	0	0	0	0	Podophyllotoxin biosynthesis, coniferyl alcohol => podophyllotoxin	K21568 K19650 K21207 K21203 K21205 K21204 K21202	coniferyl alcohol		podophyllotoxin
M00903	0	0	0	0	0	0	0	0	0	0	0	0	0	0	0	0	0	0	0	0	0	Fosfomycin biosynthesis, phosphoenolpyruvate => fosfomycin	K23999 K09459 K12901 K12902 K24000 K12903	phosphoenolpyruvate		fosfomycin
M00904	0	0	0	0	0	0	0	0	0	0	0	0	0	0	0	0	0	0	0	0	0	Dapdiamides biosynthesis, L-2,3-diaminopropanoate => dapdiamide A/B/C	K22113 K01957 K22114	3-diaminopropanoate		dapdiamide A/B/C
M00905	0	0	0	0	0	0	0	0	0	0	0	0	0	0	0	0	0	0	0	0	0	Grixazone biosynthesis, aspartate 4-semialdehyde => grixazone B	K18287 K17835 K20204	aspartate 4-semialdehyde		grixazone B
M00906	0	0	0	0	0	0	0	0	0	0	0	0	0	0	0	0	0	0	0	0	0	Ethynylserine biosynthesis, lysine => ethynylserine	K23669 K23670 K23671 K23672 K23673	lysine		ethynylserine
M00909	0.4	0.4	0.4	0.4	0.4	0.4	0.4	0.4	0.4	0.4	0.4	0.4	0.4	0.4	0.4	0.4	0.6	0.4	0.4	0.4	0.4	UDP-N-acetyl-D-glucosamine biosynthesis, prokaryotes, glucose => UDP-GlcNAc	K00845 (K01810,K13810,K15916) K00820 K03431 K04042	glucose		UDP-GlcNAc
M00910	0	0	0	0	0	0	0	0	0	0	0	0	0	0	0	0	0	0	0	0	0	Phenylalanine biosynthesis, chorismate => arogenate => phenylalanine	K01850 K15849 K05359	chorismate	arogenate	phenylalanine
M00915	0	0	0	0	0	0	0	0	0	0	0	0	0	0	0	0	0	0	0	0	0	Caffeine degradation, caffeine => xanthine	K21722 K21723 K21724	caffeine		xanthine
M00917	0.153846	0.153846	0.153846	0.0769231	0.0769231	0.0769231	0.153846	0.0769231	0.0769231	0.153846	0.461538	0.153846	0.230769	0.0769231	0.0769231	0.153846	0.153846	0.153846	0.0769231	0.153846	0.0769231	Phytosterol biosynthesis, squalene 2,3-epoxide => campesterol/sitosterol	K01853 K00559 K14423 K23558 -- K08246 K05917 K00222 K01824 K08242 K14424 K00227 K00213 K09828	3-epoxide		campesterol/sitosterol
M00918	0	0	0	0	0	0	0	0	0	0	0	0	0	0	0	0	0	0	0	0	0	Aerobactin biosynthesis, lysine => aerobactin	K03897 K03896 K03894 K03895	lysine		aerobactin
M00919	0	0	0	0	0	0	0	0	0	0	0	0	0	0	0	0	0	0	0	0	0	Ectoine degradation, ectoine => aspartate	K15783 K15784 K15785 K15786	ectoine		aspartate
M00921	0	0	0	0	0	0	0	0	0	0	0	0	0	0	0	0	0	0	0	0	0	Cyclooctatin biosynthesis, dimethylallyl-PP + isopentenyl-PP => cyclooctatin	K13787 K18686 K22997 K22998	dimethylallyl-PP + isopentenyl-PP		cyclooctatin
J00148	0	0	0	1	0	0	0	0	0	0	0	1	0	0	0	0	1	0	0	0	0	Cysteine-S-conjugate beta-lyase MetC [EC:4.4.1.13]	K01760
J00157	0	0	0	0	0	0	0	0	0	0	0	0	0	0	0	0	0	0	0	0	0	Cysteine-S-conjugate beta-lyase PatB [EC:4.4.1.13]	K14155
J00149	0	0	0	0	0	0	0	0	0	0	0	0	0	0	0	0	0	0	0	0	0	Farnesyl diphosphate => Staphyloxanthin	K10208 K10209 K10210 K10211 K10212	Farnesyl diphosphate		Staphyloxanthin
J00150	1	0	1	1	0	1	1	0	0	0	1	1	1	1	0	1	0	1	0	1	0	D-Aspartate => Oxaloacetate	K00272	D-Aspartate		Oxaloacetate
J00151	0	0	0	0	0	0	0	0	0	0	0	0	0	0	0	0	0	0	0	0	0	Nitrate => Nitrite Assimilatory	(K00367,K10534,K00372-K00360)	Nitrate		Nitrite Assimilatory
J00152	0	0	0	0	0	0	0	0	0	0	0	0	0	0	0	0	0	0	0	0	0	Nitrate => Nitrite Dissimilatory	K00370 K00371 K00374	Nitrate		Nitrite Dissimilatory
J00153	0	0	0	0	0	0	0	0	0	0	0	0	0	0	0	0	0	0	0	0	0	Hyaluronate => n 3-(4-Deoxy-beta-D-gluc-4-enuronosyl)-N-acetyl-D-glucosamine	K01727	Hyaluronate		n 3-(4-Deoxy-beta-D-gluc-4-enuronosyl)-N-acetyl-D-glucosamine
J00154	1	1	1	1	0	1	1	0	0	1	0	1	0	1	1	0	0	1	0	0	0	Triacylglycerol => Fatty acid + 1,2-Diacylglycerol (triacylglycerol lipase)	K01046	Triacylglycerol		Fatty acid + 1,2-Diacylglycerol (triacylglycerol lipase)
J00155	0.666667	0.666667	0.666667	0.5	0.5	0.666667	0.666667	0.666667	0.666667	0.5	0.666667	0.666667	0.666667	0.666667	0.666667	0.666667	0.666667	0.666667	0.5	0.5	0.666667	L-Glutamate => Uroporphyrinogen III	K01885 K02492 K01845 K01698 K01749 (K01719,K13542,K13543)	L-Glutamate		Uroporphyrinogen III
M00924	0	0	0	0	0	0	0	0	0	0	0	0	0	0	0	0	0	0	0	0	0	Cobalamin biosynthesis, anaerobic, uroporphyrinogen III => sirohydrochlorin => cobyrinate a,c-diamide	(K02302,(K02303,K13542) (K02304,K24866)) (K02190,K03795,K22011) K03394 (K05934,K13541,K21479) K05936 (K02189,K13541) K02188 K05895 (K02191 K03399,K00595) K06042 K02224	uroporphyrinogen III	sirohydrochlorin	cobyrinate a,c-diamide
M00925	0	0	0	0	0	0	0	0	0	0	0	0	0	0	0	0	0	0	0	0	0	Cobalamin biosynthesis, aerobic, uroporphyrinogen III => precorrin 2 => cobyrinate a,c-diamide	(K02303,K13542) (K03394,K13540) K02229 (K05934,K13540,K13541) K05936 K02228 K05895 K00595 K06042 K02224 K02230+K09882+K09883	uroporphyrinogen III	precorrin 2	cobyrinate a,c-diamide
M00122	0	0	0.142857	0.142857	0	0.142857	0	0	0	0	0.142857	0	0.142857	0.142857	0	0	0.142857	0	0	0.142857	0.142857	Cobalamin biosynthesis, cobyrinate a,c-diamide => cobalamin	(K00798,K19221) K02232 (K02225,K02227) K02231 K00768 (K02226,K22316) K02233	c-diamide		cobalamin
J00156	0	0	0	0	0.333333	0	0	0.333333	0.333333	0	0.333333	0	0.333333	0	0.333333	0	0	0	0.333333	0	0	Agmatine => N-Carbamoyl-putrescine => Putrescine => Spermidine	K10536 K12251 K00797	Agmatine	N-Carbamoyl-putrescine => Putrescine	Spermidine
J00158	1	1	1	1	1	1	1	1	1	1	1	1	1	1	1	1	1	1	1	1	1	Lactate => Pyruvate	K00016	Lactate		Pyruvate
J00159	0.333333	0.333333	0.333333	0.333333	0.333333	0.333333	0.333333	0.333333	0.333333	0.333333	0.333333	0.333333	0.333333	0.333333	0.333333	0.333333	0.333333	0.333333	0.333333	0.333333	0.333333	NAD+ => Niacinamide	K00969 K01081 K01239	NAD+		Niacinamide
J00160	0	0	0	0	0	0	0	0	0	0	0	0	0	0	0	0	0	0	0	0	0	Inulinase	K22245
J00161	0	0	0	0	0	0	0	0	0	0	0	0	0	0	0	0	0	0	0	0	0	beta-fructofuranosidase [EC:3.2.1.26] inu1, endo-inulinase	K01193
J00162	0	0	0	0	0	0	0	0	0	0	0	0	0	0	0	0	0	0	0	0	0	fructan beta-fructosidase [EC:3.2.1.80] putative inulinase	K03332
J00163	0	0	0	0	0	0	0	0	0	0	0	0	0	0	0	0	0	0	0	0	0	fructan beta-(2,1)-fructosidase [EC:3.2.1.153]	K20848
J00164	0	0	0	0	0	0	0	0	0	0	0	0	0	0	0	0	0	0	0	0	0	Sucrose => Inulin + D-Glucose	K20811	Sucrose		Inulin + D-Glucose
M00926	0.666667	0.666667	0.666667	0.555556	0.555556	0.666667	0.555556	0.666667	0.666667	0.444444	0.666667	0.666667	0.666667	0.666667	0.666667	0.666667	0.666667	0.666667	0.555556	0.555556	0.666667	glutamyl-tRNA => coproporphyrin III => heme	K02492 K01845 K01698 K01749 (K01719,K13542) K01599 K00231 K01772 K00435	glutamyl-tRNA	coproporphyrin III	heme
J00165	1	1	1	0.833333	0.666667	1	0.833333	1	1	0.666667	1	1	1	1	1	1	1	1	0.833333	0.833333	1	coproporphyrin III biosynthesis, glycine => coproporphyrin III	K00643 K01698 K01749 K01719 K01599 K00231	glycine		coproporphyrin III
J00166	1	1	1	0.75	0.5	1	0.75	1	1	0.5	1	1	1	1	1	1	1	1	0.75	1	1	coproporphyrin I biosynthesis, glycine => coproporphyrin I	K00643 K01698 K01749 K01599	glycine		coproporphyrin I
J00167	0	0	0	0	0	0	0	0	0	0	0	0	0	0	0	0	0	0	0	0	0	Lysine => Cadaverine	K01582	Lysine		Cadaverine
J00168	1	1	1	1	1	1	0	1	1	1	1	1	1	1	1	1	1	1	1	1	1	Lecithin (Phosphatidylcholine) => Linolenic acid	(K01047,K16342,K16343,K14621,K14674,K16817,K01058)	Lecithin (Phosphatidylcholine)		Linolenic acid
J00169	1	1	1	1	1	1	0	1	1	1	1	1	1	1	1	1	1	1	1	1	1	Lecithin => Linoleic acid	(K01047,K16342,K16343,K14621,K14674,K16817,K01058)	Lecithin		Linoleic acid
J00170	1	1	1	0	0	0	0	0	0	0	1	1	1	1	0	0	0	0	0	1	0	Histidine => Urocanate	K01745	Histidine		Urocanate
J00171	0	0	0	0	0	0	0	0	0	0	1	0	1	0	0	0	0	0	0	0	0	L-ornithine + carbamoyl phosphate => L-citrulline	K00611	L-ornithine + carbamoyl phosphate		L-citrulline
J00172	1	1	1	1	1	0	1	1	1	1	1	1	1	1	1	1	1	1	1	1	1	Arginine => Urea + Ornithine	K01476	Arginine		Urea + Ornithine
J00173	1	1	1	1	1	1	1	1	1	1	1	1	1	1	1	1	1	1	1	1	1	(Gamma-glutamyl-amino acid synthetase) Glutathione + L-Amino acid => Cys-Gly + (5-L-Glutamyl)-L-amino acid	(K00681,K18592)	(Gamma-glutamyl-amino acid synthetase) Glutathione + L-Amino acid		Cys-Gly + (5-L-Glutamyl)-L-amino acid
J00174	1	1	1	1	0	1	1	0	0	1	1	1	1	1	0	1	0	1	0	1	0	(Gamma-glutamyl-amino acid cyclotransferase) (5-L-Glutamyl)-L-amino acid <=> 5-Oxoproline + L-Amino acid	(K00682,K22596)	(Gamma-glutamyl-amino acid cyclotransferase) (5-L-Glutamyl)-L-amino acid <		5-Oxoproline + L-Amino acid
M00895	0	0	0	0	0	0	0	0	0	0	0	0	0	0	0	0	0	0	0	0	0	Thiamine biosynthesis, prokaryotes, AIR (+ DXP/glycine) => TMP/TPP	K03148+K03154 K03151 K03153 K03149 K10810 K03147 K00941 K00788 K00946	AIR (+ DXP/glycine)		TMP/TPP
M00911	0	0	0	0	0	0	0	0	0	0	0	0	0	0	0	0	0	0	0	0	0	Riboflavin biosynthesis, fungi, GTP => riboflavin/FMN/FAD	(K01497,K14652) K14654 K14655 (K22912,K20860,K20861,K20862,K21063,K21064) (K02858,K14652) K00794 K00793 (K20884 K22949,K11753)	GTP		riboflavin/FMN/FAD
M00913	0.2	0.2	0.2	0.2	0.2	0.2	0.2	0.2	0.2	0.2	0.2	0.2	0.2	0.2	0.2	0.2	0.2	0.2	0.2	0.2	0.2	Pantothenate biosynthesis, 2-oxoisovalerate/spermine => pantothenate	K00606 K00077 K13367 K00128 K01918	2-oxoisovalerate/spermine		pantothenate
J00175	0.333333	0.333333	0.333333	0.333333	0	0.333333	0.166667	0	0	0.166667	0.333333	0.333333	0.333333	0.333333	0	0.333333	0	0.333333	0	0.333333	0.166667	Pyridoxine biosynthesis, erythrose-4P => pyridoxine	K03472 K03473 K00831 K00097 K03474 K07758	erythrose-4P		pyridoxine
M00916	0	0	0	0	0	0	0	0	0	0	0	0	1	0	0	0	0	0	0	0	0	Pyridoxal-P biosynthesis, R5P + glyceraldehyde-3P + glutamine => pyridoxal-P	K06215+K08681	R5P + glyceraldehyde-3P + glutamine		pyridoxal-P
M00112	0	0	0	0	0	0	0	0	0	0	0	0	0	0	0	0	0	0	0	0	0	Tocopherol/tocotorienol biosynthesis, homogentisate + phytyl/geranylgeranyl-PP => tocopherol/tocotorienol	K09833 (K12502,K18534) K09834 K05928	homogentisate + phytyl/geranylgeranyl-PP		tocopherol/tocotorienol
M00930	0	0	0	0	0	0	0	0	0	0	0	0	0	0	0	0	0	0	0	0	0	Menaquinone biosynthesis, futalosine pathway	K11782 K18285 (K18286,K20810) K11783 K11784 K11785
M00931	0	0	0	0	0	0	0	0	0	0	0	0	0	0	0	0	0	0	0	0	0	Menaquinone biosynthesis, modified futalosine pathway	K11782 K18285 K18284 K11784 K11785
M00932	0	0	0	0	0	0	0	0	0	0	0	0	0	0	0	0	0	0	0	0	0	Phylloquinone biosynthesis, chorismate (+ phytyl-PP) => phylloquinol	(K02552 K02551 K08680 K02549,K14759) (K01911,K14760) K01661 (K19222,K12073) K23094 K17872 K23095	chorismate (+ phytyl-PP)		phylloquinol

## Sheet: Present Count
	10_opisthorchis_viverrini	Calicophoron_daubneyi	9_opisthorchis_felineus	15_schistosoma_japonicum	13_schistosoma_bovis	18_taenia_saginata	5_fasciola_gigantica	3_echinococcus_multilocularis	19_taenia_solium	20_UP000005640_9606	14_schistosoma_haematobium	1_clonorchis_sinensis	17_schmidtea_mediterranea	11_paragonimus_westermani	6_fasciola_hepatica	8_hymenolepis_diminuta	2_echinococcus_granulosus	16_schistosoma_mansoni	7_gyrodactylus_salaris	4_echinostoma_caproni	12_protopolystoma_xenopodis	Description	KOs	Substrates	Intermediates	Products
J00001	1	1	1	1	1	1	1	1	1	1	1	1	1	1	1	1	1	1	1	1	1	Extracellular sucrose => D-Fructose-6P	K02810 K01193 (K00847,K00844)	Extracellular sucrose		D-Fructose-6P
J00002	0	0	0	0	0	0	0	0	0	0	0	0	0	0	0	0	0	0	0	0	0	1,2-Propanediol => propanal	K01699	2-Propanediol		propanal
J00003	0	0	0	0	0	0	0	0	0	0	0	0	0	0	0	0	0	0	0	0	0	2,3-Butanedione => 2-Acetoin	K03366,K0004	3-Butanedione		2-Acetoin
J00004	0	0	0	0	0	0	0	0	0	0	0	0	0	0	0	0	0	0	0	0	0	2'-Deoxyadenosine => Adenine	K03784	2'-Deoxyadenosine		Adenine
J00005	1	1	1	1	1	1	1	1	1	1	1	1	1	1	1	1	1	1	1	1	1	2'-Deoxyadenosine => Hypoxanthine	K01488 K03784	2'-Deoxyadenosine		Hypoxanthine
J00006	1	1	1	1	1	1	1	1	1	1	1	1	1	1	1	1	1	1	0	1	0	Deoxyribose => 2-Deoxy-D-ribose 5-phosphate	K00852	Deoxyribose		2-Deoxy-D-ribose 5-phosphate
J00007	0	0	0	0	0	0	0	0	0	0	0	0	0	0	0	0	0	0	0	0	0	Salicylic acid => Catechol	K00480	Salicylic acid		Catechol
J00008	0	0	0	0	0	0	0	0	0	0	0	0	0	0	0	0	0	0	0	0	0	R-2-Acetoin => (R,R)-2,3-Butanediol	K00004	R-2-Acetoin		(R,R)-2,3-Butanediol
J00009	0	0	0	0	0	0	0	0	0	0	0	0	0	0	0	0	0	0	0	0	0	S-2-Acetoin => (S,S)-2,3-Butanediol	K03366	S-2-Acetoin		(S,S)-2,3-Butanediol
J00010	0	0	0	0	0	0	0	0	0	0	0	0	0	0	0	0	0	0	0	1	0	4-Hydroxybenzoate => Ubiquinol	K03179 K03186 K18800 K00568 K03185 K03183 K03184 K00568	4-Hydroxybenzoate		Ubiquinol
J00011	1	1	1	1	1	1	1	1	1	1	1	1	1	1	1	1	1	1	1	1	1	Acetate => Acetyl-CoA	K01895	Acetate		Acetyl-CoA
J00012	0	0	0	0	0	0	0	0	0	0	0	0	0	0	0	0	0	0	0	0	0	Acetoacetate => Methanol & Acetate	K01574 K18371 K18372	Acetoacetate		Methanol & Acetate
J00013	0	0	0	0	0	0	0	0	0	1	0	0	0	0	0	0	0	0	0	0	0	Cyclodextrin => maltose	K01208 (K05992,K01177,K01176)	Cyclodextrin		maltose
J00014	1	1	1	1	1	1	1	1	1	1	1	1	1	1	1	1	1	1	1	1	1	Adenosine => Inosine	K01488	Adenosine		Inosine
J00015	0	0	0	0	0	0	0	0	0	0	0	0	0	0	0	0	0	0	0	0	0	Adenosine => Adenine	K10213	Adenosine		Adenine
J00016	0	0	0	0	0	0	0	0	0	0	0	0	0	0	0	0	0	0	0	0	0	Lactose => D-Glucose + D-Galactose	K01190	Lactose		D-Glucose + D-Galactose
J00017	0	0	0	0	0	0	0	0	0	0	0	0	0	0	0	0	0	0	0	0	0	Lactose => beta-D-Glucose + D-Galactose 6-phosphate	K02786 K01220	Lactose		beta-D-Glucose + D-Galactose 6-phosphate
J00018	0	0	0	0	0	0	0	0	0	0	0	0	0	0	0	0	0	0	0	0	0	Ribitol => D-Ribulose	K00039	Ribitol		D-Ribulose
J00019	1	1	1	1	1	1	1	1	1	1	1	1	1	1	1	1	1	1	1	1	1	2-Hydroxybutyrate => Propanoate	K00016 K00925	2-Hydroxybutyrate		Propanoate
J00020	1	1	1	0	1	1	1	1	1	0	1	1	0	1	1	1	1	1	0	1	1	Amygdalin => Mandelonitrile	K05349	Amygdalin		Mandelonitrile
J00021	0	0	0	0	0	0	0	0	0	0	0	0	0	0	0	0	0	0	0	0	0	Arbutin => B-D-Glucose-6P	K02777 K01222	Arbutin		B-D-Glucose-6P
J00022	0	0	0	0	0	0	0	0	0	1	0	0	0	0	0	0	0	0	0	0	0	Cyclodextrin => Maltose	K01208 K01176	Cyclodextrin		Maltose
J00023	0	0	0	0	0	0	0	0	0	0	0	0	0	0	0	0	0	0	0	0	0	2-Oxobutanoate => Proponoate	(K00925,K00932)	2-Oxobutanoate		Proponoate
J00024	0	0	0	0	0	0	0	0	0	0	0	0	0	0	0	0	0	0	0	0	0	Methyl beta-D-galactoside ABC Transporter	K10540 K10541 K10542
J00025	0	0	0	0	0	0	0	0	0	0	0	0	0	0	0	0	0	0	0	0	0	Butanoate => Butanoyl-CoA	K19709	Butanoate		Butanoyl-CoA
J00026	0	0	0	0	0	0	0	0	0	0	0	0	0	0	0	0	0	0	0	0	0	Citraconate => 2-Oxobutanoate	K01704 K00052	Citraconate		2-Oxobutanoate
J00027	1	1	1	1	1	0	1	1	1	1	1	1	1	1	1	1	1	1	1	1	1	Citrate => Oxaloacetate	K01647	Citrate		Oxaloacetate
J00028	1	1	1	1	1	1	1	1	1	1	1	1	1	1	1	1	1	1	1	1	1	Citrate => Isocitrate	(K01682,K01681)	Citrate		Isocitrate
J00029	0	0	0	0	0	0	0	0	0	0	0	0	0	0	0	0	0	0	0	0	0	L-Malate => Phosphoenolpyruvate	(K00024,K00116) K01610	L-Malate		Phosphoenolpyruvate
J00030	1	1	1	1	1	1	1	1	1	1	1	1	1	1	1	1	1	1	1	1	1	L-Malate => Succinate	K01679 K00241	L-Malate		Succinate
J00031	0	0	0	0	0	0	0	0	0	0	0	0	0	0	0	0	0	0	0	0	0	D-Malate => Pyruvate	K07246	D-Malate		Pyruvate
J00032	0	0	0	0	0	0	0	0	0	0	0	0	0	0	0	0	0	0	0	0	0	L-Alanine => Pyruvate	K00259	L-Alanine		Pyruvate
J00033	0	0	0	0	0	0	0	0	0	0	0	0	0	0	0	0	0	0	0	0	0	D-Alanine => Pyruvate	K00824	D-Alanine		Pyruvate
J00034	0	0	0	0	0	0	0	0	0	0	0	0	0	0	0	0	0	0	0	0	0	L-Arabinose => L-Ribulose	K01804	L-Arabinose		L-Ribulose
J00035	1	1	1	1	1	1	1	1	1	1	1	1	1	1	1	1	1	1	1	1	1	L-Arabitol => L-Arabinose	K00011	L-Arabitol		L-Arabinose
J00036	0	0	0	0	0	0	0	0	0	2	0	0	2	0	0	0	0	0	0	0	0	Citruline + L-Aspartate => Arginine + Fumarate	K01940 K01755	Citruline + L-Aspartate		Arginine + Fumarate
J00037	1	1	1	1	1	0	1	1	0	2	1	1	2	2	1	1	1	1	1	1	1	L-Aspartate => Oxaloacetate	(K01953,K01914) K22457 K13566	L-Aspartate		Oxaloacetate
J00038	0	0	0	0	0	0	0	0	0	0	0	0	0	0	0	0	0	0	0	0	0	Cellobiose => D-Glucose	K02759 K01222	Cellobiose		D-Glucose
J00039	0	0	0	0	0	0	0	0	0	0	0	0	0	0	0	0	0	0	0	0	0	L-Fucose => Glycerone phosphate	K01818 K00879 K01628	L-Fucose		Glycerone phosphate
J00040	2	2	2	1	2	1	2	1	1	2	2	2	2	2	2	1	1	2	1	2	1	Extracellular D-Glucosamine => Fructose-6P	K02765 (K00844,K18676) K02564	Extracellular D-Glucosamine		Fructose-6P
J00041	2	2	2	1	2	1	2	1	1	2	2	2	2	2	2	1	1	2	1	2	1	D-Glucosamine => Fructose-6P	(K00844,K18676) K02564	D-Glucosamine		Fructose-6P
J00042	1	1	1	1	1	1	1	1	1	1	1	1	1	1	1	1	1	1	1	1	1	D-Glucosaminate => Pyruvate	K17467 K17458 (K01625,K11395)	D-Glucosaminate		Pyruvate
J00043	0	0	0	0	0	0	0	0	0	1	0	0	1	0	0	0	0	0	0	0	0	Glycerone => Glycerone phosphate	(K00863,K05881)	Glycerone		Glycerone phosphate
J00044	0	0	0	0	0	0	0	0	0	1	0	0	1	0	0	0	0	0	0	0	0	Glycerol => Gylcerone	(K18097,K00005) (K05881,K00863)	Glycerol		Gylcerone
J00045	1	1	1	1	1	1	1	1	1	1	1	1	1	1	1	1	1	1	1	1	1	Glycerol => Phosphatidate	K00864 K00631 K00655	Glycerol		Phosphatidate
J00046	1	1	1	1	1	1	1	1	1	1	1	1	1	1	1	1	1	1	1	1	1	D-Mannitol => D-Mannose	K02800 K00009 K01809 K02794	D-Mannitol		D-Mannose
J00047	1	1	1	1	1	1	1	1	1	1	1	1	1	1	1	1	1	1	1	1	1	D-Mannose => D-Fructose-6P	K01809	D-Mannose		D-Fructose-6P
J00048	2	2	2	2	2	2	2	2	2	2	2	2	2	2	2	2	2	2	2	2	2	D-Mannose => Glyceraldehyde-3P	K01809 K00850 K01624	D-Mannose		Glyceraldehyde-3P
J00049	3	3	3	3	3	3	3	3	3	4	3	3	3	3	2	3	3	3	3	3	2	D-Mannose => L-Fucose-1P	K01809 K01840 K00971 K01711 K02377 K00976	D-Mannose		L-Fucose-1P
J00050	0	0	0	0	0	0	0	0	0	0	0	0	0	0	0	0	0	0	0	0	0	Melibiose => D-Glucose + D-Galactose	K07406	Melibiose		D-Glucose + D-Galactose
J00051	0	0	0	0	0	0	0	0	0	0	0	0	0	0	0	0	0	0	0	0	0	Raffinose => Sucrose	K07406	Raffinose		Sucrose
J00052	1	1	1	1	1	1	1	1	1	1	1	1	1	1	1	1	1	1	1	1	1	Raffinose => D-Fructose + D-Glucose	K07406 K01187	Raffinose		D-Fructose + D-Glucose
J00053	0	0	0	0	0	0	0	0	0	0	0	0	0	0	0	0	0	0	0	0	0	Raffinose => D-Glucose + D-Galactose	K06611 K01193 K07406	Raffinose		D-Glucose + D-Galactose
J00054	1	1	1	1	1	1	1	1	1	1	1	1	1	1	1	1	1	1	0	1	0	Ribose => D-Ribose-5P	K00852	Ribose		D-Ribose-5P
J00055	2	2	2	1	2	2	2	2	2	2	2	2	2	2	2	2	2	2	1	2	1	Ribose => PRPP	K00852 K00948	Ribose		PRPP
J00056	0	0	0	0	0	0	0	0	0	0	0	0	0	0	0	0	0	0	0	0	0	D-Saccharic Acid / D-Glucarate => Pyruvate	K01706 K01630	D-Saccharic Acid / D-Glucarate		Pyruvate
J00057	1	1	1	1	1	0	1	0	0	1	1	1	1	1	1	0	0	1	1	1	1	L-Serine => Pyruvate	(K01752,K01754)	L-Serine		Pyruvate
J00058	0	0	0	0	0	0	0	0	0	0	0	0	0	0	0	0	0	0	0	0	0	L-Serine => L-Tryptophane	K01696	L-Serine		L-Tryptophane
J00059	1	1	1	1	1	0	1	1	1	1	1	1	1	1	1	1	1	1	1	1	1	L-Serine => Glycine	K00600	L-Serine		Glycine
J00060	0	0	0	0	0	0	0	0	0	0	0	0	0	0	0	0	0	0	0	0	0	D-Serine => Pyruvate	K01753	D-Serine		Pyruvate
J00061	0	0	0	0	0	0	0	0	0	1	0	0	1	0	0	0	0	0	0	0	0	D-Serine => L-Serine	K12235	D-Serine		L-Serine
J00062	0	0	0	0	0	0	0	0	0	1	0	0	1	0	0	0	0	0	0	0	0	D-Sorbitol => D-Fructose	K00008	D-Sorbitol		D-Fructose
J00063	0	0	0	0	0	0	0	0	0	0	0	0	0	0	0	0	0	0	0	0	0	D-Tagatose => D-Fructose-6P	K21621 K21622	D-Tagatose		D-Fructose-6P
J00064	0	0	0	0	0	0	0	0	0	0	0	0	0	0	0	0	0	0	0	0	0	D-Tagatose =>D-Tagatose-6P => D-Tagatose 1,6-bisphosphate => Glycerone-P	K21621 K16370 K16371	D-Tagatose	D-Tagatose-6P => D-Tagatose 1,6-bisphosphate	Glycerone-P
J00065	0	0	0	0	0	0	0	0	0	0	0	0	0	0	0	0	0	0	0	0	0	L-Tartaric Acid / Tartrate => Oxaloacetate => TCA Cycle	K03779	L-Tartaric Acid / Tartrate	Oxaloacetate	TCA Cycle
J00066	0	0	0	0	0	0	0	0	0	0	0	0	0	0	0	0	0	0	0	0	0	L-Threonine => Glycine	K01620	L-Threonine		Glycine
J00067	0	0	0	0	0	0	0	0	0	0	0	0	0	0	0	0	0	0	0	0	0	L-Threonine => O-Phospho-L-homoserine => L-Homoserine => L-Aspartate 4-semialdehyde	K01733 K00872 K00003	L-Threonine	O-Phospho-L-homoserine => L-Homoserine	L-Aspartate 4-semialdehyde
J00068	1	1	1	1	1	0	1	0	0	1	1	1	1	1	1	0	0	1	1	1	1	L-Threonine => 2-Oxobutanoate	K01754	L-Threonine		2-Oxobutanoate
J00069	0	0	0	0	0	0	0	0	0	0	0	0	0	0	0	0	0	0	0	0	0	Extracellular Trehalose => D-Glucose-6P	K02777 K01226	Extracellular Trehalose		D-Glucose-6P
J00070	0	0	0	0	0	0	0	0	0	1	0	0	0	0	0	0	0	0	0	0	0	Extracellular Trehalose => D-Glucose	K02777 K01087 K01194	Extracellular Trehalose		D-Glucose
J00071	0	0	0	0	0	0	0	0	0	0	0	0	0	0	0	0	0	0	0	0	0	Dulcitol / Galactitol => D-Tagatose =>D-Tagatose-6P => D-Tagatose 1,6-bisphosphate => Glycerone-P	K21620 K21621 K16370 K16371	Dulcitol / Galactitol	D-Tagatose =>D-Tagatose-6P => D-Tagatose 1,6-bisphosphate	Glycerone-P
J00072	1	1	1	1	1	1	1	1	1	1	1	1	1	1	1	1	1	1	1	1	1	Dulcitol / Galactitol => D-Galactose	K00011	Dulcitol / Galactitol		D-Galactose
J00073	0	0	0	0	0	0	0	0	0	0	0	0	0	0	0	0	0	0	0	0	0	Dulcitol / Galactitol => Galactitol 1-phosphate =>D-Tagatose-6P => D-Tagatose 1,6-bisphosphate => Glycerone-P	K02774 K00094 K16370 K16371	Dulcitol / Galactitol	Galactitol 1-phosphate =>D-Tagatose-6P => D-Tagatose 1,6-bisphosphate	Glycerone-P
J00074	1	2	1	1	1	1	2	1	1	2	0	0	2	1	2	1	1	1	1	1	1	D-Xylose => D-Xylulose => D-Xylulose-5P => D-Ribulose-5P	K01805 K00854 K01783	D-Xylose	D-Xylulose => D-Xylulose-5P	D-Ribulose-5P
J00075	0	0	0	0	0	0	0	0	0	0	0	0	0	0	0	0	0	0	0	0	0	D-Xylose => D-Xylonolactone => 2-Dehydro-3-deoxy-D-xylonate => Pyruvate	K22185 K14274 K22186 K22397	D-Xylose	D-Xylonolactone => 2-Dehydro-3-deoxy-D-xylonate	Pyruvate
J00076	0	0	0	0	0	0	0	0	0	1	0	0	1	0	0	0	0	0	1	0	1	Formate => 10-Formyl-THF => 5,10-Methenyltetrahydrofolate => 5-Methyltetrahydrofolate => Acetyl-CoA	K01938 K01491 K00297 K00194	Formate	10-Formyl-THF => 5,10-Methenyltetrahydrofolate => 5-Methyltetrahydrofolate	Acetyl-CoA
J00077	0	0	0	0	0	0	0	0	0	0	0	0	0	0	0	0	0	0	0	0	0	Fumarate + Hydroquinone => Quinone + Succinate	K00244+K00245+K00246+K00247	Fumarate + Hydroquinone		Quinone + Succinate
J00079	0	1	1	1	1	1	1	1	1	2	1	1	2	1	1	1	1	1	2	1	2	Amino Butyric Acid / GABA => Succinate semialdehyde => Succinate	(K13524,K07250,K00823,K16871) (K00135,K00139,K17761)	Amino Butyric Acid / GABA	Succinate semialdehyde	Succinate
J00080	0	0	0	0	0	0	0	0	0	0	0	0	0	0	0	0	0	0	0	0	0	Cyclodextrin => Maltodextrin => Maltoligosyltrehalose => Trehalose	K01208 K06044 K01236	Cyclodextrin	Maltodextrin => Maltoligosyltrehalose	Trehalose
J00081	7	7	7	7	7	7	7	7	7	7	7	7	7	7	7	7	7	7	7	7	7	Glycerol => Lactate	K00005 K05878 K01803 K00134 K00927 (K01834,K15633) K01689 K00873 K00016	Glycerol		Lactate
J00082	6	6	6	6	6	6	6	6	6	6	6	6	6	6	6	6	6	6	6	6	6	Glycerol => Pyruvate	K00005 K05878 K01803 K00134 K00927 (K01834,K15633) K01689 K00873	Glycerol		Pyruvate
J00083	0	0	0	0	0	0	0	0	0	0	0	0	0	0	0	0	0	0	0	0	0	Glycine => L-Threonine	K01620	Glycine		L-Threonine
J00084	0	0	0	0	0	0	0	0	0	0	0	0	0	0	0	0	0	0	0	0	0	Glycine => L-Threonine => O-Phospho-L-homoserine => L-Homoserine => L-Aspartate 4-semialdehyde => Lysine	K01620 K01733 K00872 (K0003,K12524) K01714 K00215 K00674 K00821 K01439 K01778 K01586	Glycine	L-Threonine => O-Phospho-L-homoserine => L-Homoserine => L-Aspartate 4-semialdehyde	Lysine
J00085	0	0	0	0	0	0	0	0	0	0	0	0	0	0	0	0	0	0	0	0	0	Glycine => L-Threonine => O-Phospho-L-homoserine => L-Homoserine	K01620 K01733 K00872	Glycine	L-Threonine => O-Phospho-L-homoserine	L-Homoserine
J00086	0	0	0	0	0	0	0	0	0	0	0	0	0	0	0	0	0	0	0	0	0	Glycine => L-Threonine => O-Phospho-L-homoserine => L-Homoserine => L-Aspartate 4-semialdehyde => Lysine	K01620 K01733 K00872 (K0003,K12524) K01714 K00215 K10206 K01778 K01586	Glycine	L-Threonine => O-Phospho-L-homoserine => L-Homoserine => L-Aspartate 4-semialdehyde	Lysine
J00087	0	0	0	0	0	0	0	0	0	0	0	0	0	0	0	0	0	0	0	0	0	Glycine => L-Threonine => O-Phospho-L-homoserine => L-Homoserine => L-Aspartate 4-semialdehyde => Lysine	K01620 K01733 K00872 (K0003,K12524) K01714 K00215 K03340 K01586	Glycine	L-Threonine => O-Phospho-L-homoserine => L-Homoserine => L-Aspartate 4-semialdehyde	Lysine
J00088	0	0	0	0	0	0	0	0	0	0	0	0	0	0	0	0	0	0	0	0	0	L-Aspartate => 4-Phospho-L-aspartate => N-Succinyl-L-2-amino-6-oxopimelate => Lysine	K12524 K00133 K01714 K00215 K00674 K00821 K01439 K01778 K01586	L-Aspartate	4-Phospho-L-aspartate => N-Succinyl-L-2-amino-6-oxopimelate	Lysine
J00089	0	0	0	0	0	0	0	0	0	0	0	0	0	0	0	0	0	0	0	0	0	L-Aspartate => 4-Phospho-L-aspartate => LL-2,6-Diaminopimelate => Lysine	K12524 K00133 K01714 K00215 K10206 K01778 K01586	L-Aspartate	4-Phospho-L-aspartate => LL-2,6-Diaminopimelate	Lysine
J00090	0	0	0	0	0	0	0	0	0	0	0	0	0	0	0	0	0	0	0	0	0	L-Aspartate => 4-Phospho-L-aspartate => L-2-Amino-6-oxopimelate => Lysine	K12524 K00133 K01714 K00215 K03340 K01586	L-Aspartate	4-Phospho-L-aspartate => L-2-Amino-6-oxopimelate	Lysine
J00091	0	0	0	0	0	0	0	0	0	0	0	0	0	0	0	0	0	0	0	0	0	Glycolic Acid / Glycolate + Oxygen => Glyoxylate + Hydrogen peroxide	K00104	Glycolic Acid / Glycolate + Oxygen		Glyoxylate + Hydrogen peroxide
J00092	0	0	0	0	0	0	0	0	0	1	0	0	1	0	0	0	0	0	0	0	0	Hydrogen peroxide => Oxygen + H2O	K03781	Hydrogen peroxide		Oxygen + H2O
J00093	0	0	0	0	0	0	0	0	0	0	0	0	0	0	0	0	0	0	0	0	0	Hydroxy-L-Proline / Hydroxyproline => cis-4-Hydroxy-D-proline => 1-Pyrroline-4-hydroxy-2-carboxylate => 2,5-Dioxopentanoate	K12658 K22549 K21062	Hydroxy-L-Proline / Hydroxyproline	cis-4-Hydroxy-D-proline => 1-Pyrroline-4-hydroxy-2-carboxylate	2,5-Dioxopentanoate
J00094	0	0	0	0	0	0	0	0	0	0	0	0	0	0	0	0	0	0	0	0	0	ABC transporter	K17202 K17203 K17204
J00095	0	0	0	0	0	0	0	0	0	0	0	0	0	0	0	0	0	0	0	0	0	Inosine => Hypoxanthine	K03784	Inosine		Hypoxanthine
J00096	0	0	0	0	0	0	0	0	0	0	0	0	0	0	0	0	0	0	0	0	0	Sucrose + (2,1-beta-D-Fructosyl)n <=> D-Glucose + (2,1-beta-D-Fructosyl)n	K20811	1-beta-D-Fructosyl)n <		D-Glucose + (2,1-beta-D-Fructosyl)n
J00097	0	0	0	0	0	0	0	0	0	0	0	0	0	0	0	0	0	0	0	0	0	Fructan => D-Fructose	K03332	Fructan		D-Fructose
J00098	0	0	0	0	0	0	0	0	0	0	0	0	0	0	0	0	0	0	0	0	0	Itaconic Acid / Itaconate => Pyruvate	K01903 K18290 (K18292,K18289)	Itaconic Acid / Itaconate		Pyruvate
J00099	1	1	1	1	1	0	1	1	0	1	1	1	1	1	1	1	1	1	1	1	1	L-Asparagine => 2-Oxosuccinamate =>Oxaloacetate	K22457 K13566	L-Asparagine	2-Oxosuccinamate	Oxaloacetate
J00100	0	0	0	0	0	0	0	0	0	1	0	0	0	0	0	0	0	0	0	0	0	L-Asparagine => L-Aspartate	(K13051,K01424)	L-Asparagine		L-Aspartate
J00101	0	1	1	0	1	0	1	0	0	1	1	1	1	1	1	0	0	1	1	1	0	L-Glutamine + H2O <=> L-Glutamate + Ammonia	(K05597,K01425)	L-Glutamine + H2O <		L-Glutamate + Ammonia
J00102	3	3	3	0	0	0	3	0	0	3	0	3	3	3	3	0	0	0	3	2	3	Isoleucine degradation	K00826 K00167 K09699
J00103	3	3	3	0	0	0	3	0	0	3	0	3	3	3	3	0	0	0	3	2	3	L-Valine degradation	K00826 K00167 K09699
J00104	3	3	3	0	0	0	3	0	0	3	0	3	3	3	3	0	0	0	3	2	3	L-Leucine degradation	K00826 K00167 K09699
J00105	0	0	0	0	0	0	0	0	0	0	0	0	0	0	0	0	0	0	0	0	0	Lactate => Pyruvate	K00101	Lactate		Pyruvate
J00106	0	0	0	0	0	0	0	0	0	0	0	0	0	0	0	0	0	0	0	0	0	Lactate => Acetate	K00467	Lactate		Acetate
J00107	0	0	0	0	0	0	0	0	0	0	0	0	0	0	0	0	0	0	0	0	0	Lactate => Lactoyl-CoA => Propenoyl-CoA => Propanoyl-CoA	K01026 K20626 (K20143,K19745)	Lactate	Lactoyl-CoA => Propenoyl-CoA	Propanoyl-CoA
J00108	0	0	0	0	0	0	0	0	0	0	0	0	0	0	0	0	0	0	0	0	0	L-Lyxose => L-Xylulose	K01820	L-Lyxose		L-Xylulose
J00109	0	0	0	0	0	0	0	0	0	0	0	0	0	0	0	0	0	0	0	0	0	5-Oxoproline => L-Glutamate	K23123	5-Oxoproline		L-Glutamate
J00110	0	0	0	0	0	0	0	0	0	0	0	0	0	0	0	0	0	0	0	0	0	L-Rhamnose => L-Rhamnulose => L-Rhamnulose 1-phosphate => L-Lactaldehyde + Glycerone-P	K01813 K00848 K01629	L-Rhamnose	L-Rhamnulose => L-Rhamnulose 1-phosphate	L-Lactaldehyde + Glycerone-P
J00111	0	0	0	0	0	0	0	0	0	1	0	0	1	0	0	0	0	0	0	0	0	L-Sorbose => D-Sorbitol => D-Fructose	(K08261,K19633,K17742) K00008	L-Sorbose	D-Sorbitol	D-Fructose
J00112	0	0	0	0	0	0	0	0	0	2	0	0	1	0	0	0	0	0	0	0	0	Malonate => Malonyl-CoA => Acetyl-CoA	K18660 K01578	Malonate	Malonyl-CoA	Acetyl-CoA
J00113	0	0	0	0	0	0	0	0	0	0	0	0	0	0	0	0	0	0	0	0	0	Maltose => Maltose-6P => D-Glucose + D-Glucose-6P	K06896 K01232	Maltose	Maltose-6P	D-Glucose + D-Glucose-6P
J00114	0	0	0	0	0	0	0	0	0	0	0	0	0	0	0	0	0	0	0	0	0	3-Hydroxyphenylacetate degradation, 3-Hydroxyphenylacetate => homoprotocatechuate => 2-oxohept-3-enedioate	K00484 K00455 K00151 K01826 K05921	3-Hydroxyphenylacetate	homoprotocatechuate	2-oxohept-3-enedioate
J00115	0	0	0	0	0	0	0	0	0	0	0	0	0	0	0	0	0	0	0	0	0	L-Arginine => L-Citruline + Ammonia	K01478	L-Arginine		L-Citruline + Ammonia
J00116	0	0	0	0	0	0	0	0	0	0	0	0	0	0	0	0	0	0	0	0	0	L-Cysteine => Pyruvate	K14155	L-Cysteine		Pyruvate
J00117	1	1	1	1	1	1	1	1	1	1	1	1	1	1	1	1	1	1	1	1	1	L-Cysteine => Mercaptopyruvate => 3-Mercaptolactate	K00812 K00016	L-Cysteine	Mercaptopyruvate	3-Mercaptolactate
J00118	0	0	0	0	0	0	0	0	0	1	0	0	1	0	0	0	0	0	0	0	0	D-myo-Inositol => Glucuronate	K00469	D-myo-Inositol		Glucuronate
J00119	1	1	1	1	1	1	1	1	1	1	1	1	1	1	1	1	1	1	1	1	1	D-myo-Inositol => Phosphatidylinositol	K00999	D-myo-Inositol		Phosphatidylinositol
J00120	0	0	0	0	0	0	0	0	0	0	0	0	0	0	0	0	0	0	0	0	0	meso-Tartrate => Oxaloglycolate => Tartrate => Oxaloacetate	K007246 K03779	meso-Tartrate	Oxaloglycolate => Tartrate	Oxaloacetate
J00121	0	0	0	0	0	0	0	0	0	0	0	0	0	0	0	0	0	0	0	0	0	D-Galactarate => 5-Dehydro-4-deoxy-D-glucarate => Pyruvate + Tartronate semialdehyde	K01708 K01630	D-Galactarate	5-Dehydro-4-deoxy-D-glucarate	Pyruvate + Tartronate semialdehyde
J00122	0	0	0	0	0	0	0	0	0	0	0	0	0	0	0	0	0	0	0	0	0	N-Acetyl-D-Galactosamine => N-Acetyl-D-galactosamine 6-phosphate => D-Galactosamine 6-phosphate => D-Tagatose 6-phosphate	K02745 K02079 K02080	N-Acetyl-D-Galactosamine	N-Acetyl-D-galactosamine 6-phosphate => D-Galactosamine 6-phosphate	D-Tagatose 6-phosphate
J00123	2	3	3	2	3	1	3	1	1	3	3	3	3	3	3	1	1	3	0	3	1	N-Acetyl-D-glucosamine => N-Acetyl-D-glucosamine 6-phosphate => D-Glucosamine phosphate => beta-D-Fructose 6-phosphate	K00884 K01443 K02564	N-Acetyl-D-glucosamine	N-Acetyl-D-glucosamine 6-phosphate => D-Glucosamine phosphate	beta-D-Fructose 6-phosphate
J00124	1	1	1	1	1	1	1	1	1	1	1	1	1	1	1	1	1	1	1	1	1	N-Acetyl-L-glutamate => ornithine	((K00930,K22478) K00145,K12659) (K00818,K00821) (K01438,K14677,K00620)	N-Acetyl-L-glutamate		ornithine
J00125	0	0	0	0	0	0	0	0	0	2	0	0	1	0	0	0	0	0	0	0	0	N-Acetylneuraminate => N-Acetyl-D-mannosamine => N-Acetylchitosamine	K01639 K01787	N-Acetylneuraminate	N-Acetyl-D-mannosamine	N-Acetylchitosamine
J00126	0	0	0	0	0	0	0	0	0	4	0	0	1	0	0	0	0	0	0	0	0	N-Acetyl-D-mannosamine => N-Acetylmannosamine 6-phosphate => N-Acetylneuraminate 9-phosphate => N-Acetylneuraminate => N-Acetyl-D-mannosamine => N-Acetylchitosamine	K00885 K05304 K01097 K01639 K01787	N-Acetyl-D-mannosamine	N-Acetylmannosamine 6-phosphate => N-Acetylneuraminate 9-phosphate => N-Acetylneuraminate => N-Acetyl-D-mannosamine	N-Acetylchitosamine
J00127	0	0	0	0	0	0	0	0	0	0	0	0	0	0	0	0	0	0	0	0	0	N-Acetyl-D-mannosamine => N-Acetylmannosamine 6-phosphate => N-Acetyl-D-glucosamine 6-phosphate	K00885 K01788	N-Acetyl-D-mannosamine	N-Acetylmannosamine 6-phosphate	N-Acetyl-D-glucosamine 6-phosphate
J00128	0	0	0	0	0	0	0	0	0	0	0	0	0	0	0	0	0	0	0	0	0	Oxalate => Formate	K01569	Oxalate		Formate
J00129	1	1	1	1	1	0	1	0	0	3	2	1	2	2	1	0	0	1	2	2	1	Phenethylamine => Phenylacetaldehyde => Phenylacetate	K00274+(K00276,K13371) K00129	Phenethylamine	Phenylacetaldehyde	Phenylacetate
J00130	0	0	0	0	0	0	0	0	0	0	0	0	0	0	0	0	0	0	0	1	0	4-Hydroxyphenylacetate => 3,4-Dihydroxyphenylacetate => Succinate semialdehyde => Succinate	K00484 K00455 K00151 K01826 K05921 K02509 K02510 K00135	4-Hydroxyphenylacetate	3,4-Dihydroxyphenylacetate => Succinate semialdehyde	Succinate
J00131	1	1	1	1	1	1	1	1	1	1	1	1	1	1	1	1	1	1	1	1	1	Propanoate => Propionyladenylate => Propanoyl-CoA	(K01895,K01908)	Propanoate	Propionyladenylate	Propanoyl-CoA
J00132	0	0	0	0	0	0	0	0	0	0	0	0	0	0	0	0	0	0	0	0	0	Propanoate => Propanoyl phosphate => Propanoyl-CoA	(K00925,K00932) (K00932,K00932) K13788	Propanoate	Propanoyl phosphate	Propanoyl-CoA
J00133	0	0	0	0	0	0	0	0	0	0	0	0	0	0	0	0	0	0	0	0	0	Quinate => Chorismate	K09484+(K05358,K05887) ((K03785,K03786,K13832,K13830) (K00891,K13829) (K00800,K24018),K13830) K01736	Quinate		Chorismate
J00134	0	0	0	0	0	0	0	0	0	0	0	0	0	0	0	0	0	0	0	0	0	Salicin => Salicin-6P => beta-D-Glucose 6-phosphate	(K02777,K02753) (K01222,K01223)	Salicin	Salicin-6P	beta-D-Glucose 6-phosphate
J00135	1	1	1	1	1	1	1	1	1	1	1	1	1	1	1	1	1	1	0	1	0	Stachyose => Manninotriose => D-Galactose + Melibiose	K01193 (K01189,K07406,K07407)	Stachyose	Manninotriose	D-Galactose + Melibiose
J00136	0	0	0	0	0	0	0	0	0	0	0	0	0	0	0	0	0	0	0	0	0	Succinate => Fumarate	(K00234+K00235+K00236+K00237,K00239+K00240+K00241-(K00242,K18859,K18860),K00244+K00245+K00246-K00247)	Succinate		Fumarate
J00137	1	1	1	1	1	0	1	1	1	1	1	1	1	1	1	1	1	1	1	1	0	Succinate => Succinyl-CoA	(K01902+K01903,K01899+K01900,K18118)	Succinate		Succinyl-CoA
J00138	0	0	0	0	0	1	0	1	1	1	0	0	1	0	0	1	1	0	0	0	1	Thymidine => Thymine + 2-Deoxy-D-ribose 1-phosphate	(K00758,K09913)	Thymidine		Thymine + 2-Deoxy-D-ribose 1-phosphate
J00139	1	1	1	1	1	1	1	1	1	1	1	1	1	1	1	1	1	1	1	1	1	Thymidine => dTMP	K00857	Thymidine		dTMP
J00140	1	1	1	1	1	0	1	0	0	1	1	1	1	1	1	0	0	1	1	1	1	Tyramine => Dopamine	K00505	Tyramine		Dopamine
J00141	0	0	0	0	0	0	0	0	0	0	0	0	0	0	0	0	0	0	0	0	0	Uridine => Uracil	K01240	Uridine		Uracil
J00142	1	1	1	1	1	1	1	1	1	1	1	1	1	1	1	1	1	1	1	1	1	Uridine => UMP	K00876	Uridine		UMP
J00143	0	0	0	0	0	0	0	0	0	1	0	0	0	0	0	0	0	0	0	0	0	Xylitol => L-Xylulose	K03331	Xylitol		L-Xylulose
J00144	0	0	0	0	0	0	0	0	0	1	0	0	1	0	0	0	0	0	0	0	0	Xylitol => D-Xylulose	(K05351,K00008)	Xylitol		D-Xylulose
J00145	0	0	0	0	0	0	0	0	0	0	0	0	0	0	0	0	0	0	0	0	0	Cyclodextrin => Maltodextrin	K01208	Cyclodextrin		Maltodextrin
J00146	0	0	0	0	0	0	0	0	0	0	0	0	0	0	0	0	0	0	0	0	0	D-Allose => D-Allose 6-phosphate => beta-D-Fructose 6-phosphate	K00881 K01808 K17195	D-Allose	D-Allose 6-phosphate	beta-D-Fructose 6-phosphate
J00147	1	1	1	1	1	1	1	1	1	1	1	1	0	1	1	1	1	1	0	1	1	2-Hydroxybutyrate => D-Glucose	(K01188,K05349,K05350)	2-Hydroxybutyrate		D-Glucose
M00001	9	9	9	9	9	9	9	9	9	9	9	9	9	9	9	9	9	9	9	9	9	Glycolysis (Embden-Meyerhof pathway), glucose => pyruvate	(K00844,K12407,K00845,K00886,K08074,K00918) (K01810,K06859,K13810,K15916) (K00850,K16370,K21071,K00918) (K01623,K01624,K11645,K16305,K16306) K01803 ((K00134,K00150) K00927,K11389) (K01834,K15633,K15634,K15635) K01689 (K00873,K12406)	glucose		pyruvate
M00002	5	5	5	5	5	5	5	5	5	5	5	5	5	5	5	5	5	5	5	5	5	Glycolysis, core module involving three-carbon compounds: Glycerone phosphate => D-Glyceraldehyde 3-phosphate => 3-Phospho-D-glyceroyl phosphate => 3-Phospho-D-glycerate => 2-Phospho-D-glycerate => Phosphoenolpyruvate => Pyruvate	K01803 ((K00134,K00150) K00927,K11389) (K01834,K15633,K15634,K15635) K01689 (K00873,K12406)	core module involving three-carbon compounds: Glycerone phosphate	D-Glyceraldehyde 3-phosphate => 3-Phospho-D-glyceroyl phosphate => 3-Phospho-D-glycerate => 2-Phospho-D-glycerate => Phosphoenolpyruvate	Pyruvate
M00003	7	7	7	7	7	7	7	7	7	7	7	7	7	7	7	6	7	7	7	7	7	Gluconeogenesis, oxaloacetate => fructose-6P	(K01596,K01610) K01689 (K01834,K15633,K15634,K15635) K00927 (K00134,K00150) K01803 ((K01623,K01624,K11645) (K03841,K02446,K11532,K01086,K04041),K01622)	oxaloacetate		fructose-6P
M00004	7	7	7	7	7	6	7	7	7	7	6	6	7	7	7	7	7	7	7	7	6	Pentose phosphate cycle	(K13937,((K00036,K19243) (K01057,K07404))) K00033 K01783 (K01807,K01808) K00615 K00616 (K01810,K06859,K13810,K15916)
M00005	1	1	1	0	1	1	1	1	1	1	1	1	1	1	1	1	1	1	1	1	1	PRPP biosynthesis, ribose 5P => PRPP	K00948	ribose 5P		PRPP
M00006	2	2	2	2	2	2	2	2	2	2	2	2	2	2	2	2	2	2	2	2	2	Pentose phosphate pathway, oxidative phase, glucose 6P => ribulose 5P	(K13937,((K00036,K19243) (K01057,K07404))) K00033	glucose 6P		ribulose 5P
M00007	4	4	4	4	4	3	4	4	4	4	3	3	4	4	4	4	4	4	4	4	3	Pentose phosphate pathway, non-oxidative phase, fructose 6P => ribose 5P	K00615 (K00616,K13810) K01783 (K01807,K01808)	fructose 6P		ribose 5P
M00008	2	2	2	2	2	2	2	2	2	2	2	2	2	2	2	2	2	2	2	2	2	Entner-Doudoroff pathway, glucose-6P => glyceraldehyde-3P + pyruvate	K00036 (K01057,K07404) K01690 K01625	glucose-6P		glyceraldehyde-3P + pyruvate
M00009	5	5	5	5	5	3	5	5	5	5	5	5	5	5	5	5	5	5	5	5	4	Citrate cycle (TCA cycle, Krebs cycle)	(K01647,K05942) (K01681,K01682) (K00031,K00030) (K00164+K00658+K00382,K00174+K00175-K00177-K00176) (K01902+K01903,K01899+K01900,K18118) (K00234+K00235+K00236+K00237,K00239+K00240+K00241-(K00242,K18859,K18860),K00244+K00245+K00246-K00247) (K01676,K01679,K01677+K01678) (K00026,K00025,K00024,K00116)
M00010	3	3	3	3	3	2	3	3	3	3	3	3	3	3	3	3	3	3	3	3	3	Citrate cycle, first carbon oxidation, oxaloacetate => 2-oxoglutarate	(K01647,K05942) (K01681,K01682) (K00031,K00030)	oxaloacetate		2-oxoglutarate
M00011	2	2	2	2	2	1	2	2	2	2	2	2	2	2	2	2	2	2	2	2	1	Citrate cycle, second carbon oxidation, 2-oxoglutarate => oxaloacetate	(K00164+K00658+K00382,K00174+K00175-K00177-K00176) (K01902+K01903,K01899+K01900,K18118) (K00234+K00235+K00236+K00237,K00239+K00240+K00241-(K00242,K18859,K18860),K00244+K00245+K00246-K00247) (K01676,K01679,K01677+K01678) (K00026,K00025,K00024,K00116)	2-oxoglutarate		oxaloacetate
M00012	3	3	3	3	3	2	3	3	3	3	3	3	3	3	3	3	3	3	3	3	3	Glyoxylate cycle	K01647 (K01681,K01682) K01637 (K01638,K19282) (K00026,K00025,K00024)
M00013	3	4	4	0	1	0	4	1	1	4	1	3	4	4	4	1	1	0	4	3	3	Malonate semialdehyde pathway, propanoyl-CoA => acetyl-CoA	(K00248,K00232) (K07511,K14729) K05605 K23146 K00140	propanoyl-CoA		acetyl-CoA
M00014	2	3	2	2	2	2	3	2	2	7	2	2	5	2	3	2	2	2	2	2	2	Glucuronate pathway (uronate pathway)	K00012 ((K12447 K16190),(K00699 (K01195,K14756))) K00002 K13247 -- K03331 (K05351,K00008) K00854
M00015	2	2	2	2	2	1	2	1	1	2	2	2	2	1	2	1	1	2	1	2	0	Proline biosynthesis, glutamate => proline	((K00931 K00147),K12657) K00286	glutamate		proline
M00016	0	0	0	0	0	0	0	0	0	0	0	0	0	0	0	0	0	0	0	0	0	Lysine biosynthesis, succinyl-DAP pathway, aspartate => lysine	(K00928,K12524,K12525,K12526) K00133 K01714 K00215 K00674 (K00821,K14267) K01439 K01778 (K01586,K12526)	aspartate		lysine
M00017	0	0	0	0	0	0	1	0	0	1	0	1	2	0	0	0	0	0	1	0	0	Methionine biosynthesis, aspartate => homoserine => methionine	(K00928,K12524,K12525) K00133 (K00003,K12524,K12525) (K00651,K00641) K01739 (K01760,K14155) (K00548,K24042,K00549)	aspartate	homoserine	methionine
M00018	0	0	0	0	0	0	0	0	0	0	0	0	0	0	0	0	0	0	0	0	0	Threonine biosynthesis, aspartate => homoserine => threonine	(K00928,K12524,K12525,K12526) K00133 (K00003,K12524,K12525) (K00872,K02204,K02203) K01733	aspartate	homoserine	threonine
M00019	1	2	1	1	1	0	1	0	0	1	1	1	1	1	2	0	0	1	2	0	1	Valine/isoleucine biosynthesis, pyruvate => valine / 2-oxobutanoate => isoleucine	K01652+(K01653,K11258) K00053 K01687 K00826	pyruvate	valine / 2-oxobutanoate	isoleucine
M00020	1	2	3	1	3	1	3	1	1	3	1	3	2	2	3	1	1	2	2	2	1	Serine biosynthesis, glycerate-3P => serine	K00058 K00831 (K01079,K02203,K22305)	glycerate-3P		serine
M00021	0	0	0	0	0	0	0	0	0	0	0	0	0	0	0	0	0	0	0	0	0	Cysteine biosynthesis, serine => cysteine	(K00640,K23304) (K01738,K13034,K17069)	serine		cysteine
M00022	0	0	0	0	0	0	0	0	0	0	0	0	0	0	0	0	0	0	0	0	0	Shikimate pathway, phosphoenolpyruvate + erythrose-4P => chorismate	(K01626,K03856,K13853) (((K01735,K13829) ((K03785,K03786) K00014,K13832)),K13830) ((K00891,K13829) (K00800,K24018),K13830) K01736	phosphoenolpyruvate + erythrose-4P		chorismate
M00023	0	0	0	0	0	0	0	0	0	0	0	0	0	0	0	0	0	0	0	0	0	Tryptophan biosynthesis, chorismate => tryptophan	(((K01657+K01658,K13503,K13501,K01656) K00766),K13497) (((K01817,K24017) (K01656,K01609)),K13498,K13501) (K01695+(K01696,K06001),K01694)	chorismate		tryptophan
M00024	0	0	0	0	0	0	0	0	0	0	0	0	0	0	0	0	0	0	0	0	0	Phenylalanine biosynthesis, chorismate => phenylpyruvate => phenylalanine	((K01850,K04092,K14187,K04093,K04516,K06208,K06209) (K01713,K04518,K05359),K14170) (K00832,K00838)	chorismate	phenylpyruvate	phenylalanine
M00025	0	0	0	0	0	0	0	0	0	0	0	0	0	0	0	0	0	0	0	0	0	Tyrosine biosynthesis, chorismate => HPP => tyrosine	(((K01850,K04092,K14170,K04093,K04516,K06208,K06209) (K04517,K00211)),K14187) (K00832,K00838)	chorismate	HPP	tyrosine
M00026	0	0	0	0	0	0	0	0	0	0	0	0	0	0	0	0	0	0	0	0	0	Histidine biosynthesis, PRPP => histidine	(K00765-K02502) (K01523 K01496,K11755,K14152) (K01814,K24017) (K02501+K02500,K01663) ((K01693 K00817 (K04486,K05602,K18649)),(K01089 K00817)) (K00013,K14152)	PRPP		histidine
M00027	0	1	1	1	1	1	2	1	1	3	1	1	3	1	1	1	1	1	3	1	3	GABA (gamma-Aminobutyrate) shunt	K01580 (K13524,K07250,K00823,K16871) (K00135,K00139,K17761)
M00028	1	1	1	1	1	1	1	1	1	1	1	1	1	1	1	1	1	1	1	1	1	Ornithine biosynthesis, glutamate => ornithine	(K00618,K00619,K14681,K14682,K00620,K22477,K22478) ((K00930,K22478) K00145,K12659) (K00818,K00821) (K01438,K14677,K00620)	glutamate		ornithine
M00029	1	1	1	1	0	1	1	1	1	5	1	1	5	1	1	1	1	1	1	1	1	Urea cycle	K01948 K00611 K01940 (K01755,K14681) K01476
M00030	1	1	1	1	1	0	1	0	0	0	1	1	2	1	1	0	0	1	0	1	1	Lysine biosynthesis, AAA pathway, 2-oxoglutarate => 2-aminoadipate => lysine	K01655 K17450 K01705 K05824 K00838 K00143 (K00293,K24034) K00290	2-oxoglutarate	2-aminoadipate	lysine
M00031	0	0	0	0	0	0	0	0	0	0	0	0	0	0	0	0	0	0	0	0	0	Lysine biosynthesis, mediated by LysW, 2-aminoadipate => lysine	K05826 K05827 K05828 K05829 K05830 K05831	2-aminoadipate		lysine
M00032	3	2	3	0	0	0	3	1	1	6	0	3	5	3	3	2	1	0	1	3	4	Lysine degradation, lysine => saccharopine => acetoacetyl-CoA	K14157 K14085 K00825 (K15791+K00658+K00382) K00252 (K07514,(K07515,K07511) K00022)	lysine	saccharopine	acetoacetyl-CoA
M00033	0	0	0	0	0	0	0	0	0	0	0	0	0	0	0	0	0	0	0	0	0	Ectoine biosynthesis, aspartate => ectoine	K00928 K00133 K00836 K06718 K06720	aspartate		ectoine
M00034	2	2	2	2	2	4	2	4	4	7	3	2	6	2	2	4	4	2	2	2	0	Methionine salvage pathway	K00789 K01611 K00797 ((K01243,K01244) K00899,K00772) K08963 (K16054,K08964 (K09880,K08965 K08966)) K08967 (K00815,K08969,K23977,K00832,K00838)
M00035	3	3	3	3	3	2	3	2	2	4	2	3	3	3	3	3	2	3	4	3	2	Methionine degradation	K00789 (K00558,K17398,K17399) K01251 (K01697,K10150)
M00036	6	6	6	1	1	1	6	0	1	6	1	5	6	6	6	0	0	1	6	5	4	Leucine degradation, leucine => acetoacetate + acetyl-CoA	K00826 ((K00166+K00167,K11381)+K09699+K00382) (K00253,K00249) (K01968+K01969) (K05607,K13766) K01640	leucine		acetoacetate + acetyl-CoA
M00037	2	2	2	2	2	2	2	2	2	4	2	2	2	2	2	2	2	2	2	2	2	Melatonin biosynthesis, tryptophan => serotonin => melatonin	K00502 K01593 K00669 K00543	tryptophan	serotonin	melatonin
M00038	3	3	3	2	3	3	3	3	3	6	3	3	5	3	3	3	3	3	0	3	2	Tryptophan metabolism, tryptophan => kynurenine => 2-aminomuconate	(K00453,K00463) (K01432,K14263,K07130) K00486 K01556 K00452 K03392 (K10217,K23234)	tryptophan	kynurenine	2-aminomuconate
M00039	0	0	0	0	0	0	0	1	0	0	0	0	1	0	0	0	0	0	1	0	0	Monolignol biosynthesis, phenylalanine/tyrosine => monolignol	(K10775,K13064) K00487 K01904 K13065 K09754 K00588 K09753 K09755 K13066 (K00083,K22395)	phenylalanine/tyrosine		monolignol
M00040	0	0	0	0	0	0	0	0	0	0	0	0	0	0	0	0	0	0	0	0	0	Tyrosine biosynthesis, chorismate => arogenate => tyrosine	(K01850,K04092,K14170) (K00832,K15849) (K00220,K24018,K15227)	chorismate	arogenate	tyrosine
M00042	3	3	3	3	3	1	3	1	1	4	3	2	3	2	3	1	1	3	3	3	2	Catecholamine biosynthesis, tyrosine => dopamine => noradrenaline => adrenaline	(K00505,K00501) K01593 K00503 K00553	tyrosine	dopamine => noradrenaline	adrenaline
M00043	0	0	0	0	0	0	0	0	0	1	0	0	0	0	0	0	0	0	0	0	0	Thyroid hormone biosynthesis, tyrosine => triiodothyronine/thyroxine	K00431	tyrosine		triiodothyronine/thyroxine
M00044	2	2	2	1	1	0	2	0	0	5	2	2	5	3	2	0	0	1	5	2	0	Tyrosine degradation, tyrosine => homogentisate	(K00815,K00838,K00832,K03334) K00457 K00451 K01800 (K01555,K16171)	tyrosine		homogentisate
M00045	4	4	4	0	0	1	1	1	1	4	0	3	4	3	1	1	1	0	0	4	3	Histidine degradation, histidine => N-formiminoglutamate => glutamate	K01745 K01712 K01468 (K01479,K00603,K13990,(K05603 K01458))	histidine	N-formiminoglutamate	glutamate
M00046	2	2	2	1	1	2	1	2	2	2	1	2	2	2	1	2	2	1	2	1	1	Pyrimidine degradation, uracil => beta-alanine, thymine => 3-aminoisobutanoate	(K00207,K17722+K17723) K01464 (K01431,K06016)	uracil	beta-alanine, thymine	3-aminoisobutanoate
M00047	2	1	2	2	2	0	2	0	0	3	2	2	2	2	2	0	0	2	1	2	2	Creatine pathway	K00613 K00542 K00933
M00048	1	1	1	1	1	1	1	1	2	7	1	1	7	1	1	1	1	1	0	1	2	Inosine monophosphate biosynthesis, PRPP + glutamine => IMP	K00764 (K01945,K11787,K11788,K13713) (K00601,K11175,K08289,K11787,K01492) (K01952,(K23269+K23264+K23265),(K23270+K23265)) (K01933,K11787,K11788 (K01587,K11808,K01589 K01588)) (K01923,K01587,K13713) K01756 (K00602,(K01492,K06863 K11176))	PRPP + glutamine		IMP
M00049	4	4	4	4	4	4	4	4	4	4	4	4	4	4	4	4	4	4	3	4	4	Adenine ribonucleotide biosynthesis, IMP => ADP,ATP	K01939 K01756 (K00939,K18532,K18533,K00944) (K00940,K00873,K12406)	IMP		ADP,ATP
M00050	4	4	4	4	4	4	4	4	4	4	4	4	4	4	4	4	4	4	3	4	4	Guanine ribonucleotide biosynthesis IMP => GDP,GTP	K00088 K01951 K00942 (K00940,K18533,K00873,K12406)	Guanine ribonucleotide biosynthesis IMP		GDP,GTP
M00051	1	2	2	2	2	0	2	0	0	2	2	2	2	2	2	0	0	2	0	2	2	Uridine monophosphate biosynthesis, glutamine (+ PRPP) => UMP	(K11540,(K11541 K01465),((K01954,K01955+K01956) (K00609+K00610,K00608) K01465)) (K00226,K00254,K17828) (K13421,K00762 K01591)	glutamine (+ PRPP)		UMP
M00052	3	3	3	3	3	3	3	3	3	3	3	3	3	3	3	3	3	3	3	3	3	Pyrimidine ribonucleotide biosynthesis, UMP => UDP/UTP,CDP/CTP	(K13800,K13809,K09903) (K00940,K18533) K01937	UMP		UDP/UTP,CDP/CTP
M00053	6	6	6	5	5	5	6	6	6	6	6	5	5	6	6	5	6	6	6	6	5	Pyrimidine deoxyribonuleotide biosynthesis, CDP/CTP => dCDP/dCTP,dTDP/dTTP	(K00524,K00525+K00526,K10807+K10808) (K00940,K18533) (K00527,K21636) K01494 K01520 (K00560,K13998) K00943 K00940	CDP/CTP		dCDP/dCTP,dTDP/dTTP
M00055	12	13	13	13	13	10	12	13	13	13	12	13	13	13	12	11	13	12	13	13	10	N-glycan precursor biosynthesis	K01001 (K07432+K07441) K03842 K03843 K03844 K03845 K03846 K03847 K03846 K00729 K03848 K03849 K03850
M00056	3	4	3	3	3	4	3	4	4	4	3	3	3	3	3	4	4	3	3	3	2	O-glycan biosynthesis, mucin type core	K00710 (K00731,K09653) (K00727,K09662,K09663) K00739
M00057	3	3	3	3	3	3	3	3	3	4	2	3	3	3	2	3	3	3	2	2	3	Glycosaminoglycan biosynthesis, linkage tetrasaccharide	K00771 K00733 K00734 K10158
M00058	0	0	0	0	0	0	0	0	0	2	0	0	1	0	0	0	0	0	0	0	0	Glycosaminoglycan biosynthesis, chondroitin sulfate backbone	K00746 (K13499,K00747,K03419)
M00059	5	5	5	5	5	5	5	5	5	5	5	5	5	5	5	5	5	5	0	5	4	Glycosaminoglycan biosynthesis, heparan sulfate backbone	(K02369,K02370) (K02366,K02367) (K02368,K02370) (K02576,K02577,K02578,K02579) K01793
M00060	0	0	0	0	0	0	0	0	0	0	0	0	0	0	0	0	0	0	0	0	0	KDO2-lipid A biosynthesis, Raetz pathway, LpxL-LpxM type	K00677 K02535 K02536 K03269 K00748 K00912 K02527 K02517 K02560
M00061	0	0	0	0	0	0	0	0	0	0	0	0	0	0	0	0	0	0	0	0	0	D-Glucuronate degradation, D-glucuronate => pyruvate + D-glyceraldehyde 3P	K01812 K00040 (K01686,K08323) K00874 (K01625,K17463)	D-glucuronate		pyruvate + D-glyceraldehyde 3P
M00063	0	0	0	0	0	0	0	0	0	0	0	0	0	0	0	0	0	0	0	0	0	CMP-KDO biosynthesis	K06041 K01627 K03270 K00979
M00064	0	0	0	0	0	0	0	0	0	0	0	0	0	0	0	0	0	0	0	0	0	ADP-L-glycero-D-manno-heptose biosynthesis	K03271 (K03272,K21344) K03273 (K03272,K21345) K03274
M00065	4	5	6	4	5	4	6	6	6	8	5	6	5	5	2	5	6	4	2	6	5	GPI-anchor biosynthesis, core oligosaccharide	(K03857+K03859+K03858+K03861+K03860+(K11001,K11002)-K09658) K03434 K05283 (K05284+K07541) K07542 K05285 K05286 (K05288+K05287)
M00066	1	1	1	1	1	1	1	1	1	2	1	1	2	1	1	1	1	1	2	1	1	Lactosylceramide biosynthesis: N-Acylsphingosine => Glucosylceramide => Lactosylceramide	K00720 K07553	Lactosylceramide biosynthesis: N-Acylsphingosine	Glucosylceramide	Lactosylceramide
M00067	0	0	0	0	0	0	0	0	0	2	0	0	0	0	0	0	0	0	0	0	0	Sulfoglycolipids biosynthesis, ceramide/1-alkyl-2-acylglycerol => sulfatide/seminolipid	K04628 K01019	ceramide/1-alkyl-2-acylglycerol		sulfatide/seminolipid
M00068	0	0	0	0	0	0	0	0	0	2	0	0	1	0	0	0	0	0	0	0	0	Glycosphingolipid biosynthesis, globo-series, LacCer => Gb4Cer	K01988 K00719	LacCer		Gb4Cer
M00069	0	0	0	0	0	0	0	0	0	2	0	0	0	0	0	0	0	0	0	0	0	Glycosphingolipid biosynthesis, ganglio series, LacCer => GT3	K03370 (K03371,K03369)	LacCer		GT3
M00070	2	2	2	2	2	2	2	2	2	2	2	2	2	2	2	2	2	2	2	2	2	Glycosphingolipid biosynthesis, lacto-series, LacCer => Lc4Cer	K03766 (K07819,K07820,K03877)	LacCer		Lc4Cer
M00071	2	2	2	2	2	2	2	2	1	2	2	2	2	2	2	2	2	2	2	2	2	Glycosphingolipid biosynthesis, neolacto-series, LacCer => nLc4Cer	K03766 (K07966,K07967,K07968,K07969)	LacCer		nLc4Cer
M00072	5	6	6	5	6	5	5	6	6	6	6	6	6	6	6	6	6	6	5	6	4	N-glycosylation by oligosaccharyltransferase	K07151+K12666+K12667+K12668+K12669+K12670-K00730-K12691
M00073	3	3	3	3	3	3	3	3	3	3	3	3	3	3	3	3	3	3	3	3	3	N-glycan precursor trimming	K01228 K05546 K23741 K01230
M00074	2	2	2	2	2	2	2	2	2	2	2	2	2	2	2	2	2	2	2	2	2	N-glycan biosynthesis, high-mannose type	K05546 K23741 K01230 K05528 K05529+K05530 K05529+K05531+K05532+K05533+K05534 K05535
M00075	5	6	5	5	5	5	5	5	3	9	5	5	5	5	5	4	5	5	4	5	5	N-glycan biosynthesis, complex type	K01231 K00736 K00737 K00738 (K00744,K09661) K13748 K00717 (K07966,K07967,K07968) (K00778,K00779)
M00076	0	0	0	0	0	0	0	0	0	5	0	0	0	0	0	0	0	0	0	0	0	Dermatan sulfate degradation	-- K01136 K01217 K01135 K01197 K01195
M00077	0	0	0	0	0	0	0	0	0	4	0	0	0	0	0	0	0	0	0	0	0	Chondroitin sulfate degradation	K01135 K01197 K01195 K01132
M00078	0	0	0	0	0	1	0	1	1	8	0	0	1	0	0	0	1	0	0	0	0	Heparan sulfate degradation	(K07964,K07965) K01136 K01217 K01565 K10532 K01205 -- K01195 K01137
M00079	2	2	2	2	2	2	2	2	2	4	2	2	2	2	2	2	2	2	1	2	2	Keratan sulfate degradation	-- K01132 K12309 K01137 K12373
M00081	1	0	1	1	1	0	0	0	0	0	1	1	0	0	1	0	0	1	0	0	0	Pectin degradation: Pectin => Pectate => Digalacturonate => D-Galacturonate	K01051 K01184 K01213	Pectin degradation: Pectin	Pectate => Digalacturonate	D-Galacturonate
M00082	0	0	0	0	0	0	0	0	0	0	0	0	0	0	0	0	0	0	0	0	0	Fatty acid biosynthesis, initiation	(K11262,(K02160+K01961,K11263)+(K01962+K01963,K18472)) (K00665,K00667+K00668,K11533,(K00645 (K00648,K18473)))
M00083	0	0	0	0	0	0	0	0	0	1	0	0	0	0	0	0	0	0	1	0	1	Fatty acid biosynthesis, elongation	K00665,(K00667 K00668),K11533,((K00647,K09458) K00059 (K02372,K01716,K16363) (K00208,K02371,K10780,K00209))
M00085	3	3	3	1	1	0	2	2	2	3	1	3	3	3	3	2	2	1	3	2	2	Fatty acid elongation in mitochondria	(K07508,K07509) (K00022 K07511,K07515) K07512
M00086	1	1	1	1	1	1	1	1	1	1	1	1	1	1	1	1	1	1	1	1	1	beta-Oxidation, acyl-CoA synthesis	K01897,K15013
M00087	3	3	3	0	0	0	3	1	1	3	0	3	3	3	3	1	1	0	3	2	3	beta-Oxidation	(K00232,K00249,K00255,K06445,K09479) (((K01692,K07511,K13767) (K00022,K07516)),K01825,K01782,K07514,K07515,K10527) (K00632,K07508,K07509,K07513)
M00088	3	3	3	2	2	2	3	2	2	4	2	3	4	3	3	2	2	2	3	3	2	Ketone body biosynthesis, acetyl-CoA => acetoacetate/3-hydroxybutyrate/acetone	K00626 K01641 K01640 K00019 K01574	acetyl-CoA		acetoacetate/3-hydroxybutyrate/acetone
M00089	4	4	4	4	4	4	4	4	4	4	4	4	4	4	4	4	3	4	4	4	4	Triacylglycerol biosynthesis	(K00629,K13506,K13507,K00630,K13508) (K00655,K13509,K13523,K19007,K13513,K13517,K13519,K14674,K22831) (K01080,K15728,K18693) (K11155,K11160,K14456,K22848,K22849)
M00090	3	3	3	3	3	3	3	3	2	3	3	3	2	3	3	3	3	3	3	3	3	Phosphatidylcholine (PC) biosynthesis, choline => PC	(K00866,K14156) K00968 (K00994,K13644)	choline		PC
M00091	0	0	0	0	0	0	0	0	0	1	0	0	0	0	0	0	0	0	0	0	0	Phosphatidylcholine (PC) biosynthesis, PE => PC	K00551,(K16369 K00550),K00570	PE		PC
M00092	3	3	3	3	3	3	3	3	3	3	3	3	3	3	3	3	3	3	3	2	3	Phosphatidylethanolamine (PE) biosynthesis, ethanolamine (2,3-Butanedione) => PE	(K00894,K14156) K00967 (K00993,K13644)	3-Butanedione)		PE
M00093	2	2	2	2	2	2	2	2	2	2	0	2	2	2	2	2	2	2	2	2	2	Phosphatidylethanolamine (PE) biosynthesis, PA => PS => PE	K00981 (K00998,K17103) K01613	PA	PS	PE
M00094	4	4	4	4	4	4	3	4	3	4	4	4	4	4	4	4	4	4	4	4	4	Ceramide biosynthesis	K00654 K04708 (K04709,K04710,K23727) K04712
M00095	7	7	7	7	7	7	6	7	7	7	6	6	7	7	6	6	7	7	6	7	6	C5 isoprenoid biosynthesis, mevalonate pathway	K00626 K01641 K00021 K00869 (K00938,K13273) K01597 K01823
M00096	1	1	1	1	1	1	1	1	1	1	1	1	1	1	1	1	1	1	1	1	1	C5 isoprenoid biosynthesis, non-mevalonate pathway	K01662 K00099 (K00991,K12506) K00919 (K01770,K12506) K03526 K03527 K01823
M00097	0	0	0	0	0	0	0	0	0	0	0	0	0	0	0	0	0	0	0	0	0	beta-Carotene biosynthesis, GGAP => beta-carotene	K02291 K02293 K15744 K00514 K09835 K06443	GGAP		beta-carotene
M00098	1	1	1	1	1	1	1	1	1	2	1	1	2	1	1	1	1	1	1	1	1	Acylglycerol degradation	(K01046,K12298,K16816,K13534,K14073,K14074,K14075,K14076,K22283,K14452,K22284,K14674,K14675,K17900) K01054
M00099	5	5	5	5	5	5	4	5	4	5	5	5	5	5	5	5	5	5	5	5	5	Sphingosine biosynthesis	K00654 K04708 (K04709,K04710,K23727) K04712 (K01441,K12348,K12349)
M00100	2	2	2	2	2	2	2	2	2	2	2	2	2	2	2	2	2	2	2	2	2	Sphingosine degradation	K04718 K01634
M00101	2	2	2	2	1	1	1	1	1	10	3	2	5	1	2	1	1	3	3	2	1	Cholesterol biosynthesis, squalene 2,3-epoxide => cholesterol	K01852 K05917 K00222 K07750 K07748 K13373 K09828 K01824 K00227 K00213	3-epoxide		cholesterol
M00102	1	1	1	1	1	1	1	1	1	6	2	1	3	1	1	1	1	2	3	1	1	Ergocalciferol biosynthesis, squalene 2,3-epoxide => ergosterol/ergocalciferol	K01852 K05917 K00222 K07750 K07748 K09827 K00559 K09829 K00227 K09831 K00223	3-epoxide		ergosterol/ergocalciferol
M00103	0	0	0	0	0	0	0	0	0	2	0	0	1	0	0	0	0	0	0	0	0	Cholecalciferol biosynthesis	K07419 K07438
M00104	1	1	1	1	1	0	1	0	1	12	1	1	4	1	1	1	0	1	1	1	0	Bile acid biosynthesis, cholesterol => cholate/chenodeoxycholate	K00489 K12408 K07431 K00251 K00037 K00488 K08748 K01796 K10214 K12405 K08764 K11992	cholesterol		cholate/chenodeoxycholate
M00106	0	0	0	0	0	0	0	0	0	2	0	0	0	0	0	0	0	0	0	0	0	Conjugated bile acid biosynthesis, cholate => taurocholate/glycocholate	K08748 K00659	cholate		taurocholate/glycocholate
M00107	0	0	0	0	0	0	0	0	0	2	0	0	1	0	0	0	0	0	1	0	0	Steroid hormone biosynthesis, cholesterol => prognenolone => progesterone	K00498 K00070	cholesterol	prognenolone	progesterone
M00108	0	0	0	0	0	0	0	0	0	3	0	0	0	0	0	0	0	0	0	0	0	C21-Steroid hormone biosynthesis, progesterone => corticosterone/aldosterone	K00513 (K00497,K07433) K07433	progesterone		corticosterone/aldosterone
M00109	0	0	1	1	0	0	0	0	0	4	0	1	2	1	0	0	0	1	0	0	0	C21-Steroid hormone biosynthesis, progesterone => cortisol/cortisone	K00512 K00513 K00497 (K15680,K00071)	progesterone		cortisol/cortisone
M00110	0	0	0	0	0	0	0	0	0	3	0	0	2	1	0	0	0	1	1	0	0	C19/C18-Steroid hormone biosynthesis, pregnenolone => androstenedione => estrone	K00512 K00070 K07434	pregnenolone	androstenedione	estrone
M00113	1	1	1	0	0	0	1	0	0	2	0	1	1	1	1	0	0	0	0	0	0	Jasmonic acid biosynthesis	K00454 K01723 K10525 K05894 K10526 K00232 K10527 K07513 --
M00114	4	4	4	4	4	4	4	4	4	4	4	4	4	4	4	4	4	4	4	4	4	Ascorbate biosynthesis, plants, glucose-6P => ascorbate	K01810 K01809 K17497 K00966 K10046 K14190 (K10047,K18649) K17744 K00225	glucose-6P		ascorbate
M00115	3	3	3	3	3	2	3	2	2	4	2	3	4	3	3	3	2	3	2	3	3	NAD biosynthesis, aspartate => NAD	(K00278,K06989) K03517 K00767 (K00969,K06210) (K01916,K01950)	aspartate		NAD
M00116	0	0	0	0	0	0	0	0	0	0	0	0	0	0	0	0	0	0	0	0	0	Menaquinone biosynthesis, chorismate => menaquinol	K02552 K02551 K08680 K02549 K01911 K01661 K19222 K02548 K03183	chorismate		menaquinol
M00117	0	0	0	0	0	0	0	0	0	0	0	0	0	0	0	0	0	0	0	1	0	Ubiquinone biosynthesis, prokaryotes, chorismate => ubiquinone	(K03181,K18240) K03179 (K03182+K03186) K18800 K00568 K03185 K03183 K03184 K00568	chorismate		ubiquinone
M00118	1	1	1	1	1	1	1	2	2	2	1	1	2	1	1	2	2	1	0	1	2	Glutathione biosynthesis, glutamate => glutathione	(K11204+K11205,K01919) (K21456,K01920)	glutamate		glutathione
M00119	1	1	1	0	0	0	1	0	0	1	0	1	1	1	1	0	0	0	1	0	1	Pantothenate biosynthesis, valine/L-aspartate => pantothenate	K00826 K00606 K00077 K01579 (K01918,K13799)	valine/L-aspartate		pantothenate
M00120	1	2	2	1	2	2	2	3	2	2	1	1	1	2	2	3	3	2	2	2	2	Coenzyme A biosynthesis, pantothenate => CoA	(K00867,K03525,K01947,K09680) ((K01922,K21977) K01598,K13038) (K02318,(K00954,K02201) K00859)	pantothenate		CoA
M00121	8	8	8	7	8	7	7	8	8	8	6	8	8	8	8	8	7	8	7	7	8	Heme biosynthesis, plants and bacteria, glutamate => heme	K01885 K02492 K01845 K01698 K01749 (K01719,K13542,K13543) K01599 (K00228,K02495) (K00230,K00231,K08973) K01772	glutamate		heme
M00123	0	0	0	0	0	0	0	0	1	0	0	0	0	0	0	0	0	0	0	0	0	Biotin biosynthesis, pimeloyl-ACP/CoA => biotin	K00652 ((K00833,K19563) K01935,K19562) K01012	pimeloyl-ACP/CoA		biotin
M00124	2	2	2	1	2	1	2	1	1	2	1	2	2	2	2	1	1	2	1	2	1	Pyridoxal biosynthesis, erythrose-4P => pyridoxal-5P	K03472 K03473 K00831 K00097 K03474 K00275	erythrose-4P		pyridoxal-5P
M00125	0	0	0	0	0	0	0	0	0	0	0	0	0	0	0	0	0	0	0	0	0	Riboflavin biosynthesis, GTP => riboflavin/FMN/FAD	(K01497,K14652) (K01498 K00082,K11752) (K22912,K20860,K20861,K20862,K21063,K21064) (K02858,K14652) K00794 K00793 (K20884 K22949,K11753)	GTP		riboflavin/FMN/FAD
M00126	2	3	2	3	2	3	3	3	3	3	3	2	3	3	3	3	3	3	3	2	3	Tetrahydrofolate biosynthesis, GTP => THF	(K01495,K09007,K22391) (K01077,K01113,(K08310,K19965)) ((K13939,(K13940,K01633 K00950) K00796),(K01633 K13941)) (K11754,K20457) (K00287,K13998)	GTP		THF
M00127	0	0	0	0	0	0	0	0	0	0	0	0	0	0	0	0	0	0	0	0	0	Thiamine biosynthesis, AIR => thiamine-P/thiamine-2P	K03148+K03154 K03151 K03150 K03149 K03147 ((K00941 K00788),K14153,K21219) K00946	AIR		thiamine-P/thiamine-2P
M00128	5	6	6	6	6	6	5	6	6	6	6	6	6	6	6	6	6	6	6	6	5	Ubiquinone biosynthesis, eukaryotes, 4-hydroxybenzoate => ubiquinone	K06125 K00591 K06126 K06127 K06134 K00591	4-hydroxybenzoate		ubiquinone
M00129	4	4	4	4	4	4	4	4	4	6	4	4	4	4	4	4	4	4	5	5	4	Ascorbate biosynthesis, animals, glucose-1P => ascorbate	K00963 K00012 K00699 (K01195,K14756) K00002 K01053 K00103	glucose-1P		ascorbate
M00130	4	4	4	4	4	4	4	4	4	4	4	4	4	4	4	4	4	4	4	4	4	Inositol phosphate metabolism, PI=> PIP2 => Ins(1,4,5)P3 => Ins(1,3,4,5)P4	(K00888,K19801,K13711) (K00889,K13712) (K01116,K05857,K05858,K05859,K05860,K05861) K00911	PI	PIP2 => Ins(1,4,5)P3	Ins(1,3,4,5)P4
M00131	4	4	4	4	4	3	4	3	3	4	4	4	4	3	4	3	3	4	2	4	4	Inositol phosphate metabolism, Ins(1,3,4,5)P4 => Ins(1,3,4)P3 => myo-inositol	K01106 K01107 K01109 K01092	5)P4	Ins(1,3,4)P3	myo-inositol
M00132	3	3	3	3	3	1	2	3	3	3	3	3	3	3	3	3	2	3	3	1	2	Inositol phosphate metabolism, Ins(1,3,4)P3 => phytate	(K00913,K01765) K00915 K10572	4)P3		phytate
M00133	0	0	0	0	0	2	0	2	2	4	0	0	2	0	0	2	2	0	0	0	0	Polyamine biosynthesis, arginine => agmatine => putrescine => spermidine	(K01583,K01584,K01585,K02626) K01480 K01611 K00797	arginine	agmatine => putrescine	spermidine
M00134	1	1	1	1	0	1	1	1	1	2	1	1	2	1	1	1	1	1	1	1	1	Polyamine biosynthesis, arginine => ornithine => putrescine	K01476 K01581	arginine	ornithine	putrescine
M00135	3	2	2	2	2	1	3	1	1	3	2	3	3	3	2	1	1	2	2	2	2	GABA biosynthesis, eukaryotes, putrescine => GABA	K00657 K00274 (K00128,K14085,K00149) --	putrescine		GABA
M00136	0	0	0	0	0	0	0	0	0	0	0	0	0	0	0	0	0	0	0	0	0	GABA biosynthesis, prokaryotes, putrescine => GABA	K09470 K09471 K09472 K09473	putrescine		GABA
M00137	0	0	0	0	0	0	0	1	0	1	0	0	1	0	0	0	0	0	0	0	0	Flavanone biosynthesis, phenylalanine => naringenin	K10775 K00487 K01904 K00660 K01859	phenylalanine		naringenin
M00138	0	0	0	0	0	0	0	0	0	0	0	0	0	0	0	0	0	0	0	0	0	Flavonoid biosynthesis, naringenin => pelargonidin	K00475 K13082 K05277	naringenin		pelargonidin
M00165	8	8	8	8	8	7	8	8	8	8	8	8	8	8	8	7	8	8	8	8	7	Reductive pentose phosphate cycle (Calvin cycle)	K00855 (K01601-K01602) K00927 (K05298,K00150,K00134) (K01623,K01624) (K03841,K02446,K11532,K01086) K00615 (K01623,K01624) (K01100,K11532,K01086) K00615 (K01807,K01808)
M00166	2	2	2	2	2	2	2	2	2	2	2	2	2	2	2	2	2	2	2	2	2	Reductive pentose phosphate cycle, ribulose-5P => glyceraldehyde-3P	K00855 (K01601-K01602) K00927 (K05298,K00150,K00134)	ribulose-5P		glyceraldehyde-3P
M00167	6	6	6	6	6	5	6	6	6	6	6	6	6	6	6	5	6	6	6	6	5	Reductive pentose phosphate cycle, glyceraldehyde-3P => ribulose-5P	(K01623,K01624) (K03841,K02446,K11532,K01086) K00615 (K01623,K01624) (K01100,K11532,K01086) K00615 (K01807,K01808)	glyceraldehyde-3P		ribulose-5P
M00168	1	1	1	1	1	1	1	1	1	1	1	1	1	1	1	1	1	1	1	1	1	CAM (Crassulacean acid metabolism), dark	K01595 (K00025,K00026,K00024)
M00169	1	1	1	1	1	1	1	1	1	1	1	1	1	1	1	1	1	1	1	1	1	CAM (Crassulacean acid metabolism), light	K00029 K01006
M00170	1	2	2	2	2	2	2	2	2	2	2	2	2	2	2	2	2	2	1	2	2	C4-dicarboxylic acid cycle, phosphoenolpyruvate carboxykinase type	K01595 K14454 K14455 K01610
M00171	3	4	4	4	4	3	4	4	4	4	4	4	4	4	4	4	4	4	3	4	4	C4-dicarboxylic acid cycle, NAD - malic enzyme type	K01595 K14454 K14455 (K00025,K00026) K00028 (K00814,K14272) K01006
M00172	1	1	1	1	1	1	1	1	1	1	1	1	1	1	1	1	1	1	1	1	1	C4-dicarboxylic acid cycle, NADP - malic enzyme type	K01595 K00051 K00029 K01006
M00173	3	3	3	3	3	2	3	2	2	3	3	3	3	3	3	2	2	3	2	3	3	Reductive citrate cycle (Arnon-Buchanan cycle)	(K00169+K00170+K00171+K00172,K03737) ((K01007,K01006) K01595,K01959+K01960,K01958) K00024 (K01676,K01679,K01677+K01678) (K00239+K00240-K00241-K00242,K00244+K00245-K00246-K00247,K18556+K18557+K18558+K18559+K18560) (K01902+K01903) (K00174+K00175-K00177-K00176) K00031 (K01681,K01682) (K15230+K15231,K15232+K15233 K15234)
M00174	0	0	0	0	0	0	0	0	0	0	0	0	0	0	0	0	0	0	0	0	0	Methane oxidation, methanotroph, methane => formaldehyde	((K10944+K10945+K10946),(K16157+K16158+K16159+K16160+K16161+K16162)) ((K14028-K14029),K23995)	methane		formaldehyde
M00175	0	0	0	0	0	0	0	0	0	0	0	0	0	0	0	0	0	0	0	0	0	Nitrogen fixation, nitrogen => ammonia	K02588+K02586+K02591-K00531,K22896+K22897+K22898+K22899	nitrogen		ammonia
M00176	0	1	1	1	1	1	1	1	1	0	1	1	0	1	1	0	1	1	0	1	0	Assimilatory sulfate reduction, sulfate => H2S	(K13811,K00958+K00860,K00955+K00957,K00956+K00957+K00860) K00390 (K00380+K00381,K00392)	sulfate		H2S
M00307	1	1	1	1	1	0	0	1	1	1	1	0	1	1	1	1	1	1	1	1	1	Pyruvate oxidation, pyruvate => acetyl-CoA	((K00163,K00161+K00162)+K00627+K00382-K13997),K00169+K00170+K00171+(K00172,K00189),K03737	pyruvate		acetyl-CoA
M00308	1	1	1	1	1	1	1	1	1	1	1	1	1	1	1	1	1	1	1	1	1	Semi-phosphorylative Entner-Doudoroff pathway, gluconate => glycerate-3P	K05308 K00874 K01625 (K00134 K00927,K00131,K18978)	gluconate		glycerate-3P
M00309	0	0	0	0	0	0	0	0	0	0	0	0	0	0	0	0	0	0	0	0	0	Non-phosphorylative Entner-Doudoroff pathway, gluconate/galactonate => glycerate	K05308 (K11395,K18127) (K18020+K18021+K18022,K18128,K03738)	gluconate/galactonate		glycerate
M00338	2	2	2	2	2	0	2	0	0	2	1	2	2	2	2	2	0	2	2	2	2	Cysteine biosynthesis, homocysteine + serine => cysteine	(K01697,K10150) K01758	homocysteine + serine		cysteine
M00356	0	0	0	0	0	0	0	0	0	0	0	0	0	0	0	0	0	0	0	0	0	Methanogenesis, methanol => methane	K14080+K04480+K14081 K00399+K00401+K00402 (K22480+K22481+K22482,K03388+K03389+K03390,K08264+K08265,K03388+K03389+K03390+K14127+(K14126+K14128,K22516+K00125))	methanol		methane
M00357	1	1	1	1	1	1	1	1	1	1	1	1	1	1	1	1	1	1	1	1	1	Methanogenesis, acetate => methane	((K00925 K00625),K01895) (K00193+K00197+K00194) (K00577+K00578+K00579+K00580+K00581-K00582-K00583+K00584) (K00399+K00401+K00402) (K22480+K22481+K22482,K03388+K03389+K03390,K08264+K08265,K03388+K03389+K03390+K14127+(K14126+K14128,K22516+K00125))	acetate		methane
M00368	1	1	1	1	1	1	1	1	1	1	1	1	1	1	1	1	1	1	1	1	0	Ethylene biosynthesis, methionine => ethylene	K00789 (K01762,K20772) K05933	methionine		ethylene
M00369	0	0	0	0	0	0	0	0	0	0	0	0	0	0	0	0	0	0	0	0	0	Cyanogenic glycoside biosynthesis, tyrosine => dhurrin	K13027 K13029 K13030	tyrosine		dhurrin
M00370	0	0	0	0	0	0	0	0	0	0	0	0	0	0	0	0	0	0	0	0	0	Glucosinolate biosynthesis, tryptophan => glucobrassicin	(K11812,K11813) K11818 K11819 K11820 K11821	tryptophan		glucobrassicin
M00371	0	0	0	0	0	0	0	0	0	0	0	0	0	0	0	0	0	0	0	0	0	Castasterone biosynthesis, campesterol => castasterone	(K09587,K12639) K09588 K09591 (K12637,K12638) K20623 (K09590,K12640)	campesterol		castasterone
M00372	0	0	0	0	0	0	0	0	0	0	0	0	0	0	0	0	0	0	0	0	0	Abscisic acid biosynthesis, beta-carotene => abscisic acid	(K15746,K15747) K09838 -K14594 K09840 K09841 K09842	beta-carotene		abscisic acid
M00418	0	0	0	0	0	0	0	0	0	0	0	0	0	0	0	0	0	0	0	0	0	Toluene degradation, anaerobic, toluene => benzoyl-CoA	K07540 K07543+K07544 K07545 K07546 K07547+K07548 K07549+K07550	toluene		benzoyl-CoA
M00419	0	0	0	0	0	0	0	0	0	0	0	0	0	0	0	0	0	0	0	0	0	Cymene degradation, p-cymene => p-cumate	K10616+K18293 K10617 K10618	p-cymene		p-cumate
M00422	0	0	0	0	0	0	0	0	0	0	0	0	0	0	0	0	0	0	0	0	0	Acetyl-CoA pathway, CO2 => acetyl-CoA	K00192+K00195 K00193+K00197+K00194	CO2		acetyl-CoA
M00432	0	0	0	0	0	0	0	0	0	0	0	0	0	0	0	0	0	0	0	0	0	Leucine biosynthesis, 2-oxoisovalerate => 2-oxoisocaproate	K01649 (K01702,K01703+K01704) K00052	2-oxoisovalerate		2-oxoisocaproate
M00433	0	0	0	0	0	0	0	0	0	0	0	0	0	0	0	0	0	0	0	0	0	Lysine biosynthesis, 2-oxoglutarate => 2-oxoadipate	K01655 (K17450 K01705,K16792+K16793) K05824	2-oxoglutarate		2-oxoadipate
M00525	0	0	0	0	0	0	0	0	0	0	0	0	0	0	0	0	0	0	0	0	0	Lysine biosynthesis, acetyl-DAP pathway, aspartate => lysine	K00928 K00133 K01714 K00215 K05822 K00841 K05823 K01778 K01586	aspartate		lysine
M00526	0	0	0	0	0	0	0	0	0	0	0	0	0	0	0	0	0	0	0	0	0	Lysine biosynthesis, DAP dehydrogenase pathway, aspartate => lysine	(K00928,K12524,K12525,K12526) K00133 K01714 K00215 K03340 (K01586,K12526)	aspartate		lysine
M00527	0	0	0	0	0	0	0	0	0	0	0	0	0	0	0	0	0	0	0	0	0	Lysine biosynthesis, DAP aminotransferase pathway, aspartate => lysine	(K00928,K12524,K12525,K12526) K00133 K01714 K00215 K10206 K01778 (K01586,K12526)	aspartate		lysine
M00528	0	0	0	0	0	0	0	0	0	0	0	0	0	0	0	0	0	0	0	0	0	Nitrification, ammonia => nitrite	K10944+K10945+K10946 K10535	ammonia		nitrite
M00529	0	0	0	0	0	0	0	0	0	0	0	0	0	0	0	0	0	0	0	0	0	Denitrification, nitrate => nitrogen	(K00370+K00371+K00374,K02567+K02568) (K00368,K15864) (K04561+K02305) K00376	nitrate		nitrogen
M00530	0	0	0	0	0	0	0	0	0	0	0	0	0	0	0	0	0	0	0	0	0	Dissimilatory nitrate reduction, nitrate => ammonia	(K00370+K00371+K00374,K02567+K02568) (K00362+K00363,K03385+K15876)	nitrate		ammonia
M00531	0	0	0	0	0	0	0	0	0	0	0	0	0	0	0	0	0	0	0	0	0	Assimilatory nitrate reduction, nitrate => ammonia	(K00367,K10534,K00372-K00360) (K00366,K17877)	nitrate		ammonia
M00533	0	0	0	0	0	0	0	0	0	0	0	0	0	0	0	0	0	0	0	0	0	Homoprotocatechuate degradation, homoprotocatechuate => 2-oxohept-3-enedioate	K00455 K00151 K01826 K05921	homoprotocatechuate		2-oxohept-3-enedioate
M00534	0	0	0	0	0	0	0	0	0	0	0	0	0	0	0	0	0	0	0	0	0	Naphthalene degradation, naphthalene => salicylate	K14579+K14580+K14578+K14581 K14582 K14583 K14584 K14585 K00152	naphthalene		salicylate
M00535	0	0	0	0	0	0	0	0	0	0	0	0	0	0	0	0	0	0	0	0	0	Isoleucine biosynthesis, pyruvate => 2-oxobutanoate	K09011 K01703+K01704 K00052	pyruvate		2-oxobutanoate
M00537	0	0	0	0	0	0	0	0	0	0	0	0	0	0	0	0	0	0	0	0	0	Xylene degradation, xylene => methylbenzoate	K15757+K15758 K00055 K00141	xylene		methylbenzoate
M00538	0	0	0	0	0	0	0	0	0	0	0	0	0	0	0	0	0	0	0	0	0	Toluene degradation, toluene => benzoate	K15760+K15761-K15762+K15763+K15764-K15765 K00055 K00141	toluene		benzoate
M00539	0	0	0	0	0	0	0	0	0	0	0	0	0	0	0	0	0	0	0	0	0	Cumate degradation, p-cumate => 2-oxopent-4-enoate + 2-methylpropanoate	K10619+K16303+K16304+K18227 K10620 K10621 K10622 K10623	p-cumate		2-oxopent-4-enoate + 2-methylpropanoate
M00540	0	0	0	0	0	0	0	0	0	0	0	0	0	0	0	0	0	0	0	0	0	Benzoate degradation, cyclohexanecarboxylic acid =>pimeloyl-CoA	K04116 K04117 K07534 K07535 K07536	cyclohexanecarboxylic acid		pimeloyl-CoA
M00541	0	0	0	0	0	0	0	0	0	0	0	0	0	0	0	0	0	0	0	0	0	Benzoyl-CoA degradation, benzoyl-CoA => 3-hydroxypimeloyl-CoA	(K04112+K04113+K04114+K04115,K19515+K19516) K07537 K07538 K07539	benzoyl-CoA		3-hydroxypimeloyl-CoA
M00543	0	0	0	0	0	0	0	0	0	0	0	0	0	0	0	0	0	0	0	0	0	Biphenyl degradation, biphenyl => 2-oxopent-4-enoate + benzoate	K08689+K15750+K18087+K18088 K08690 K00462 K10222	biphenyl		2-oxopent-4-enoate + benzoate
M00544	0	0	0	0	0	0	0	0	0	0	0	0	0	0	0	0	0	0	0	0	0	Carbazole degradation, carbazole => 2-oxopent-4-enoate + anthranilate	K15751-K15752-K15753 K15754+K15755 K15756	carbazole		2-oxopent-4-enoate + anthranilate
M00545	0	0	0	0	0	0	0	0	0	0	0	0	0	0	0	0	0	0	1	0	0	Trans-cinnamate degradation, trans-cinnamate => acetyl-CoA	(((K05708+K05709+K05710+K00529) K05711),K05712) K05713 K05714 K02554 K01666 K04073	trans-cinnamate		acetyl-CoA
M00546	0	0	0	0	0	0	0	0	0	1	0	0	0	0	0	0	0	0	0	0	0	Purine degradation, xanthine => urea	(K00106,K00087+K13479+K13480,K13481+K13482,K11177+K11178+K13483) (K00365,K16838,K16839,K22879) (K13484,K07127 (K13485,K16838,K16840)) (K01466,K16842) K01477	xanthine		urea
M00547	0	0	0	0	0	0	0	0	0	0	0	0	0	0	0	0	0	0	0	0	0	Benzene/toluene degradation, benzene => catechol / toluene => 3-methylcatechol	K03268+K16268+K18089+K18090 K16269	benzene	catechol / toluene	3-methylcatechol
M00548	0	0	0	0	0	0	0	0	0	0	0	0	0	0	0	0	0	0	0	0	0	Benzene degradation, benzene => catechol	K16249+K16243+K16244+K16242+K16245+K16246	benzene		catechol
M00549	3	3	3	3	3	3	3	3	3	3	3	3	3	3	3	3	3	3	3	3	3	Nucleotide sugar biosynthesis, glucose => UDP-glucose	(K00844,K00845,K12407,K00886) (K01835,K15779,K15778) (K00963,K12447)	glucose		UDP-glucose
M00550	0	0	0	0	0	0	0	0	0	0	0	0	0	0	0	0	0	0	0	0	0	Ascorbate degradation, ascorbate => D-xylulose-5P	K02821+K02822+K03475 K03476 K03078 K03079 K03077	ascorbate		D-xylulose-5P
M00551	0	0	0	0	0	0	0	0	0	0	0	0	0	0	0	0	0	0	0	0	0	Benzoate degradation, benzoate => catechol / methylbenzoate => methylcatechol	K05549+K05550+K05784 K05783	benzoate	catechol / methylbenzoate	methylcatechol
M00552	2	2	2	2	2	2	2	2	2	2	2	2	2	2	2	2	2	2	2	2	2	D-galactonate degradation, De Ley-Doudoroff pathway, D-galactonate => glycerate-3P	K01684 K00883 K01631 K00134 K00927	D-galactonate		glycerate-3P
M00554	1	1	1	0	1	2	1	2	2	2	1	1	2	1	1	2	2	1	1	1	2	Nucleotide sugar biosynthesis, galactose => UDP-galactose	K00849 K00965	galactose		UDP-galactose
M00555	0	0	0	1	0	0	0	0	0	1	0	0	1	0	0	0	0	0	0	0	0	Betaine biosynthesis, choline => betaine	(K17755,((K00108,K11440,K00499) (K00130,K14085)))	choline		betaine
M00563	0	0	0	0	0	0	0	0	0	0	0	0	0	0	0	0	0	0	0	0	0	Methanogenesis, methylamine/dimethylamine/trimethylamine => methane	K14082 ((K16177-K16176),(K16179-K16178),(K14084-K14083)) K00399+K00401+K00402 (K22480+K22481+K22482,K03388+K03389+K03390,K08264+K08265,K03388+K03389+K03390+K14127+(K14126+K14128,K22516+K00125))	methylamine/dimethylamine/trimethylamine		methane
M00565	1	1	1	1	1	1	1	1	1	1	1	1	1	1	1	1	1	1	1	1	2	Trehalose biosynthesis, D-glucose 1P => trehalose	K00975 K00703 (K00700,K16149) K01214 K06044 K01236	D-glucose 1P		trehalose
M00567	0	0	0	0	0	0	0	0	0	0	0	0	0	0	0	0	0	0	0	0	0	Methanogenesis, CO2 => methane	(K00200+K00201+K00202+K00203-K11261+(K00205,K11260,K00204)) K00672 K01499 (K00319,K13942) K00320 (K00577+K00578+K00579+K00580+K00581-K00582-K00583+K00584) (K00399+K00401+K00402) (K22480+K22481+K22482,K03388+K03389+K03390,K08264+K08265,K03388+K03389+K03390+K14127+(K14126+K14128,K22516+K00125))	CO2		methane
M00568	0	0	0	0	0	0	0	0	0	0	0	0	0	0	0	0	0	0	0	0	0	Catechol ortho-cleavage, catechol => 3-oxoadipate	K03381 K01856 K03464 (K01055,K14727)	catechol		3-oxoadipate
M00569	0	0	0	0	0	0	0	0	0	0	0	0	0	0	0	0	0	0	0	0	0	Catechol meta-cleavage, catechol => acetyl-CoA / 4-methylcatechol => propanoyl-CoA	(K00446,K07104) ((K10217 K01821 K01617),K10216) (K18364,K02554) (K18365,K01666) (K18366,K04073)	catechol	acetyl-CoA / 4-methylcatechol	propanoyl-CoA
M00570	2	3	2	2	2	1	2	1	1	2	2	2	2	2	3	1	1	2	3	1	2	Isoleucine biosynthesis, threonine => 2-oxobutanoate => isoleucine	(K17989,K01754) K01652+(K01653,K11258) K00053 K01687 K00826	threonine	2-oxobutanoate	isoleucine
M00572	1	1	1	1	1	1	1	1	1	1	1	1	1	1	1	0	1	1	1	1	1	Pimeloyl-ACP biosynthesis, BioC-BioH pathway, malonyl-ACP => pimeloyl-ACP	K02169 (K00647,K09458) K00059 K02372 K00208 (K02170,K09789,K19560,K19561)	malonyl-ACP		pimeloyl-ACP
M00573	0	0	0	0	0	0	0	0	1	0	0	0	0	0	0	0	0	0	0	0	0	Biotin biosynthesis, BioI pathway, long-chain-acyl-ACP => pimeloyl-ACP => biotin	K16593 K00652 K19563 K01935 K01012	long-chain-acyl-ACP	pimeloyl-ACP	biotin
M00577	0	0	0	0	0	0	0	0	2	0	0	0	0	0	0	0	0	0	0	0	0	Biotin biosynthesis, BioW pathway, pimelate => pimeloyl-CoA => biotin	K01906 K00652 (K00833,K19563) K01935 K01012	pimelate	pimeloyl-CoA	biotin
M00579	0	0	0	0	0	0	0	0	0	0	0	0	0	0	0	0	0	0	0	0	0	Phosphate acetyltransferase-acetate kinase pathway, acetyl-CoA => acetate	(K00625,K13788,K15024) K00925	acetyl-CoA		acetate
M00580	1	1	1	1	1	0	1	1	1	1	1	1	1	1	1	1	1	1	1	1	0	Pentose phosphate pathway, archaea, fructose 6P => ribose 5P	(K08094 (K08093,K13812),K13831) K01807	fructose 6P		ribose 5P
M00595	0	0	0	0	0	0	0	0	0	0	0	0	0	0	0	0	0	0	0	0	0	Thiosulfate oxidation by SOX complex, thiosulfate => sulfate	K17222+K17223+K17224-K17225-K22622+K17226+K17227	thiosulfate		sulfate
M00596	0	0	0	0	0	0	0	0	0	0	0	0	0	0	0	0	0	0	0	0	0	Dissimilatory sulfate reduction, sulfate => H2S	K00958 (K00394+K00395) (K11180+K11181)	sulfate		H2S
M00608	0	0	0	0	0	0	0	0	0	0	0	0	0	0	0	0	0	0	0	0	0	2-Oxocarboxylic acid chain extension, 2-oxoglutarate => 2-oxoadipate => 2-oxopimelate => 2-oxosuberate	K10977 K16792+K16793 K10978	2-oxoglutarate	2-oxoadipate => 2-oxopimelate	2-oxosuberate
M00609	1	1	1	1	1	1	1	1	1	1	1	1	1	1	1	1	1	1	1	1	0	Cysteine biosynthesis, methionine => cysteine	K00789 K17462 K01243 K07173 K17216 K17217	methionine		cysteine
M00620	0	0	0	0	0	0	0	0	0	0	0	0	0	0	0	0	0	0	0	0	0	Incomplete reductive citrate cycle, acetyl-CoA => oxoglutarate	(K00169+K00170+K00171+K00172) (K01959+K01960) K00024 (K01677+K01678) (K18209+K18210) (K01902+K01903) (K00174+K00175+K00176+K00177)	acetyl-CoA		oxoglutarate
M00622	0	0	0	0	0	0	0	0	0	0	0	0	0	0	0	0	0	0	0	0	0	Nicotinate degradation, nicotinate => fumarate	K18029+K18030 K14974 K18028 K15357 K13995 K01799	nicotinate		fumarate
M00623	0	0	0	0	0	0	0	0	0	0	0	0	0	0	0	0	0	0	0	0	0	Phthalate degradation, phthalate => protocatechuate	K18068+K18069 K18067 K04102	phthalate		protocatechuate
M00624	0	0	0	0	0	0	0	0	0	0	0	0	0	0	0	0	0	0	0	0	0	Terephthalate degradation, terephthalate => 3,4-dihydroxybenzoate	K18074+K18075+K18077 K18076	terephthalate		3,4-dihydroxybenzoate
M00630	0	0	0	0	0	0	0	0	0	0	0	0	0	0	0	0	0	0	0	0	0	D-Galacturonate degradation (fungi), D-galacturonate => glycerol	(K18106,K19634) K18102 K18103 K18107	D-galacturonate		glycerol
M00631	0	0	0	0	0	0	0	0	0	0	0	0	0	0	0	0	0	0	0	0	0	D-Galacturonate degradation (bacteria), D-galacturonate => pyruvate + D-glyceraldehyde 3P	K01812 K00041 (K01685,K16849+K16850) K00874 (K01625,K17463)	D-galacturonate		pyruvate + D-glyceraldehyde 3P
M00632	3	3	3	1	2	3	3	4	4	4	2	3	4	2	3	4	4	2	2	3	4	Galactose degradation, Leloir pathway, galactose => alpha-D-glucose-1P	K01785 K00849 K00965 K01784	galactose		alpha-D-glucose-1P
M00633	0	0	0	0	0	0	0	0	0	0	0	0	0	0	0	0	0	0	0	0	0	Semi-phosphorylative Entner-Doudoroff pathway, gluconate/galactonate => glycerate-3P	K05308 K18126 K11395 (K00131,K18978)	gluconate/galactonate		glycerate-3P
M00636	0	0	0	0	0	0	0	0	0	0	0	0	0	0	0	0	0	0	0	0	0	Phthalate degradation, phthalate => protocatechuate	K18251+K18252-K18253-K18254 K18255 K18256	phthalate		protocatechuate
M00637	0	0	0	0	0	0	0	0	0	0	0	0	0	0	0	0	0	0	0	0	0	Anthranilate degradation, anthranilate => catechol	(K05599+K05600+K11311,K16319+K16320+K18248+K18249)	anthranilate		catechol
M00638	0	0	0	0	0	0	0	0	0	0	0	0	0	0	0	0	0	0	0	0	0	Salicylate degradation, salicylate => gentisate	K18242+K18243+K14578+K14581	salicylate		gentisate
M00661	0	0	0	0	0	0	0	0	0	0	0	0	0	0	0	0	0	0	0	0	0	Paspaline biosynthesis, geranylgeranyl-PP + indoleglycerol phosphate => paspaline	K18385 K18386 K18387	geranylgeranyl-PP + indoleglycerol phosphate		paspaline
M00672	0	0	0	0	0	0	0	0	0	0	0	0	0	0	0	0	0	0	0	0	0	Penicillin biosynthesis, aminoadipate + cycteine + valine => penicillin	K12743 K04126 K10852	aminoadipate + cycteine + valine		penicillin
M00673	0	0	0	0	0	0	0	0	0	0	0	0	0	0	0	0	0	0	0	0	0	Cephamycin C biosynthesis, aminoadipate + cycteine + valine => cephamycin C	K12743 K04126 K04127 K12744 K12745 K04128 K18062 K18063	aminoadipate + cycteine + valine		cephamycin C
M00674	0	0	0	0	0	0	0	0	0	0	0	0	0	0	0	0	0	0	0	0	0	Clavaminate biosynthesis, arginine + glyceraldehyde-3P => clavaminate	K12673 K12674 K12675 K12676	arginine + glyceraldehyde-3P		clavaminate
M00675	0	0	0	0	0	0	0	0	0	0	0	0	0	0	0	0	0	0	0	0	0	Carbapenem-3-carboxylate biosynthesis, pyrroline-5-carboxylate + malonyl-CoA => carbapenem-3-carboxylate	K18317 K18316 K18315	pyrroline-5-carboxylate + malonyl-CoA		carbapenem-3-carboxylate
M00736	0	0	0	0	0	0	0	0	0	0	0	0	0	0	0	0	0	0	0	0	0	Nocardicin A biosynthesis, L-pHPG + arginine + serine => nocardicin A	K19102+K19103+K05375 K19104 K19105 K19106	L-pHPG + arginine + serine		nocardicin A
M00741	1	1	1	0	1	0	1	0	0	1	0	1	1	1	1	0	0	1	1	1	1	Propanoyl-CoA metabolism, propanoyl-CoA => succinyl-CoA	(K01965+K01966,K11263+(K18472,K19312+K22568),K01964+K15036+K15037) K05606 (K01847,K01848+K01849)	propanoyl-CoA		succinyl-CoA
M00761	0	0	0	0	0	0	0	0	0	0	0	0	0	0	0	0	0	0	0	0	0	Undecaprenylphosphate alpha-L-Ara4N biosynthesis, UDP-GlcA => undecaprenyl phosphate alpha-L-Ara4N	K10011 K07806 K10012 K13014	UDP-GlcA		undecaprenyl phosphate alpha-L-Ara4N
M00763	0	0	0	0	0	0	0	0	0	0	0	0	0	0	0	0	0	0	0	0	0	Ornithine biosynthesis, mediated by LysW, glutamate => ornithine	K05826 K19412 K05828 K05829 K05830 K05831	glutamate		ornithine
M00773	0	0	0	0	0	0	0	0	0	0	0	0	0	0	0	0	0	0	0	0	0	Tylosin biosynthesis, methylmalonyl-CoA + malonyl-CoA => tylactone => tylosin	K15988 K15989+K15990 K15992 K15991 K15993 K15994 K15995 K15996	methylmalonyl-CoA + malonyl-CoA	tylactone	tylosin
M00774	0	0	0	0	0	0	0	0	0	0	0	0	0	0	0	0	0	0	0	0	0	Erythromycin biosynthesis, propanoyl-CoA + methylmalonyl-CoA => deoxyerythronolide B => erythromycin A/B	K10817 K14366 K14367 K14368+K15997 K14370 K14369	propanoyl-CoA + methylmalonyl-CoA	deoxyerythronolide B	erythromycin A/B
M00775	0	0	0	0	0	0	0	0	0	0	0	0	0	0	0	0	0	0	0	0	0	Oleandomycin biosynthesis, malonyl-CoA + methylmalonyl-CoA => 8,8a-deoxyoleandolide => oleandomycin	K16007 K16008 K16009 K13320 K16010	malonyl-CoA + methylmalonyl-CoA	8,8a-deoxyoleandolide	oleandomycin
M00776	0	0	0	0	0	0	0	0	0	0	0	0	0	0	0	0	0	0	0	0	0	Pikromycin/methymycin biosynthesis, methylmalonyl-CoA + malonyl-CoA => narbonolide/10-deoxymethynolide => pikromycin/methymycin	K16000+K16001+K16002-K16003 K16004 K16005 K16006	methylmalonyl-CoA + malonyl-CoA	narbonolide/10-deoxymethynolide	pikromycin/methymycin
M00777	0	0	0	0	0	0	0	0	0	0	0	0	0	0	0	0	0	0	0	0	0	Avermectin biosynthesis, 2-methylbutanoyl-CoA/isobutyryl-CoA => 6,8a-Seco-6,8a-deoxy-5-oxoavermectin 1a/1b aglycone => avermectin A1a/B1a/A1b/B1b	K14371 K14372 K14373 K14374 K14375	2-methylbutanoyl-CoA/isobutyryl-CoA	6,8a-Seco-6,8a-deoxy-5-oxoavermectin 1a/1b aglycone	avermectin A1a/B1a/A1b/B1b
M00778	0	0	0	0	0	0	0	0	0	0	0	0	0	0	0	0	0	0	0	0	0	Type II polyketide backbone biosynthesis, acyl-CoA + malonyl-CoA => polyketide	K05551+K05552+K05553 -K12420 ((K05554,K14249,K15884,K15885) (K05555,K14250),K15886)	acyl-CoA + malonyl-CoA		polyketide
M00779	0	0	0	0	0	0	0	0	0	0	0	0	0	0	0	0	0	0	0	0	0	Dihydrokalafungin biosynthesis, octaketide => dihydrokalafungin	K05556 (K14626,K14627) (K14628,K14629) (K14630+K14631,K14632)	octaketide		dihydrokalafungin
M00780	0	0	0	0	0	0	0	0	0	0	0	0	0	0	0	0	0	0	0	0	0	Tetracycline/oxytetracycline biosynthesis, pretetramide => tetracycline/oxytetracycline	K14251 K14252 K14253 K14254 K14255 K14256 K21301	pretetramide		tetracycline/oxytetracycline
M00781	0	0	0	0	0	0	0	0	0	0	0	0	0	0	0	0	0	0	0	0	0	Nogalavinone/aklavinone biosynthesis, deoxynogalonate/deoxyaklanonate => nogalavinone/aklavinone	K15941 K15942 K15943 K15944	deoxynogalonate/deoxyaklanonate		nogalavinone/aklavinone
M00782	0	0	0	0	0	0	0	0	0	0	0	0	0	0	0	0	0	0	0	0	0	Mithramycin biosynthesis, 4-demethylpremithramycinone => mithramycin	K15959 K15960 K15961 K15963 K15964 K15965 K15966 K15967	4-demethylpremithramycinone		mithramycin
M00783	0	0	0	0	0	0	0	0	0	0	0	0	0	0	0	0	0	0	0	0	0	Tetracenomycin C/8-demethyltetracenomycin C biosynthesis, tetracenomycin F2 => tetracenomycin C/8-demethyltetracenomycin C	K15968 K15969 K15886 -K15970 K15971 K15972	tetracenomycin F2		tetracenomycin C/8-demethyltetracenomycin C
M00784	0	0	0	0	0	0	0	0	0	0	0	0	0	0	0	0	0	0	0	0	0	Elloramycin biosynthesis, 8-demethyltetracenomycin C => elloramycin A	K19566 K19567 K19568 K19569 K19570	8-demethyltetracenomycin C		elloramycin A
M00785	0	0	0	0	0	0	0	0	0	0	0	0	0	0	0	0	0	0	0	0	0	Cycloserine biosynthesis, arginine/serine => cycloserine	K19741 K19723 K19726 K19725 K19724 K19727	arginine/serine		cycloserine
M00786	0	0	0	0	0	0	0	0	0	0	0	0	0	0	0	0	0	0	0	0	0	Fumitremorgin alkaloid biosynthesis, tryptophan + proline => fumitremorgin C/A	K18281 K14132 K17475 K18280 K17827 K17826 K14134 K17825 K18279	tryptophan + proline		fumitremorgin C/A
M00787	0	0	0	0	0	0	0	0	0	0	0	0	0	0	0	0	0	0	0	0	0	Bacilysin biosynthesis, prephenate => bacilysin	K19546 K19547 K19550 K19549 K19548 K13037	prephenate		bacilysin
M00788	0	0	0	0	0	0	0	0	0	0	0	0	0	0	0	0	0	0	0	0	0	Terpentecin biosynthesis, GGAP => terpentecin	K19835 K19834	GGAP		terpentecin
M00789	0	0	0	0	0	0	0	0	0	0	0	0	0	0	0	0	0	0	0	0	0	Rebeccamycin biosynthesis, tryptophan => rebeccamycin	K14266 K19884 K19885 K19886+K19887 K19888 K19889	tryptophan		rebeccamycin
M00790	0	0	0	0	0	0	0	0	0	0	0	0	0	0	0	0	0	0	0	0	0	Pyrrolnitrin biosynthesis, tryptophan => pyrrolnitrin	K14266 K19981 K14257 K19982	tryptophan		pyrrolnitrin
M00804	0	0	0	0	0	0	0	0	0	0	0	0	0	0	0	0	0	0	0	0	0	Complete nitrification, comammox, ammonia => nitrite => nitrate	K10944+K10945+K10946 K10535 K00370+K00371	ammonia	nitrite	nitrate
M00805	0	0	0	0	0	0	0	0	0	0	0	0	0	0	0	0	0	0	0	0	0	Staurosporine biosynthesis, tryptophan => staurosporine	K20075 K20076 K20077+K20078 K20079 K20080 K20081 K20082	tryptophan		staurosporine
M00808	0	0	0	0	0	0	0	0	0	0	0	0	0	0	0	0	0	0	0	0	0	Violacein biosynthesis, tryptophan => violacein	K20086 K20087+K20088 K20089 K20090	tryptophan		violacein
M00810	0	0	0	0	0	0	0	0	0	0	0	0	0	0	0	0	0	0	0	0	0	Nicotine degradation, pyridine pathway, nicotine => 2,6-dihydroxypyridine/succinate semialdehyde	K19818+K19819+K19820 (K19826,K19890) K19185+K19186+K19187 K19188 -K20155	nicotine		2,6-dihydroxypyridine/succinate semialdehyde
M00811	0	0	0	0	0	0	0	0	0	0	0	0	0	0	0	0	0	0	0	0	0	Nicotine degradation, pyrrolidine pathway, nicotine => succinate semialdehyde	K20170,K20169 (K20170,(K20158 K19700)) K20171-K20172 K15359,K18276	nicotine		succinate semialdehyde
M00814	0	0	0	0	0	0	0	0	0	0	0	0	0	0	0	0	0	0	0	0	0	Acarbose biosynthesis, sedoheptulopyranose-7P => acarbose	K19969 K19979 K19974 K20424 K20425 K20426 K20427 K20430 -- --	sedoheptulopyranose-7P		acarbose
M00815	0	0	0	0	0	0	0	0	0	0	0	0	0	0	0	0	0	0	0	0	0	Validamycin A biosynthesis, sedoheptulopyranose-7P => validamycin A	K19969 K20431 K20432 K20433 K20434 K20435 K20436 K20437 K20438	sedoheptulopyranose-7P		validamycin A
M00819	0	0	0	0	0	0	0	0	0	0	0	0	0	0	0	0	0	0	0	0	0	Pentalenolactone biosynthesis, farnesyl-PP => pentalenolactone	K12250 K15907 -- K18056 K17747 K18091 K18057 K17476	farnesyl-PP		pentalenolactone
M00823	0	0	0	0	0	0	0	0	0	0	0	0	0	0	0	0	0	0	0	0	0	Chlortetracycline biosynthesis, pretetramide => chlortetracycline	K14251 K14252 K14253 K14254 K14255 K14256 K21301 K14257+K21297	pretetramide		chlortetracycline
M00824	0	0	0	0	0	0	0	0	0	0	0	0	0	0	0	0	0	0	0	0	0	9-membered enediyne core biosynthesis, malonyl-CoA => 3-hydroxyhexadeca-4,6,8,10,12,14-hexaenoyl-ACP => 9-membered enediyne core	K15314 K21160+K21161+K21162+K21163+K21164+K21165+K21166+K21167	malonyl-CoA	3-hydroxyhexadeca-4,6,8,10,12,14-hexaenoyl-ACP	9-membered enediyne core
M00825	0	0	0	0	0	0	0	0	0	0	0	0	0	0	0	0	0	0	0	0	0	10-membered enediyne core biosynthesis, malonyl-CoA => 3-hydroxyhexadeca-4,6,8,10,12,14-hexaenoyl-ACP => 10-membered enediyne core	K15314 K21168+K21169+K21170+K21171+K21172+K21173+K21174	malonyl-CoA	3-hydroxyhexadeca-4,6,8,10,12,14-hexaenoyl-ACP	10-membered enediyne core
M00826	0	0	0	0	0	0	0	0	0	0	0	0	0	0	0	0	0	0	0	0	0	C-1027 benzoxazolinate moiety biosynthesis, chorismate => benzoxazolinyl-CoA	K20159+K21175 K20156 K21176 K21177 K21178 K21179	chorismate		benzoxazolinyl-CoA
M00827	0	0	0	0	0	0	0	0	0	0	0	0	0	0	0	0	0	0	0	0	0	C-1027 beta-amino acid moiety biosynthesis, tyrosine => 3-chloro-4,5-dihydroxy-beta-phenylalanyl-PCP	K21183 K21181 K21182 K16431 K21184 K21185	tyrosine		3-chloro-4,5-dihydroxy-beta-phenylalanyl-PCP
M00828	0	0	0	0	0	0	0	0	0	0	0	0	0	0	0	0	0	0	0	0	0	Maduropeptin beta-hydroxy acid moiety biosynthesis, tyrosine => 3-(4-hydroxyphenyl)-3-oxopropanoyl-PCP	K21183 K21181 K21182 K21188	tyrosine		3-(4-hydroxyphenyl)-3-oxopropanoyl-PCP
M00829	0	0	0	0	0	0	0	0	0	0	0	0	0	0	0	0	0	0	0	0	0	3,6-Dimethylsalicylyl-CoA biosynthesis, malonyl-CoA => 6-methylsalicylate => 3,6-dimethylsalicylyl-CoA	K15320 K21191 K21192	malonyl-CoA	6-methylsalicylate	3,6-dimethylsalicylyl-CoA
M00830	0	0	0	0	0	0	0	0	0	0	0	0	0	0	0	0	0	0	0	0	0	Neocarzinostatin naphthoate moiety biosynthesis, malonyl-CoA => 2-hydroxy-5-methyl-1-naphthoate => 2-hydroxy-7-methoxy-5-methyl-1-naphthoyl-CoA	K20422 K20420 K20421 K20423	malonyl-CoA	2-hydroxy-5-methyl-1-naphthoate	2-hydroxy-7-methoxy-5-methyl-1-naphthoyl-CoA
M00831	0	0	0	0	0	0	0	0	0	0	0	0	0	0	0	0	0	0	0	0	0	Kedarcidin 2-hydroxynaphthoate moiety biosynthesis, malonyl-CoA => 3,6,8-trihydroxy-2-naphthoate => 3-hydroxy-7,8-dimethoxy-6-isopropoxy-2-naphthoyl-CoA	K21221 K21222 K21223 K21224 K21225	malonyl-CoA	3,6,8-trihydroxy-2-naphthoate	3-hydroxy-7,8-dimethoxy-6-isopropoxy-2-naphthoyl-CoA
M00832	0	0	0	0	0	0	0	0	0	0	0	0	0	0	0	0	0	0	0	0	0	Kedarcidin 2-aza-3-chloro-beta-tyrosine moiety biosynthesis, azatyrosine => 2-aza-3-chloro-beta-tyrosyl-PCP	K21183 K21227 K21228 K16431 K21185	azatyrosine		2-aza-3-chloro-beta-tyrosyl-PCP
M00833	0	0	0	0	0	0	0	0	0	0	0	0	0	0	0	0	0	0	0	0	0	Calicheamicin biosynthesis, calicheamicinone => calicheamicin	K21254 K21255 K21256 K21257 K21258 K21259 K21260 K21261 K21262 K21263	calicheamicinone		calicheamicin
M00834	0	0	0	0	0	0	0	0	0	0	0	0	0	0	0	0	0	0	0	0	0	Calicheamicin orsellinate moiety biosynthesis, malonyl-CoA => orsellinate-ACP => 5-iodo-2,3-dimethoxyorsellinate-ACP	K21254 K21255 K21256 K21257 K21258	malonyl-CoA	orsellinate-ACP	5-iodo-2,3-dimethoxyorsellinate-ACP
M00835	0	0	0	0	0	0	0	0	0	0	0	0	0	0	0	0	0	0	0	0	0	Pyocyanine biosynthesis, chorismate => pyocyanine	K13063 K20261 K06998 K20260 K20262 K21103 K20940	chorismate		pyocyanine
M00836	0	0	0	0	0	0	0	0	0	0	0	0	0	0	0	0	0	0	0	0	0	Coenzyme F430 biosynthesis, sirohydrochlorin => coenzyme F430	K22011 K22012 (K21610+K21611) K21612	sirohydrochlorin		coenzyme F430
M00837	0	0	0	0	0	0	0	0	0	0	0	0	0	0	0	0	0	0	0	0	0	Prodigiosin biosynthesis, L-proline => prodigiosin	K21780+K21781 K21782 K21783 K21784 K21785 K21786 K21428 K21778 K21779 K21787	L-proline		prodigiosin
M00838	0	0	0	0	0	0	0	0	0	0	0	0	0	0	0	0	0	0	0	0	0	Undecylprodigiosin biosynthesis, L-proline => undecylprodigiosin	K21780+K21781 K21782 K21783 K21784 K21785 K21786 K21791 K21792 K21793 K21787	L-proline		undecylprodigiosin
M00840	1	1	1	1	1	1	1	1	1	1	1	1	1	1	1	1	1	1	1	0	1	Tetrahydrofolate biosynthesis, mediated by ribA and trpF, GTP => THF	K14652 K22100 -- K01633 K13941 K22099 K00287	GTP		THF
M00841	1	1	1	1	0	1	1	1	1	1	1	1	1	1	1	1	1	1	1	1	1	Tetrahydrofolate biosynthesis, mediated by PTPS, GTP => THF	K01495 K22101 K13941 K11754 K13998	GTP		THF
M00842	3	3	3	3	2	2	2	3	3	3	3	3	3	3	2	2	3	3	3	3	2	Tetrahydrobiopterin biosynthesis, GTP => BH4	K01495 K01737 K00072	GTP		BH4
M00843	2	2	2	2	1	1	1	2	2	2	2	2	2	2	1	1	2	2	2	2	1	L-threo-Tetrahydrobiopterin biosynthesis, GTP => L-threo-BH4	K01495 K01737 K17745	GTP		L-threo-BH4
M00844	0	0	0	0	0	0	0	0	0	3	0	0	3	0	0	0	0	0	0	0	0	Arginine biosynthesis, ornithine => arginine	K00611 K01940 (K01755,K14681)	ornithine		arginine
M00845	0	0	0	0	0	0	0	0	0	2	0	0	2	0	0	0	0	0	0	0	0	Arginine biosynthesis, glutamate => acetylcitrulline => arginine	K22478 K00145 K00821 K09065 K01438 K01940 K01755	glutamate	acetylcitrulline	arginine
M00846	4	4	4	4	4	3	3	4	4	4	3	4	4	4	4	4	3	4	4	3	4	Siroheme biosynthesis, glutamate => siroheme	(K01885,K14163) K02492 K01845 K01698 K01749 (K01719,K13542,K13543) (K02302,(K00589,K02303,K02496,K13542,K13543)+K02304-K03794)	glutamate		siroheme
M00847	0	0	0	0	0	0	0	0	0	0	0	0	0	0	0	0	0	0	0	0	0	Heme biosynthesis, archaea, siroheme => heme	K22225 K22226 K22227	siroheme		heme
M00848	0	0	0	0	0	0	0	0	0	0	0	0	0	0	0	0	1	0	0	0	0	Aurachin biosynthesis, anthranilate => aurachin A	K09460 K02078+K14245+K14246+K22798 K22799 K22800 K21272 K21271 K22801 K22802	anthranilate		aurachin A
M00854	2	2	2	2	2	2	2	2	2	2	2	2	2	2	2	2	2	2	2	2	2	Glycogen biosynthesis, glucose-1P => glycogen/starch	(K00963 (K00693+K00750,K16150,K16153,K13679,K20812)),(K00975 (K00703,K13679,K20812)) (K00700,K16149)	glucose-1P		glycogen/starch
M00855	3	3	3	3	3	3	3	3	3	3	3	3	3	3	3	3	3	3	3	3	3	Glycogen degradation, glycogen => glucose-6P	(K00688,K16153) (K01196,((K00705,K22451) (K02438,K01200))) (K15779,K01835,K15778)	glycogen		glucose-6P
M00862	0	0	0	0	0	0	0	0	0	3	0	0	2	0	0	0	0	0	0	0	0	beta-Oxidation, peroxisome, tri/dihydroxycholestanoyl-CoA => choloyl/chenodeoxycholoyl-CoA	K10214 K12405 K08764	tri/dihydroxycholestanoyl-CoA		choloyl/chenodeoxycholoyl-CoA
M00868	8	8	8	7	8	6	7	8	8	8	6	8	8	8	8	8	7	8	7	7	8	Heme biosynthesis, animals and fungi, glycine => heme	K00643 K01698 K01749 K01719 K01599 K00228 K00231 K01772	glycine		heme
M00875	0	0	0	0	0	0	0	0	0	0	0	0	0	0	0	0	0	0	0	0	0	Staphyloferrin B biosynthesis, L-serine => staphyloferrin B	K23371 K21949 K21721 K23372 K23373 K23374 K23375	L-serine		staphyloferrin B
M00876	0	0	0	0	0	0	0	0	0	0	0	0	0	0	0	0	0	0	0	0	0	Staphyloferrin A biosynthesis, L-ornithine => staphyloferrin A	K21898 K23446 K23447	L-ornithine		staphyloferrin A
M00877	0	0	0	0	0	0	0	0	0	0	0	0	0	0	0	0	0	0	0	0	0	Kanosamine biosynthesis glucose 6-phosphate => kanosamine	K18652 K18653 K18654	Kanosamine biosynthesis glucose 6-phosphate		kanosamine
M00878	0	0	1	1	0	0	2	0	0	0	0	0	0	0	1	0	0	0	0	1	0	Phenylacetate degradation, phenylaxetate => acetyl-CoA/succinyl-CoA	K01912 K02609+K02610+K02611+K02612+K02613 K15866 K02618 K02615 K01692 K00074	phenylaxetate		acetyl-CoA/succinyl-CoA
M00879	0	0	0	0	0	0	0	0	0	0	0	0	0	0	0	0	0	0	0	0	0	Arginine succinyltransferase pathway, arginine => glutamate	K00673 K01484 K00840 K06447 K05526	arginine		glutamate
M00880	3	2	3	3	3	1	3	1	1	3	2	3	2	2	3	1	1	3	1	2	2	Molybdenum cofactor biosynthesis, GTP => molybdenum cofactor	((K03639 K03637),K20967) (K03635,K21142) (((K03831,K03638) K03750),K15376)	GTP		molybdenum cofactor
M00889	0	0	0	0	0	0	0	0	0	0	0	0	0	0	0	0	0	0	0	0	0	Puromycin biosynthesis, ATP => puromycin	K12628 K12629 K12630 K12631 K12632 K12633 K12634 K12635 K12636	ATP		puromycin
M00890	0	0	0	0	0	0	0	0	0	0	0	0	0	0	0	0	0	0	0	0	0	Roseoflavin biosynthesis, FMN => roseoflavin	K22598 -- K22269	FMN		roseoflavin
M00891	0	0	0	0	0	0	0	0	0	0	0	0	0	0	0	0	0	0	0	0	0	Ditryptophenaline biosynthesis, tryptophan + phenylalanine => ditryptophenaline	K23646 K23647 K21477	tryptophan + phenylalanine		ditryptophenaline
M00892	5	6	6	5	6	5	6	6	6	6	5	6	6	6	6	6	6	5	6	6	5	UDP-N-acetyl-D-glucosamine biosynthesis, eukaryotes, glucose => UDP-GlcNAc	(K00844,K12407,K00845) K01810 K00820 K00621 K01836 K00972	glucose		UDP-GlcNAc
M00893	0	0	0	0	0	0	0	0	0	0	0	0	0	0	0	0	0	0	0	0	0	Lovastatin biosynthesis, malonyl-CoA => lovastatin acid	K20981 K20982 K20985 K20980 K20984 K20983	malonyl-CoA		lovastatin acid
M00894	0	0	0	0	0	0	0	0	0	0	0	0	0	0	0	0	0	0	0	0	0	Cannabidiol biosynthesis, malonyl-CoA => cannabidiol/dronabinol	K20503 K20508 -- K20502 K20501	malonyl-CoA		cannabidiol/dronabinol
M00900	0	0	0	0	0	0	0	0	0	0	0	0	0	0	0	0	0	0	0	0	0	Cronin biosynthesis, zeaxanthin => crocin	K21371 K21354	zeaxanthin		crocin
M00901	0	0	0	0	0	0	0	0	0	0	0	0	0	0	0	0	0	0	0	0	0	Fumiquinazoline biosynthesis, tryptophan + alanine + anthranilate => fumiquinazoline	K23665 K23666 K23667 K23668	tryptophan + alanine + anthranilate		fumiquinazoline
M00902	0	0	0	0	0	0	0	0	0	0	0	0	0	0	0	0	0	0	0	0	0	Podophyllotoxin biosynthesis, coniferyl alcohol => podophyllotoxin	K21568 K19650 K21207 K21203 K21205 K21204 K21202	coniferyl alcohol		podophyllotoxin
M00903	0	0	0	0	0	0	0	0	0	0	0	0	0	0	0	0	0	0	0	0	0	Fosfomycin biosynthesis, phosphoenolpyruvate => fosfomycin	K23999 K09459 K12901 K12902 K24000 K12903	phosphoenolpyruvate		fosfomycin
M00904	0	0	0	0	0	0	0	0	0	0	0	0	0	0	0	0	0	0	0	0	0	Dapdiamides biosynthesis, L-2,3-diaminopropanoate => dapdiamide A/B/C	K22113 K01957 K22114	3-diaminopropanoate		dapdiamide A/B/C
M00905	0	0	0	0	0	0	0	0	0	0	0	0	0	0	0	0	0	0	0	0	0	Grixazone biosynthesis, aspartate 4-semialdehyde => grixazone B	K18287 K17835 K20204	aspartate 4-semialdehyde		grixazone B
M00906	0	0	0	0	0	0	0	0	0	0	0	0	0	0	0	0	0	0	0	0	0	Ethynylserine biosynthesis, lysine => ethynylserine	K23669 K23670 K23671 K23672 K23673	lysine		ethynylserine
M00909	2	2	2	2	2	2	2	2	2	2	2	2	2	2	2	2	2	2	3	2	2	UDP-N-acetyl-D-glucosamine biosynthesis, prokaryotes, glucose => UDP-GlcNAc	K00845 (K01810,K13810,K15916) K00820 K03431 K04042	glucose		UDP-GlcNAc
M00910	0	0	0	0	0	0	0	0	0	0	0	0	0	0	0	0	0	0	0	0	0	Phenylalanine biosynthesis, chorismate => arogenate => phenylalanine	K01850 K15849 K05359	chorismate	arogenate	phenylalanine
M00915	0	0	0	0	0	0	0	0	0	0	0	0	0	0	0	0	0	0	0	0	0	Caffeine degradation, caffeine => xanthine	K21722 K21723 K21724	caffeine		xanthine
M00917	2	2	2	2	1	1	1	1	1	6	2	2	3	1	2	1	1	2	2	2	1	Phytosterol biosynthesis, squalene 2,3-epoxide => campesterol/sitosterol	K01853 K00559 K14423 K23558 -- K08246 K05917 K00222 K01824 K08242 K14424 K00227 K00213 K09828	3-epoxide		campesterol/sitosterol
M00918	0	0	0	0	0	0	0	0	0	0	0	0	0	0	0	0	0	0	0	0	0	Aerobactin biosynthesis, lysine => aerobactin	K03897 K03896 K03894 K03895	lysine		aerobactin
M00919	0	0	0	0	0	0	0	0	0	0	0	0	0	0	0	0	0	0	0	0	0	Ectoine degradation, ectoine => aspartate	K15783 K15784 K15785 K15786	ectoine		aspartate
M00921	0	0	0	0	0	0	0	0	0	0	0	0	0	0	0	0	0	0	0	0	0	Cyclooctatin biosynthesis, dimethylallyl-PP + isopentenyl-PP => cyclooctatin	K13787 K18686 K22997 K22998	dimethylallyl-PP + isopentenyl-PP		cyclooctatin
J00148	0	0	0	0	0	0	1	0	0	0	0	1	0	0	0	0	0	0	1	0	0	Cysteine-S-conjugate beta-lyase MetC [EC:4.4.1.13]	K01760
J00157	0	0	0	0	0	0	0	0	0	0	0	0	0	0	0	0	0	0	0	0	0	Cysteine-S-conjugate beta-lyase PatB [EC:4.4.1.13]	K14155
J00149	0	0	0	0	0	0	0	0	0	0	0	0	0	0	0	0	0	0	0	0	0	Farnesyl diphosphate => Staphyloxanthin	K10208 K10209 K10210 K10211 K10212	Farnesyl diphosphate		Staphyloxanthin
J00150	1	0	1	1	1	0	1	0	0	1	0	1	1	1	1	0	0	1	0	1	0	D-Aspartate => Oxaloacetate	K00272	D-Aspartate		Oxaloacetate
J00151	0	0	0	0	0	0	0	0	0	0	0	0	0	0	0	0	0	0	0	0	0	Nitrate => Nitrite Assimilatory	(K00367,K10534,K00372-K00360)	Nitrate		Nitrite Assimilatory
J00152	0	0	0	0	0	0	0	0	0	0	0	0	0	0	0	0	0	0	0	0	0	Nitrate => Nitrite Dissimilatory	K00370 K00371 K00374	Nitrate		Nitrite Dissimilatory
J00153	0	0	0	0	0	0	0	0	0	0	0	0	0	0	0	0	0	0	0	0	0	Hyaluronate => n 3-(4-Deoxy-beta-D-gluc-4-enuronosyl)-N-acetyl-D-glucosamine	K01727	Hyaluronate		n 3-(4-Deoxy-beta-D-gluc-4-enuronosyl)-N-acetyl-D-glucosamine
J00154	1	1	1	1	1	0	1	0	0	0	1	1	0	1	0	1	0	1	0	0	0	Triacylglycerol => Fatty acid + 1,2-Diacylglycerol (triacylglycerol lipase)	K01046	Triacylglycerol		Fatty acid + 1,2-Diacylglycerol (triacylglycerol lipase)
J00155	4	4	4	4	4	3	3	4	4	4	3	4	4	4	4	4	3	4	4	3	4	L-Glutamate => Uroporphyrinogen III	K01885 K02492 K01845 K01698 K01749 (K01719,K13542,K13543)	L-Glutamate		Uroporphyrinogen III
M00924	0	0	0	0	0	0	0	0	0	0	0	0	0	0	0	0	0	0	0	0	0	Cobalamin biosynthesis, anaerobic, uroporphyrinogen III => sirohydrochlorin => cobyrinate a,c-diamide	(K02302,(K02303,K13542) (K02304,K24866)) (K02190,K03795,K22011) K03394 (K05934,K13541,K21479) K05936 (K02189,K13541) K02188 K05895 (K02191 K03399,K00595) K06042 K02224	uroporphyrinogen III	sirohydrochlorin	cobyrinate a,c-diamide
M00925	0	0	0	0	0	0	0	0	0	0	0	0	0	0	0	0	0	0	0	0	0	Cobalamin biosynthesis, aerobic, uroporphyrinogen III => precorrin 2 => cobyrinate a,c-diamide	(K02303,K13542) (K03394,K13540) K02229 (K05934,K13540,K13541) K05936 K02228 K05895 K00595 K06042 K02224 K02230+K09882+K09883	uroporphyrinogen III	precorrin 2	cobyrinate a,c-diamide
M00122	1	0	0	0	1	0	1	0	0	1	0	0	1	1	0	0	0	0	1	1	1	Cobalamin biosynthesis, cobyrinate a,c-diamide => cobalamin	(K00798,K19221) K02232 (K02225,K02227) K02231 K00768 (K02226,K22316) K02233	c-diamide		cobalamin
J00156	0	0	0	0	0	1	0	1	1	1	0	0	1	0	0	1	1	0	0	0	0	Agmatine => N-Carbamoyl-putrescine => Putrescine => Spermidine	K10536 K12251 K00797	Agmatine	N-Carbamoyl-putrescine => Putrescine	Spermidine
J00158	1	1	1	1	1	1	1	1	1	1	1	1	1	1	1	1	1	1	1	1	1	Lactate => Pyruvate	K00016	Lactate		Pyruvate
J00159	1	1	1	1	1	1	1	1	1	1	1	1	1	1	1	1	1	1	1	1	1	NAD+ => Niacinamide	K00969 K01081 K01239	NAD+		Niacinamide
J00160	0	0	0	0	0	0	0	0	0	0	0	0	0	0	0	0	0	0	0	0	0	Inulinase	K22245
J00161	0	0	0	0	0	0	0	0	0	0	0	0	0	0	0	0	0	0	0	0	0	beta-fructofuranosidase [EC:3.2.1.26] inu1, endo-inulinase	K01193
J00162	0	0	0	0	0	0	0	0	0	0	0	0	0	0	0	0	0	0	0	0	0	fructan beta-fructosidase [EC:3.2.1.80] putative inulinase	K03332
J00163	0	0	0	0	0	0	0	0	0	0	0	0	0	0	0	0	0	0	0	0	0	fructan beta-(2,1)-fructosidase [EC:3.2.1.153]	K20848
J00164	0	0	0	0	0	0	0	0	0	0	0	0	0	0	0	0	0	0	0	0	0	Sucrose => Inulin + D-Glucose	K20811	Sucrose		Inulin + D-Glucose
M00926	6	6	6	5	6	5	5	6	6	6	4	6	6	6	6	6	5	6	6	5	6	glutamyl-tRNA => coproporphyrin III => heme	K02492 K01845 K01698 K01749 (K01719,K13542) K01599 K00231 K01772 K00435	glutamyl-tRNA	coproporphyrin III	heme
J00165	6	6	6	5	6	4	5	6	6	6	4	6	6	6	6	6	5	6	6	5	6	coproporphyrin III biosynthesis, glycine => coproporphyrin III	K00643 K01698 K01749 K01719 K01599 K00231	glycine		coproporphyrin III
J00166	4	4	4	3	4	2	3	4	4	4	2	4	4	4	4	4	3	4	4	4	4	coproporphyrin I biosynthesis, glycine => coproporphyrin I	K00643 K01698 K01749 K01599	glycine		coproporphyrin I
J00167	0	0	0	0	0	0	0	0	0	0	0	0	0	0	0	0	0	0	0	0	0	Lysine => Cadaverine	K01582	Lysine		Cadaverine
J00168	1	1	1	0	1	1	1	1	1	1	1	1	1	1	1	1	1	1	1	1	1	Lecithin (Phosphatidylcholine) => Linolenic acid	(K01047,K16342,K16343,K14621,K14674,K16817,K01058)	Lecithin (Phosphatidylcholine)		Linolenic acid
J00169	1	1	1	0	1	1	1	1	1	1	1	1	1	1	1	1	1	1	1	1	1	Lecithin => Linoleic acid	(K01047,K16342,K16343,K14621,K14674,K16817,K01058)	Lecithin		Linoleic acid
J00170	1	1	1	0	0	0	0	0	0	1	0	1	1	1	0	0	0	0	0	1	0	Histidine => Urocanate	K01745	Histidine		Urocanate
J00171	0	0	0	0	0	0	0	0	0	1	0	0	1	0	0	0	0	0	0	0	0	L-ornithine + carbamoyl phosphate => L-citrulline	K00611	L-ornithine + carbamoyl phosphate		L-citrulline
J00172	1	1	1	1	0	1	1	1	1	1	1	1	1	1	1	1	1	1	1	1	1	Arginine => Urea + Ornithine	K01476	Arginine		Urea + Ornithine
J00173	1	1	1	1	1	1	1	1	1	1	1	1	1	1	1	1	1	1	1	1	1	(Gamma-glutamyl-amino acid synthetase) Glutathione + L-Amino acid => Cys-Gly + (5-L-Glutamyl)-L-amino acid	(K00681,K18592)	(Gamma-glutamyl-amino acid synthetase) Glutathione + L-Amino acid		Cys-Gly + (5-L-Glutamyl)-L-amino acid
J00174	1	1	1	1	1	0	1	0	0	1	1	1	1	1	1	0	0	1	0	1	0	(Gamma-glutamyl-amino acid cyclotransferase) (5-L-Glutamyl)-L-amino acid <=> 5-Oxoproline + L-Amino acid	(K00682,K22596)	(Gamma-glutamyl-amino acid cyclotransferase) (5-L-Glutamyl)-L-amino acid <		5-Oxoproline + L-Amino acid
M00895	0	0	0	0	0	0	0	0	0	0	0	0	0	0	0	0	0	0	0	0	0	Thiamine biosynthesis, prokaryotes, AIR (+ DXP/glycine) => TMP/TPP	K03148+K03154 K03151 K03153 K03149 K10810 K03147 K00941 K00788 K00946	AIR (+ DXP/glycine)		TMP/TPP
M00911	0	0	0	0	0	0	0	0	0	0	0	0	0	0	0	0	0	0	0	0	0	Riboflavin biosynthesis, fungi, GTP => riboflavin/FMN/FAD	(K01497,K14652) K14654 K14655 (K22912,K20860,K20861,K20862,K21063,K21064) (K02858,K14652) K00794 K00793 (K20884 K22949,K11753)	GTP		riboflavin/FMN/FAD
M00913	1	1	1	1	1	1	1	1	1	1	1	1	1	1	1	1	1	1	1	1	1	Pantothenate biosynthesis, 2-oxoisovalerate/spermine => pantothenate	K00606 K00077 K13367 K00128 K01918	2-oxoisovalerate/spermine		pantothenate
J00175	2	2	2	1	2	0	2	0	0	2	1	2	2	2	2	0	0	2	0	2	1	Pyridoxine biosynthesis, erythrose-4P => pyridoxine	K03472 K03473 K00831 K00097 K03474 K07758	erythrose-4P		pyridoxine
M00916	0	0	0	0	0	0	0	0	0	0	0	0	2	0	0	0	0	0	0	0	0	Pyridoxal-P biosynthesis, R5P + glyceraldehyde-3P + glutamine => pyridoxal-P	K06215+K08681	R5P + glyceraldehyde-3P + glutamine		pyridoxal-P
M00112	0	0	0	0	0	0	0	0	0	0	0	0	0	0	0	0	0	0	0	0	0	Tocopherol/tocotorienol biosynthesis, homogentisate + phytyl/geranylgeranyl-PP => tocopherol/tocotorienol	K09833 (K12502,K18534) K09834 K05928	homogentisate + phytyl/geranylgeranyl-PP		tocopherol/tocotorienol
M00930	0	0	0	0	0	0	0	0	0	0	0	0	0	0	0	0	0	0	0	0	0	Menaquinone biosynthesis, futalosine pathway	K11782 K18285 (K18286,K20810) K11783 K11784 K11785
M00931	0	0	0	0	0	0	0	0	0	0	0	0	0	0	0	0	0	0	0	0	0	Menaquinone biosynthesis, modified futalosine pathway	K11782 K18285 K18284 K11784 K11785
M00932	0	0	0	0	0	0	0	0	0	0	0	0	0	0	0	0	0	0	0	0	0	Phylloquinone biosynthesis, chorismate (+ phytyl-PP) => phylloquinol	(K02552 K02551 K08680 K02549,K14759) (K01911,K14760) K01661 (K19222,K12073) K23094 K17872 K23095	chorismate (+ phytyl-PP)		phylloquinol

## Sheet: Missing Count
	14_schistosoma_haematobium	20_UP000005640_9606	19_taenia_solium	17_schmidtea_mediterranea	1_clonorchis_sinensis	15_schistosoma_japonicum	13_schistosoma_bovis	5_fasciola_gigantica	18_taenia_saginata	9_opisthorchis_felineus	10_opisthorchis_viverrini	Calicophoron_daubneyi	3_echinococcus_multilocularis	12_protopolystoma_xenopodis	4_echinostoma_caproni	11_paragonimus_westermani	7_gyrodactylus_salaris	2_echinococcus_granulosus	16_schistosoma_mansoni	6_fasciola_hepatica	8_hymenolepis_diminuta	Description	KOs	Substrates	Intermediates	Products
J00001	2	2	2	2	2	2	2	2	2	2	2	2	2	2	2	2	2	2	2	2	2	Extracellular sucrose => D-Fructose-6P	K02810 K01193 (K00847,K00844)	Extracellular sucrose		D-Fructose-6P
J00002	1	1	1	1	1	1	1	1	1	1	1	1	1	1	1	1	1	1	1	1	1	1,2-Propanediol => propanal	K01699	2-Propanediol		propanal
J00003	1	1	1	1	1	1	1	1	1	1	1	1	1	1	1	1	1	1	1	1	1	2,3-Butanedione => 2-Acetoin	K03366,K0004	3-Butanedione		2-Acetoin
J00004	1	1	1	1	1	1	1	1	1	1	1	1	1	1	1	1	1	1	1	1	1	2'-Deoxyadenosine => Adenine	K03784	2'-Deoxyadenosine		Adenine
J00005	1	1	1	1	1	1	1	1	1	1	1	1	1	1	1	1	1	1	1	1	1	2'-Deoxyadenosine => Hypoxanthine	K01488 K03784	2'-Deoxyadenosine		Hypoxanthine
J00006	0	0	0	0	0	0	0	0	0	0	0	0	0	1	0	0	1	0	0	0	0	Deoxyribose => 2-Deoxy-D-ribose 5-phosphate	K00852	Deoxyribose		2-Deoxy-D-ribose 5-phosphate
J00007	1	1	1	1	1	1	1	1	1	1	1	1	1	1	1	1	1	1	1	1	1	Salicylic acid => Catechol	K00480	Salicylic acid		Catechol
J00008	1	1	1	1	1	1	1	1	1	1	1	1	1	1	1	1	1	1	1	1	1	R-2-Acetoin => (R,R)-2,3-Butanediol	K00004	R-2-Acetoin		(R,R)-2,3-Butanediol
J00009	1	1	1	1	1	1	1	1	1	1	1	1	1	1	1	1	1	1	1	1	1	S-2-Acetoin => (S,S)-2,3-Butanediol	K03366	S-2-Acetoin		(S,S)-2,3-Butanediol
J00010	8	8	8	8	8	8	8	8	8	8	8	8	8	8	7	8	8	8	8	8	8	4-Hydroxybenzoate => Ubiquinol	K03179 K03186 K18800 K00568 K03185 K03183 K03184 K00568	4-Hydroxybenzoate		Ubiquinol
J00011	0	0	0	0	0	0	0	0	0	0	0	0	0	0	0	0	0	0	0	0	0	Acetate => Acetyl-CoA	K01895	Acetate		Acetyl-CoA
J00012	3	3	3	3	3	3	3	3	3	3	3	3	3	3	3	3	3	3	3	3	3	Acetoacetate => Methanol & Acetate	K01574 K18371 K18372	Acetoacetate		Methanol & Acetate
J00013	2	1	2	2	2	2	2	2	2	2	2	2	2	2	2	2	2	2	2	2	2	Cyclodextrin => maltose	K01208 (K05992,K01177,K01176)	Cyclodextrin		maltose
J00014	0	0	0	0	0	0	0	0	0	0	0	0	0	0	0	0	0	0	0	0	0	Adenosine => Inosine	K01488	Adenosine		Inosine
J00015	1	1	1	1	1	1	1	1	1	1	1	1	1	1	1	1	1	1	1	1	1	Adenosine => Adenine	K10213	Adenosine		Adenine
J00016	1	1	1	1	1	1	1	1	1	1	1	1	1	1	1	1	1	1	1	1	1	Lactose => D-Glucose + D-Galactose	K01190	Lactose		D-Glucose + D-Galactose
J00017	2	2	2	2	2	2	2	2	2	2	2	2	2	2	2	2	2	2	2	2	2	Lactose => beta-D-Glucose + D-Galactose 6-phosphate	K02786 K01220	Lactose		beta-D-Glucose + D-Galactose 6-phosphate
J00018	1	1	1	1	1	1	1	1	1	1	1	1	1	1	1	1	1	1	1	1	1	Ribitol => D-Ribulose	K00039	Ribitol		D-Ribulose
J00019	1	1	1	1	1	1	1	1	1	1	1	1	1	1	1	1	1	1	1	1	1	2-Hydroxybutyrate => Propanoate	K00016 K00925	2-Hydroxybutyrate		Propanoate
J00020	0	1	0	1	0	1	0	0	0	0	0	0	0	0	0	0	1	0	0	0	0	Amygdalin => Mandelonitrile	K05349	Amygdalin		Mandelonitrile
J00021	2	2	2	2	2	2	2	2	2	2	2	2	2	2	2	2	2	2	2	2	2	Arbutin => B-D-Glucose-6P	K02777 K01222	Arbutin		B-D-Glucose-6P
J00022	2	1	2	2	2	2	2	2	2	2	2	2	2	2	2	2	2	2	2	2	2	Cyclodextrin => Maltose	K01208 K01176	Cyclodextrin		Maltose
J00023	1	1	1	1	1	1	1	1	1	1	1	1	1	1	1	1	1	1	1	1	1	2-Oxobutanoate => Proponoate	(K00925,K00932)	2-Oxobutanoate		Proponoate
J00024	3	3	3	3	3	3	3	3	3	3	3	3	3	3	3	3	3	3	3	3	3	Methyl beta-D-galactoside ABC Transporter	K10540 K10541 K10542
J00025	1	1	1	1	1	1	1	1	1	1	1	1	1	1	1	1	1	1	1	1	1	Butanoate => Butanoyl-CoA	K19709	Butanoate		Butanoyl-CoA
J00026	2	2	2	2	2	2	2	2	2	2	2	2	2	2	2	2	2	2	2	2	2	Citraconate => 2-Oxobutanoate	K01704 K00052	Citraconate		2-Oxobutanoate
J00027	0	0	0	0	0	0	0	0	1	0	0	0	0	0	0	0	0	0	0	0	0	Citrate => Oxaloacetate	K01647	Citrate		Oxaloacetate
J00028	0	0	0	0	0	0	0	0	0	0	0	0	0	0	0	0	0	0	0	0	0	Citrate => Isocitrate	(K01682,K01681)	Citrate		Isocitrate
J00029	2	2	2	2	2	2	2	2	2	2	2	2	2	2	2	2	2	2	2	2	2	L-Malate => Phosphoenolpyruvate	(K00024,K00116) K01610	L-Malate		Phosphoenolpyruvate
J00030	1	1	1	1	1	1	1	1	1	1	1	1	1	1	1	1	1	1	1	1	1	L-Malate => Succinate	K01679 K00241	L-Malate		Succinate
J00031	1	1	1	1	1	1	1	1	1	1	1	1	1	1	1	1	1	1	1	1	1	D-Malate => Pyruvate	K07246	D-Malate		Pyruvate
J00032	1	1	1	1	1	1	1	1	1	1	1	1	1	1	1	1	1	1	1	1	1	L-Alanine => Pyruvate	K00259	L-Alanine		Pyruvate
J00033	1	1	1	1	1	1	1	1	1	1	1	1	1	1	1	1	1	1	1	1	1	D-Alanine => Pyruvate	K00824	D-Alanine		Pyruvate
J00034	1	1	1	1	1	1	1	1	1	1	1	1	1	1	1	1	1	1	1	1	1	L-Arabinose => L-Ribulose	K01804	L-Arabinose		L-Ribulose
J00035	0	0	0	0	0	0	0	0	0	0	0	0	0	0	0	0	0	0	0	0	0	L-Arabitol => L-Arabinose	K00011	L-Arabitol		L-Arabinose
J00036	2	0	2	0	2	2	2	2	2	2	2	2	2	2	2	2	2	2	2	2	2	Citruline + L-Aspartate => Arginine + Fumarate	K01940 K01755	Citruline + L-Aspartate		Arginine + Fumarate
J00037	2	1	3	1	2	2	2	2	3	2	2	2	2	2	2	1	2	2	2	2	2	L-Aspartate => Oxaloacetate	(K01953,K01914) K22457 K13566	L-Aspartate		Oxaloacetate
J00038	2	2	2	2	2	2	2	2	2	2	2	2	2	2	2	2	2	2	2	2	2	Cellobiose => D-Glucose	K02759 K01222	Cellobiose		D-Glucose
J00039	3	3	3	3	3	3	3	3	3	3	3	3	3	3	3	3	3	3	3	3	3	L-Fucose => Glycerone phosphate	K01818 K00879 K01628	L-Fucose		Glycerone phosphate
J00040	1	1	2	1	1	2	1	1	2	1	1	1	2	2	1	1	2	2	1	1	2	Extracellular D-Glucosamine => Fructose-6P	K02765 (K00844,K18676) K02564	Extracellular D-Glucosamine		Fructose-6P
J00041	0	0	1	0	0	1	0	0	1	0	0	0	1	1	0	0	1	1	0	0	1	D-Glucosamine => Fructose-6P	(K00844,K18676) K02564	D-Glucosamine		Fructose-6P
J00042	2	2	2	2	2	2	2	2	2	2	2	2	2	2	2	2	2	2	2	2	2	D-Glucosaminate => Pyruvate	K17467 K17458 (K01625,K11395)	D-Glucosaminate		Pyruvate
J00043	1	0	1	0	1	1	1	1	1	1	1	1	1	1	1	1	1	1	1	1	1	Glycerone => Glycerone phosphate	(K00863,K05881)	Glycerone		Glycerone phosphate
J00044	2	1	2	1	2	2	2	2	2	2	2	2	2	2	2	2	2	2	2	2	2	Glycerol => Gylcerone	(K18097,K00005) (K05881,K00863)	Glycerol		Gylcerone
J00045	2	2	2	2	2	2	2	2	2	2	2	2	2	2	2	2	2	2	2	2	2	Glycerol => Phosphatidate	K00864 K00631 K00655	Glycerol		Phosphatidate
J00046	3	3	3	3	3	3	3	3	3	3	3	3	3	3	3	3	3	3	3	3	3	D-Mannitol => D-Mannose	K02800 K00009 K01809 K02794	D-Mannitol		D-Mannose
J00047	0	0	0	0	0	0	0	0	0	0	0	0	0	0	0	0	0	0	0	0	0	D-Mannose => D-Fructose-6P	K01809	D-Mannose		D-Fructose-6P
J00048	1	1	1	1	1	1	1	1	1	1	1	1	1	1	1	1	1	1	1	1	1	D-Mannose => Glyceraldehyde-3P	K01809 K00850 K01624	D-Mannose		Glyceraldehyde-3P
J00049	3	2	3	3	3	3	3	3	3	3	3	3	3	4	3	3	3	3	3	4	3	D-Mannose => L-Fucose-1P	K01809 K01840 K00971 K01711 K02377 K00976	D-Mannose		L-Fucose-1P
J00050	1	1	1	1	1	1	1	1	1	1	1	1	1	1	1	1	1	1	1	1	1	Melibiose => D-Glucose + D-Galactose	K07406	Melibiose		D-Glucose + D-Galactose
J00051	1	1	1	1	1	1	1	1	1	1	1	1	1	1	1	1	1	1	1	1	1	Raffinose => Sucrose	K07406	Raffinose		Sucrose
J00052	1	1	1	1	1	1	1	1	1	1	1	1	1	1	1	1	1	1	1	1	1	Raffinose => D-Fructose + D-Glucose	K07406 K01187	Raffinose		D-Fructose + D-Glucose
J00053	3	3	3	3	3	3	3	3	3	3	3	3	3	3	3	3	3	3	3	3	3	Raffinose => D-Glucose + D-Galactose	K06611 K01193 K07406	Raffinose		D-Glucose + D-Galactose
J00054	0	0	0	0	0	0	0	0	0	0	0	0	0	1	0	0	1	0	0	0	0	Ribose => D-Ribose-5P	K00852	Ribose		D-Ribose-5P
J00055	0	0	0	0	0	1	0	0	0	0	0	0	0	1	0	0	1	0	0	0	0	Ribose => PRPP	K00852 K00948	Ribose		PRPP
J00056	2	2	2	2	2	2	2	2	2	2	2	2	2	2	2	2	2	2	2	2	2	D-Saccharic Acid / D-Glucarate => Pyruvate	K01706 K01630	D-Saccharic Acid / D-Glucarate		Pyruvate
J00057	0	0	1	0	0	0	0	0	1	0	0	0	1	0	0	0	0	1	0	0	1	L-Serine => Pyruvate	(K01752,K01754)	L-Serine		Pyruvate
J00058	1	1	1	1	1	1	1	1	1	1	1	1	1	1	1	1	1	1	1	1	1	L-Serine => L-Tryptophane	K01696	L-Serine		L-Tryptophane
J00059	0	0	0	0	0	0	0	0	1	0	0	0	0	0	0	0	0	0	0	0	0	L-Serine => Glycine	K00600	L-Serine		Glycine
J00060	1	1	1	1	1	1	1	1	1	1	1	1	1	1	1	1	1	1	1	1	1	D-Serine => Pyruvate	K01753	D-Serine		Pyruvate
J00061	1	0	1	0	1	1	1	1	1	1	1	1	1	1	1	1	1	1	1	1	1	D-Serine => L-Serine	K12235	D-Serine		L-Serine
J00062	1	0	1	0	1	1	1	1	1	1	1	1	1	1	1	1	1	1	1	1	1	D-Sorbitol => D-Fructose	K00008	D-Sorbitol		D-Fructose
J00063	2	2	2	2	2	2	2	2	2	2	2	2	2	2	2	2	2	2	2	2	2	D-Tagatose => D-Fructose-6P	K21621 K21622	D-Tagatose		D-Fructose-6P
J00064	3	3	3	3	3	3	3	3	3	3	3	3	3	3	3	3	3	3	3	3	3	D-Tagatose =>D-Tagatose-6P => D-Tagatose 1,6-bisphosphate => Glycerone-P	K21621 K16370 K16371	D-Tagatose	D-Tagatose-6P => D-Tagatose 1,6-bisphosphate	Glycerone-P
J00065	1	1	1	1	1	1	1	1	1	1	1	1	1	1	1	1	1	1	1	1	1	L-Tartaric Acid / Tartrate => Oxaloacetate => TCA Cycle	K03779	L-Tartaric Acid / Tartrate	Oxaloacetate	TCA Cycle
J00066	1	1	1	1	1	1	1	1	1	1	1	1	1	1	1	1	1	1	1	1	1	L-Threonine => Glycine	K01620	L-Threonine		Glycine
J00067	3	3	3	3	3	3	3	3	3	3	3	3	3	3	3	3	3	3	3	3	3	L-Threonine => O-Phospho-L-homoserine => L-Homoserine => L-Aspartate 4-semialdehyde	K01733 K00872 K00003	L-Threonine	O-Phospho-L-homoserine => L-Homoserine	L-Aspartate 4-semialdehyde
J00068	0	0	1	0	0	0	0	0	1	0	0	0	1	0	0	0	0	1	0	0	1	L-Threonine => 2-Oxobutanoate	K01754	L-Threonine		2-Oxobutanoate
J00069	2	2	2	2	2	2	2	2	2	2	2	2	2	2	2	2	2	2	2	2	2	Extracellular Trehalose => D-Glucose-6P	K02777 K01226	Extracellular Trehalose		D-Glucose-6P
J00070	3	2	3	3	3	3	3	3	3	3	3	3	3	3	3	3	3	3	3	3	3	Extracellular Trehalose => D-Glucose	K02777 K01087 K01194	Extracellular Trehalose		D-Glucose
J00071	4	4	4	4	4	4	4	4	4	4	4	4	4	4	4	4	4	4	4	4	4	Dulcitol / Galactitol => D-Tagatose =>D-Tagatose-6P => D-Tagatose 1,6-bisphosphate => Glycerone-P	K21620 K21621 K16370 K16371	Dulcitol / Galactitol	D-Tagatose =>D-Tagatose-6P => D-Tagatose 1,6-bisphosphate	Glycerone-P
J00072	0	0	0	0	0	0	0	0	0	0	0	0	0	0	0	0	0	0	0	0	0	Dulcitol / Galactitol => D-Galactose	K00011	Dulcitol / Galactitol		D-Galactose
J00073	4	4	4	4	4	4	4	4	4	4	4	4	4	4	4	4	4	4	4	4	4	Dulcitol / Galactitol => Galactitol 1-phosphate =>D-Tagatose-6P => D-Tagatose 1,6-bisphosphate => Glycerone-P	K02774 K00094 K16370 K16371	Dulcitol / Galactitol	Galactitol 1-phosphate =>D-Tagatose-6P => D-Tagatose 1,6-bisphosphate	Glycerone-P
J00074	3	1	2	1	3	2	2	1	2	2	2	1	2	2	2	2	2	2	2	1	2	D-Xylose => D-Xylulose => D-Xylulose-5P => D-Ribulose-5P	K01805 K00854 K01783	D-Xylose	D-Xylulose => D-Xylulose-5P	D-Ribulose-5P
J00075	4	4	4	4	4	4	4	4	4	4	4	4	4	4	4	4	4	4	4	4	4	D-Xylose => D-Xylonolactone => 2-Dehydro-3-deoxy-D-xylonate => Pyruvate	K22185 K14274 K22186 K22397	D-Xylose	D-Xylonolactone => 2-Dehydro-3-deoxy-D-xylonate	Pyruvate
J00076	4	3	4	3	4	4	4	4	4	4	4	4	4	3	4	4	3	4	4	4	4	Formate => 10-Formyl-THF => 5,10-Methenyltetrahydrofolate => 5-Methyltetrahydrofolate => Acetyl-CoA	K01938 K01491 K00297 K00194	Formate	10-Formyl-THF => 5,10-Methenyltetrahydrofolate => 5-Methyltetrahydrofolate	Acetyl-CoA
J00077	4	4	4	4	4	4	4	4	4	4	4	4	4	4	4	4	4	4	4	4	4	Fumarate + Hydroquinone => Quinone + Succinate	K00244+K00245+K00246+K00247	Fumarate + Hydroquinone		Quinone + Succinate
J00079	1	0	1	0	1	1	1	1	1	1	2	1	1	0	1	1	0	1	1	1	1	Amino Butyric Acid / GABA => Succinate semialdehyde => Succinate	(K13524,K07250,K00823,K16871) (K00135,K00139,K17761)	Amino Butyric Acid / GABA	Succinate semialdehyde	Succinate
J00080	3	3	3	3	3	3	3	3	3	3	3	3	3	3	3	3	3	3	3	3	3	Cyclodextrin => Maltodextrin => Maltoligosyltrehalose => Trehalose	K01208 K06044 K01236	Cyclodextrin	Maltodextrin => Maltoligosyltrehalose	Trehalose
J00081	2	2	2	2	2	2	2	2	2	2	2	2	2	2	2	2	2	2	2	2	2	Glycerol => Lactate	K00005 K05878 K01803 K00134 K00927 (K01834,K15633) K01689 K00873 K00016	Glycerol		Lactate
J00082	2	2	2	2	2	2	2	2	2	2	2	2	2	2	2	2	2	2	2	2	2	Glycerol => Pyruvate	K00005 K05878 K01803 K00134 K00927 (K01834,K15633) K01689 K00873	Glycerol		Pyruvate
J00083	1	1	1	1	1	1	1	1	1	1	1	1	1	1	1	1	1	1	1	1	1	Glycine => L-Threonine	K01620	Glycine		L-Threonine
J00084	11	11	11	11	11	11	11	11	11	11	11	11	11	11	11	11	11	11	11	11	11	Glycine => L-Threonine => O-Phospho-L-homoserine => L-Homoserine => L-Aspartate 4-semialdehyde => Lysine	K01620 K01733 K00872 (K0003,K12524) K01714 K00215 K00674 K00821 K01439 K01778 K01586	Glycine	L-Threonine => O-Phospho-L-homoserine => L-Homoserine => L-Aspartate 4-semialdehyde	Lysine
J00085	3	3	3	3	3	3	3	3	3	3	3	3	3	3	3	3	3	3	3	3	3	Glycine => L-Threonine => O-Phospho-L-homoserine => L-Homoserine	K01620 K01733 K00872	Glycine	L-Threonine => O-Phospho-L-homoserine	L-Homoserine
J00086	9	9	9	9	9	9	9	9	9	9	9	9	9	9	9	9	9	9	9	9	9	Glycine => L-Threonine => O-Phospho-L-homoserine => L-Homoserine => L-Aspartate 4-semialdehyde => Lysine	K01620 K01733 K00872 (K0003,K12524) K01714 K00215 K10206 K01778 K01586	Glycine	L-Threonine => O-Phospho-L-homoserine => L-Homoserine => L-Aspartate 4-semialdehyde	Lysine
J00087	8	8	8	8	8	8	8	8	8	8	8	8	8	8	8	8	8	8	8	8	8	Glycine => L-Threonine => O-Phospho-L-homoserine => L-Homoserine => L-Aspartate 4-semialdehyde => Lysine	K01620 K01733 K00872 (K0003,K12524) K01714 K00215 K03340 K01586	Glycine	L-Threonine => O-Phospho-L-homoserine => L-Homoserine => L-Aspartate 4-semialdehyde	Lysine
J00088	9	9	9	9	9	9	9	9	9	9	9	9	9	9	9	9	9	9	9	9	9	L-Aspartate => 4-Phospho-L-aspartate => N-Succinyl-L-2-amino-6-oxopimelate => Lysine	K12524 K00133 K01714 K00215 K00674 K00821 K01439 K01778 K01586	L-Aspartate	4-Phospho-L-aspartate => N-Succinyl-L-2-amino-6-oxopimelate	Lysine
J00089	7	7	7	7	7	7	7	7	7	7	7	7	7	7	7	7	7	7	7	7	7	L-Aspartate => 4-Phospho-L-aspartate => LL-2,6-Diaminopimelate => Lysine	K12524 K00133 K01714 K00215 K10206 K01778 K01586	L-Aspartate	4-Phospho-L-aspartate => LL-2,6-Diaminopimelate	Lysine
J00090	6	6	6	6	6	6	6	6	6	6	6	6	6	6	6	6	6	6	6	6	6	L-Aspartate => 4-Phospho-L-aspartate => L-2-Amino-6-oxopimelate => Lysine	K12524 K00133 K01714 K00215 K03340 K01586	L-Aspartate	4-Phospho-L-aspartate => L-2-Amino-6-oxopimelate	Lysine
J00091	1	1	1	1	1	1	1	1	1	1	1	1	1	1	1	1	1	1	1	1	1	Glycolic Acid / Glycolate + Oxygen => Glyoxylate + Hydrogen peroxide	K00104	Glycolic Acid / Glycolate + Oxygen		Glyoxylate + Hydrogen peroxide
J00092	1	0	1	0	1	1	1	1	1	1	1	1	1	1	1	1	1	1	1	1	1	Hydrogen peroxide => Oxygen + H2O	K03781	Hydrogen peroxide		Oxygen + H2O
J00093	3	3	3	3	3	3	3	3	3	3	3	3	3	3	3	3	3	3	3	3	3	Hydroxy-L-Proline / Hydroxyproline => cis-4-Hydroxy-D-proline => 1-Pyrroline-4-hydroxy-2-carboxylate => 2,5-Dioxopentanoate	K12658 K22549 K21062	Hydroxy-L-Proline / Hydroxyproline	cis-4-Hydroxy-D-proline => 1-Pyrroline-4-hydroxy-2-carboxylate	2,5-Dioxopentanoate
J00094	3	3	3	3	3	3	3	3	3	3	3	3	3	3	3	3	3	3	3	3	3	ABC transporter	K17202 K17203 K17204
J00095	1	1	1	1	1	1	1	1	1	1	1	1	1	1	1	1	1	1	1	1	1	Inosine => Hypoxanthine	K03784	Inosine		Hypoxanthine
J00096	1	1	1	1	1	1	1	1	1	1	1	1	1	1	1	1	1	1	1	1	1	Sucrose + (2,1-beta-D-Fructosyl)n <=> D-Glucose + (2,1-beta-D-Fructosyl)n	K20811	1-beta-D-Fructosyl)n <		D-Glucose + (2,1-beta-D-Fructosyl)n
J00097	1	1	1	1	1	1	1	1	1	1	1	1	1	1	1	1	1	1	1	1	1	Fructan => D-Fructose	K03332	Fructan		D-Fructose
J00098	3	3	3	3	3	3	3	3	3	3	3	3	3	3	3	3	3	3	3	3	3	Itaconic Acid / Itaconate => Pyruvate	K01903 K18290 (K18292,K18289)	Itaconic Acid / Itaconate		Pyruvate
J00099	1	1	2	1	1	1	1	1	2	1	1	1	1	1	1	1	1	1	1	1	1	L-Asparagine => 2-Oxosuccinamate =>Oxaloacetate	K22457 K13566	L-Asparagine	2-Oxosuccinamate	Oxaloacetate
J00100	1	0	1	1	1	1	1	1	1	1	1	1	1	1	1	1	1	1	1	1	1	L-Asparagine => L-Aspartate	(K13051,K01424)	L-Asparagine		L-Aspartate
J00101	0	0	1	0	0	1	0	0	1	0	1	0	1	1	0	0	0	1	0	0	1	L-Glutamine + H2O <=> L-Glutamate + Ammonia	(K05597,K01425)	L-Glutamine + H2O <		L-Glutamate + Ammonia
J00102	3	0	3	0	0	3	3	0	3	0	0	0	3	0	1	0	0	3	3	0	3	Isoleucine degradation	K00826 K00167 K09699
J00103	3	0	3	0	0	3	3	0	3	0	0	0	3	0	1	0	0	3	3	0	3	L-Valine degradation	K00826 K00167 K09699
J00104	3	0	3	0	0	3	3	0	3	0	0	0	3	0	1	0	0	3	3	0	3	L-Leucine degradation	K00826 K00167 K09699
J00105	1	1	1	1	1	1	1	1	1	1	1	1	1	1	1	1	1	1	1	1	1	Lactate => Pyruvate	K00101	Lactate		Pyruvate
J00106	1	1	1	1	1	1	1	1	1	1	1	1	1	1	1	1	1	1	1	1	1	Lactate => Acetate	K00467	Lactate		Acetate
J00107	3	3	3	3	3	3	3	3	3	3	3	3	3	3	3	3	3	3	3	3	3	Lactate => Lactoyl-CoA => Propenoyl-CoA => Propanoyl-CoA	K01026 K20626 (K20143,K19745)	Lactate	Lactoyl-CoA => Propenoyl-CoA	Propanoyl-CoA
J00108	1	1	1	1	1	1	1	1	1	1	1	1	1	1	1	1	1	1	1	1	1	L-Lyxose => L-Xylulose	K01820	L-Lyxose		L-Xylulose
J00109	1	1	1	1	1	1	1	1	1	1	1	1	1	1	1	1	1	1	1	1	1	5-Oxoproline => L-Glutamate	K23123	5-Oxoproline		L-Glutamate
J00110	3	3	3	3	3	3	3	3	3	3	3	3	3	3	3	3	3	3	3	3	3	L-Rhamnose => L-Rhamnulose => L-Rhamnulose 1-phosphate => L-Lactaldehyde + Glycerone-P	K01813 K00848 K01629	L-Rhamnose	L-Rhamnulose => L-Rhamnulose 1-phosphate	L-Lactaldehyde + Glycerone-P
J00111	2	1	2	1	2	2	2	2	2	2	2	2	2	2	2	2	2	2	2	2	2	L-Sorbose => D-Sorbitol => D-Fructose	(K08261,K19633,K17742) K00008	L-Sorbose	D-Sorbitol	D-Fructose
J00112	2	0	2	1	2	2	2	2	2	2	2	2	2	2	2	2	2	2	2	2	2	Malonate => Malonyl-CoA => Acetyl-CoA	K18660 K01578	Malonate	Malonyl-CoA	Acetyl-CoA
J00113	2	2	2	2	2	2	2	2	2	2	2	2	2	2	2	2	2	2	2	2	2	Maltose => Maltose-6P => D-Glucose + D-Glucose-6P	K06896 K01232	Maltose	Maltose-6P	D-Glucose + D-Glucose-6P
J00114	5	5	5	5	5	5	5	5	5	5	5	5	5	5	5	5	5	5	5	5	5	3-Hydroxyphenylacetate degradation, 3-Hydroxyphenylacetate => homoprotocatechuate => 2-oxohept-3-enedioate	K00484 K00455 K00151 K01826 K05921	3-Hydroxyphenylacetate	homoprotocatechuate	2-oxohept-3-enedioate
J00115	1	1	1	1	1	1	1	1	1	1	1	1	1	1	1	1	1	1	1	1	1	L-Arginine => L-Citruline + Ammonia	K01478	L-Arginine		L-Citruline + Ammonia
J00116	1	1	1	1	1	1	1	1	1	1	1	1	1	1	1	1	1	1	1	1	1	L-Cysteine => Pyruvate	K14155	L-Cysteine		Pyruvate
J00117	1	1	1	1	1	1	1	1	1	1	1	1	1	1	1	1	1	1	1	1	1	L-Cysteine => Mercaptopyruvate => 3-Mercaptolactate	K00812 K00016	L-Cysteine	Mercaptopyruvate	3-Mercaptolactate
J00118	1	0	1	0	1	1	1	1	1	1	1	1	1	1	1	1	1	1	1	1	1	D-myo-Inositol => Glucuronate	K00469	D-myo-Inositol		Glucuronate
J00119	0	0	0	0	0	0	0	0	0	0	0	0	0	0	0	0	0	0	0	0	0	D-myo-Inositol => Phosphatidylinositol	K00999	D-myo-Inositol		Phosphatidylinositol
J00120	2	2	2	2	2	2	2	2	2	2	2	2	2	2	2	2	2	2	2	2	2	meso-Tartrate => Oxaloglycolate => Tartrate => Oxaloacetate	K007246 K03779	meso-Tartrate	Oxaloglycolate => Tartrate	Oxaloacetate
J00121	2	2	2	2	2	2	2	2	2	2	2	2	2	2	2	2	2	2	2	2	2	D-Galactarate => 5-Dehydro-4-deoxy-D-glucarate => Pyruvate + Tartronate semialdehyde	K01708 K01630	D-Galactarate	5-Dehydro-4-deoxy-D-glucarate	Pyruvate + Tartronate semialdehyde
J00122	3	3	3	3	3	3	3	3	3	3	3	3	3	3	3	3	3	3	3	3	3	N-Acetyl-D-Galactosamine => N-Acetyl-D-galactosamine 6-phosphate => D-Galactosamine 6-phosphate => D-Tagatose 6-phosphate	K02745 K02079 K02080	N-Acetyl-D-Galactosamine	N-Acetyl-D-galactosamine 6-phosphate => D-Galactosamine 6-phosphate	D-Tagatose 6-phosphate
J00123	0	0	2	0	0	1	0	0	2	0	1	0	2	2	0	0	3	2	0	0	2	N-Acetyl-D-glucosamine => N-Acetyl-D-glucosamine 6-phosphate => D-Glucosamine phosphate => beta-D-Fructose 6-phosphate	K00884 K01443 K02564	N-Acetyl-D-glucosamine	N-Acetyl-D-glucosamine 6-phosphate => D-Glucosamine phosphate	beta-D-Fructose 6-phosphate
J00124	2	2	2	2	2	2	2	2	2	2	2	2	2	2	2	2	2	2	2	2	2	N-Acetyl-L-glutamate => ornithine	((K00930,K22478) K00145,K12659) (K00818,K00821) (K01438,K14677,K00620)	N-Acetyl-L-glutamate		ornithine
J00125	2	0	2	1	2	2	2	2	2	2	2	2	2	2	2	2	2	2	2	2	2	N-Acetylneuraminate => N-Acetyl-D-mannosamine => N-Acetylchitosamine	K01639 K01787	N-Acetylneuraminate	N-Acetyl-D-mannosamine	N-Acetylchitosamine
J00126	5	1	5	4	5	5	5	5	5	5	5	5	5	5	5	5	5	5	5	5	5	N-Acetyl-D-mannosamine => N-Acetylmannosamine 6-phosphate => N-Acetylneuraminate 9-phosphate => N-Acetylneuraminate => N-Acetyl-D-mannosamine => N-Acetylchitosamine	K00885 K05304 K01097 K01639 K01787	N-Acetyl-D-mannosamine	N-Acetylmannosamine 6-phosphate => N-Acetylneuraminate 9-phosphate => N-Acetylneuraminate => N-Acetyl-D-mannosamine	N-Acetylchitosamine
J00127	2	2	2	2	2	2	2	2	2	2	2	2	2	2	2	2	2	2	2	2	2	N-Acetyl-D-mannosamine => N-Acetylmannosamine 6-phosphate => N-Acetyl-D-glucosamine 6-phosphate	K00885 K01788	N-Acetyl-D-mannosamine	N-Acetylmannosamine 6-phosphate	N-Acetyl-D-glucosamine 6-phosphate
J00128	1	1	1	1	1	1	1	1	1	1	1	1	1	1	1	1	1	1	1	1	1	Oxalate => Formate	K01569	Oxalate		Formate
J00129	1	0	3	1	2	2	2	2	3	2	2	2	3	2	1	1	1	3	2	2	3	Phenethylamine => Phenylacetaldehyde => Phenylacetate	K00274+(K00276,K13371) K00129	Phenethylamine	Phenylacetaldehyde	Phenylacetate
J00130	8	8	8	8	8	8	8	8	8	8	8	8	8	8	7	8	8	8	8	8	8	4-Hydroxyphenylacetate => 3,4-Dihydroxyphenylacetate => Succinate semialdehyde => Succinate	K00484 K00455 K00151 K01826 K05921 K02509 K02510 K00135	4-Hydroxyphenylacetate	3,4-Dihydroxyphenylacetate => Succinate semialdehyde	Succinate
J00131	0	0	0	0	0	0	0	0	0	0	0	0	0	0	0	0	0	0	0	0	0	Propanoate => Propionyladenylate => Propanoyl-CoA	(K01895,K01908)	Propanoate	Propionyladenylate	Propanoyl-CoA
J00132	3	3	3	3	3	3	3	3	3	3	3	3	3	3	3	3	3	3	3	3	3	Propanoate => Propanoyl phosphate => Propanoyl-CoA	(K00925,K00932) (K00932,K00932) K13788	Propanoate	Propanoyl phosphate	Propanoyl-CoA
J00133	4	4	4	4	4	4	4	4	4	4	4	4	4	4	4	4	4	4	4	4	4	Quinate => Chorismate	K09484+(K05358,K05887) ((K03785,K03786,K13832,K13830) (K00891,K13829) (K00800,K24018),K13830) K01736	Quinate		Chorismate
J00134	2	2	2	2	2	2	2	2	2	2	2	2	2	2	2	2	2	2	2	2	2	Salicin => Salicin-6P => beta-D-Glucose 6-phosphate	(K02777,K02753) (K01222,K01223)	Salicin	Salicin-6P	beta-D-Glucose 6-phosphate
J00135	1	1	1	1	1	1	1	1	1	1	1	1	1	2	1	1	2	1	1	1	1	Stachyose => Manninotriose => D-Galactose + Melibiose	K01193 (K01189,K07406,K07407)	Stachyose	Manninotriose	D-Galactose + Melibiose
J00136	1	1	1	1	1	1	1	1	1	1	1	1	1	1	1	1	1	1	1	1	1	Succinate => Fumarate	(K00234+K00235+K00236+K00237,K00239+K00240+K00241-(K00242,K18859,K18860),K00244+K00245+K00246-K00247)	Succinate		Fumarate
J00137	0	0	0	0	0	0	0	0	1	0	0	0	0	1	0	0	0	0	0	0	0	Succinate => Succinyl-CoA	(K01902+K01903,K01899+K01900,K18118)	Succinate		Succinyl-CoA
J00138	1	0	0	0	1	1	1	1	0	1	1	1	0	0	1	1	1	0	1	1	0	Thymidine => Thymine + 2-Deoxy-D-ribose 1-phosphate	(K00758,K09913)	Thymidine		Thymine + 2-Deoxy-D-ribose 1-phosphate
J00139	0	0	0	0	0	0	0	0	0	0	0	0	0	0	0	0	0	0	0	0	0	Thymidine => dTMP	K00857	Thymidine		dTMP
J00140	0	0	1	0	0	0	0	0	1	0	0	0	1	0	0	0	0	1	0	0	1	Tyramine => Dopamine	K00505	Tyramine		Dopamine
J00141	1	1	1	1	1	1	1	1	1	1	1	1	1	1	1	1	1	1	1	1	1	Uridine => Uracil	K01240	Uridine		Uracil
J00142	0	0	0	0	0	0	0	0	0	0	0	0	0	0	0	0	0	0	0	0	0	Uridine => UMP	K00876	Uridine		UMP
J00143	1	0	1	1	1	1	1	1	1	1	1	1	1	1	1	1	1	1	1	1	1	Xylitol => L-Xylulose	K03331	Xylitol		L-Xylulose
J00144	1	0	1	0	1	1	1	1	1	1	1	1	1	1	1	1	1	1	1	1	1	Xylitol => D-Xylulose	(K05351,K00008)	Xylitol		D-Xylulose
J00145	1	1	1	1	1	1	1	1	1	1	1	1	1	1	1	1	1	1	1	1	1	Cyclodextrin => Maltodextrin	K01208	Cyclodextrin		Maltodextrin
J00146	3	3	3	3	3	3	3	3	3	3	3	3	3	3	3	3	3	3	3	3	3	D-Allose => D-Allose 6-phosphate => beta-D-Fructose 6-phosphate	K00881 K01808 K17195	D-Allose	D-Allose 6-phosphate	beta-D-Fructose 6-phosphate
J00147	0	0	0	1	0	0	0	0	0	0	0	0	0	0	0	0	1	0	0	0	0	2-Hydroxybutyrate => D-Glucose	(K01188,K05349,K05350)	2-Hydroxybutyrate		D-Glucose
M00001	0	0	0	0	0	0	0	0	0	0	0	0	0	0	0	0	0	0	0	0	0	Glycolysis (Embden-Meyerhof pathway), glucose => pyruvate	(K00844,K12407,K00845,K00886,K08074,K00918) (K01810,K06859,K13810,K15916) (K00850,K16370,K21071,K00918) (K01623,K01624,K11645,K16305,K16306) K01803 ((K00134,K00150) K00927,K11389) (K01834,K15633,K15634,K15635) K01689 (K00873,K12406)	glucose		pyruvate
M00002	0	0	0	0	0	0	0	0	0	0	0	0	0	0	0	0	0	0	0	0	0	Glycolysis, core module involving three-carbon compounds: Glycerone phosphate => D-Glyceraldehyde 3-phosphate => 3-Phospho-D-glyceroyl phosphate => 3-Phospho-D-glycerate => 2-Phospho-D-glycerate => Phosphoenolpyruvate => Pyruvate	K01803 ((K00134,K00150) K00927,K11389) (K01834,K15633,K15634,K15635) K01689 (K00873,K12406)	core module involving three-carbon compounds: Glycerone phosphate	D-Glyceraldehyde 3-phosphate => 3-Phospho-D-glyceroyl phosphate => 3-Phospho-D-glycerate => 2-Phospho-D-glycerate => Phosphoenolpyruvate	Pyruvate
M00003	0	0	0	0	0	0	0	0	0	0	0	0	0	0	0	0	0	0	0	0	1	Gluconeogenesis, oxaloacetate => fructose-6P	(K01596,K01610) K01689 (K01834,K15633,K15634,K15635) K00927 (K00134,K00150) K01803 ((K01623,K01624,K11645) (K03841,K02446,K11532,K01086,K04041),K01622)	oxaloacetate		fructose-6P
M00004	1	0	0	0	1	0	0	0	1	0	0	0	0	1	0	0	0	0	0	0	0	Pentose phosphate cycle	(K13937,((K00036,K19243) (K01057,K07404))) K00033 K01783 (K01807,K01808) K00615 K00616 (K01810,K06859,K13810,K15916)
M00005	0	0	0	0	0	1	0	0	0	0	0	0	0	0	0	0	0	0	0	0	0	PRPP biosynthesis, ribose 5P => PRPP	K00948	ribose 5P		PRPP
M00006	0	0	0	0	0	0	0	0	0	0	0	0	0	0	0	0	0	0	0	0	0	Pentose phosphate pathway, oxidative phase, glucose 6P => ribulose 5P	(K13937,((K00036,K19243) (K01057,K07404))) K00033	glucose 6P		ribulose 5P
M00007	1	0	0	0	1	0	0	0	1	0	0	0	0	1	0	0	0	0	0	0	0	Pentose phosphate pathway, non-oxidative phase, fructose 6P => ribose 5P	K00615 (K00616,K13810) K01783 (K01807,K01808)	fructose 6P		ribose 5P
M00008	2	2	2	2	2	2	2	2	2	2	2	2	2	2	2	2	2	2	2	2	2	Entner-Doudoroff pathway, glucose-6P => glyceraldehyde-3P + pyruvate	K00036 (K01057,K07404) K01690 K01625	glucose-6P		glyceraldehyde-3P + pyruvate
M00009	3	3	3	3	3	3	3	3	5	3	3	3	3	4	3	3	3	3	3	3	3	Citrate cycle (TCA cycle, Krebs cycle)	(K01647,K05942) (K01681,K01682) (K00031,K00030) (K00164+K00658+K00382,K00174+K00175-K00177-K00176) (K01902+K01903,K01899+K01900,K18118) (K00234+K00235+K00236+K00237,K00239+K00240+K00241-(K00242,K18859,K18860),K00244+K00245+K00246-K00247) (K01676,K01679,K01677+K01678) (K00026,K00025,K00024,K00116)
M00010	0	0	0	0	0	0	0	0	1	0	0	0	0	0	0	0	0	0	0	0	0	Citrate cycle, first carbon oxidation, oxaloacetate => 2-oxoglutarate	(K01647,K05942) (K01681,K01682) (K00031,K00030)	oxaloacetate		2-oxoglutarate
M00011	3	3	3	3	3	3	3	3	4	3	3	3	3	4	3	3	3	3	3	3	3	Citrate cycle, second carbon oxidation, 2-oxoglutarate => oxaloacetate	(K00164+K00658+K00382,K00174+K00175-K00177-K00176) (K01902+K01903,K01899+K01900,K18118) (K00234+K00235+K00236+K00237,K00239+K00240+K00241-(K00242,K18859,K18860),K00244+K00245+K00246-K00247) (K01676,K01679,K01677+K01678) (K00026,K00025,K00024,K00116)	2-oxoglutarate		oxaloacetate
M00012	2	2	2	2	2	2	2	2	3	2	2	2	2	2	2	2	2	2	2	2	2	Glyoxylate cycle	K01647 (K01681,K01682) K01637 (K01638,K19282) (K00026,K00025,K00024)
M00013	4	1	4	1	2	5	4	1	5	1	2	1	4	2	2	1	1	4	5	1	4	Malonate semialdehyde pathway, propanoyl-CoA => acetyl-CoA	(K00248,K00232) (K07511,K14729) K05605 K23146 K00140	propanoyl-CoA		acetyl-CoA
M00014	5	0	5	2	5	5	5	4	5	5	5	4	5	5	5	5	5	5	5	4	5	Glucuronate pathway (uronate pathway)	K00012 ((K12447 K16190),(K00699 (K01195,K14756))) K00002 K13247 -- K03331 (K05351,K00008) K00854
M00015	0	0	1	0	0	0	0	0	1	0	0	0	1	2	0	1	1	1	0	0	1	Proline biosynthesis, glutamate => proline	((K00931 K00147),K12657) K00286	glutamate		proline
M00016	9	9	9	9	9	9	9	9	9	9	9	9	9	9	9	9	9	9	9	9	9	Lysine biosynthesis, succinyl-DAP pathway, aspartate => lysine	(K00928,K12524,K12525,K12526) K00133 K01714 K00215 K00674 (K00821,K14267) K01439 K01778 (K01586,K12526)	aspartate		lysine
M00017	7	6	7	5	6	7	7	6	7	7	7	7	7	7	7	7	6	7	7	7	7	Methionine biosynthesis, aspartate => homoserine => methionine	(K00928,K12524,K12525) K00133 (K00003,K12524,K12525) (K00651,K00641) K01739 (K01760,K14155) (K00548,K24042,K00549)	aspartate	homoserine	methionine
M00018	5	5	5	5	5	5	5	5	5	5	5	5	5	5	5	5	5	5	5	5	5	Threonine biosynthesis, aspartate => homoserine => threonine	(K00928,K12524,K12525,K12526) K00133 (K00003,K12524,K12525) (K00872,K02204,K02203) K01733	aspartate	homoserine	threonine
M00019	4	4	5	4	4	4	4	4	5	4	4	3	5	4	5	4	3	5	4	3	5	Valine/isoleucine biosynthesis, pyruvate => valine / 2-oxobutanoate => isoleucine	K01652+(K01653,K11258) K00053 K01687 K00826	pyruvate	valine / 2-oxobutanoate	isoleucine
M00020	2	0	2	1	0	2	0	0	2	0	2	1	2	2	1	1	1	2	1	0	2	Serine biosynthesis, glycerate-3P => serine	K00058 K00831 (K01079,K02203,K22305)	glycerate-3P		serine
M00021	2	2	2	2	2	2	2	2	2	2	2	2	2	2	2	2	2	2	2	2	2	Cysteine biosynthesis, serine => cysteine	(K00640,K23304) (K01738,K13034,K17069)	serine		cysteine
M00022	4	4	4	4	4	4	4	4	4	4	4	4	4	4	4	4	4	4	4	4	4	Shikimate pathway, phosphoenolpyruvate + erythrose-4P => chorismate	(K01626,K03856,K13853) (((K01735,K13829) ((K03785,K03786) K00014,K13832)),K13830) ((K00891,K13829) (K00800,K24018),K13830) K01736	phosphoenolpyruvate + erythrose-4P		chorismate
M00023	3	3	3	3	3	3	3	3	3	3	3	3	3	3	3	3	3	3	3	3	3	Tryptophan biosynthesis, chorismate => tryptophan	(((K01657+K01658,K13503,K13501,K01656) K00766),K13497) (((K01817,K24017) (K01656,K01609)),K13498,K13501) (K01695+(K01696,K06001),K01694)	chorismate		tryptophan
M00024	2	2	2	2	2	2	2	2	2	2	2	2	2	2	2	2	2	2	2	2	2	Phenylalanine biosynthesis, chorismate => phenylpyruvate => phenylalanine	((K01850,K04092,K14187,K04093,K04516,K06208,K06209) (K01713,K04518,K05359),K14170) (K00832,K00838)	chorismate	phenylpyruvate	phenylalanine
M00025	2	2	2	2	2	2	2	2	2	2	2	2	2	2	2	2	2	2	2	2	2	Tyrosine biosynthesis, chorismate => HPP => tyrosine	(((K01850,K04092,K14170,K04093,K04516,K06208,K06209) (K04517,K00211)),K14187) (K00832,K00838)	chorismate	HPP	tyrosine
M00026	6	6	6	6	6	6	6	6	6	6	6	6	6	6	6	6	6	6	6	6	6	Histidine biosynthesis, PRPP => histidine	(K00765-K02502) (K01523 K01496,K11755,K14152) (K01814,K24017) (K02501+K02500,K01663) ((K01693 K00817 (K04486,K05602,K18649)),(K01089 K00817)) (K00013,K14152)	PRPP		histidine
M00027	2	0	2	0	2	2	2	1	2	2	3	2	2	0	2	2	0	2	2	2	2	GABA (gamma-Aminobutyrate) shunt	K01580 (K13524,K07250,K00823,K16871) (K00135,K00139,K17761)
M00028	3	3	3	3	3	3	3	3	3	3	3	3	3	3	3	3	3	3	3	3	3	Ornithine biosynthesis, glutamate => ornithine	(K00618,K00619,K14681,K14682,K00620,K22477,K22478) ((K00930,K22478) K00145,K12659) (K00818,K00821) (K01438,K14677,K00620)	glutamate		ornithine
M00029	4	0	4	0	4	4	5	4	4	4	4	4	4	4	4	4	4	4	4	4	4	Urea cycle	K01948 K00611 K01940 (K01755,K14681) K01476
M00030	7	8	8	6	7	7	7	7	8	7	7	7	8	7	7	7	8	8	7	7	8	Lysine biosynthesis, AAA pathway, 2-oxoglutarate => 2-aminoadipate => lysine	K01655 K17450 K01705 K05824 K00838 K00143 (K00293,K24034) K00290	2-oxoglutarate	2-aminoadipate	lysine
M00031	6	6	6	6	6	6	6	6	6	6	6	6	6	6	6	6	6	6	6	6	6	Lysine biosynthesis, mediated by LysW, 2-aminoadipate => lysine	K05826 K05827 K05828 K05829 K05830 K05831	2-aminoadipate		lysine
M00032	6	0	5	1	3	6	6	3	6	3	3	4	5	2	3	3	5	5	6	3	4	Lysine degradation, lysine => saccharopine => acetoacetyl-CoA	K14157 K14085 K00825 (K15791+K00658+K00382) K00252 (K07514,(K07515,K07511) K00022)	lysine	saccharopine	acetoacetyl-CoA
M00033	5	5	5	5	5	5	5	5	5	5	5	5	5	5	5	5	5	5	5	5	5	Ectoine biosynthesis, aspartate => ectoine	K00928 K00133 K00836 K06718 K06720	aspartate		ectoine
M00034	5	1	4	2	6	6	6	6	4	6	6	6	4	8	6	6	6	4	6	6	4	Methionine salvage pathway	K00789 K01611 K00797 ((K01243,K01244) K00899,K00772) K08963 (K16054,K08964 (K09880,K08965 K08966)) K08967 (K00815,K08969,K23977,K00832,K00838)
M00035	2	0	2	1	1	1	1	1	2	1	1	1	2	2	1	1	0	2	1	1	1	Methionine degradation	K00789 (K00558,K17398,K17399) K01251 (K01697,K10150)
M00036	5	0	5	0	1	5	5	0	5	0	0	0	6	2	1	0	0	6	5	0	6	Leucine degradation, leucine => acetoacetate + acetyl-CoA	K00826 ((K00166+K00167,K11381)+K09699+K00382) (K00253,K00249) (K01968+K01969) (K05607,K13766) K01640	leucine		acetoacetate + acetyl-CoA
M00037	2	0	2	2	2	2	2	2	2	2	2	2	2	2	2	2	2	2	2	2	2	Melatonin biosynthesis, tryptophan => serotonin => melatonin	K00502 K01593 K00669 K00543	tryptophan	serotonin	melatonin
M00038	4	1	4	2	4	5	4	4	4	4	4	4	4	5	4	4	7	4	4	4	4	Tryptophan metabolism, tryptophan => kynurenine => 2-aminomuconate	(K00453,K00463) (K01432,K14263,K07130) K00486 K01556 K00452 K03392 (K10217,K23234)	tryptophan	kynurenine	2-aminomuconate
M00039	10	10	10	9	10	10	10	10	10	10	10	10	9	10	10	10	9	10	10	10	10	Monolignol biosynthesis, phenylalanine/tyrosine => monolignol	(K10775,K13064) K00487 K01904 K13065 K09754 K00588 K09753 K09755 K13066 (K00083,K22395)	phenylalanine/tyrosine		monolignol
M00040	3	3	3	3	3	3	3	3	3	3	3	3	3	3	3	3	3	3	3	3	3	Tyrosine biosynthesis, chorismate => arogenate => tyrosine	(K01850,K04092,K14170) (K00832,K15849) (K00220,K24018,K15227)	chorismate	arogenate	tyrosine
M00042	1	0	3	1	2	1	1	1	3	1	1	1	3	2	1	2	1	3	1	1	3	Catecholamine biosynthesis, tyrosine => dopamine => noradrenaline => adrenaline	(K00505,K00501) K01593 K00503 K00553	tyrosine	dopamine => noradrenaline	adrenaline
M00043	1	0	1	1	1	1	1	1	1	1	1	1	1	1	1	1	1	1	1	1	1	Thyroid hormone biosynthesis, tyrosine => triiodothyronine/thyroxine	K00431	tyrosine		triiodothyronine/thyroxine
M00044	3	0	5	0	3	4	4	3	5	3	3	3	5	5	3	2	0	5	4	3	5	Tyrosine degradation, tyrosine => homogentisate	(K00815,K00838,K00832,K03334) K00457 K00451 K01800 (K01555,K16171)	tyrosine		homogentisate
M00045	4	0	3	0	1	4	4	3	3	0	0	0	3	1	0	1	4	3	4	3	3	Histidine degradation, histidine => N-formiminoglutamate => glutamate	K01745 K01712 K01468 (K01479,K00603,K13990,(K05603 K01458))	histidine	N-formiminoglutamate	glutamate
M00046	2	1	1	1	1	2	2	2	1	1	1	1	1	2	2	1	1	1	2	2	1	Pyrimidine degradation, uracil => beta-alanine, thymine => 3-aminoisobutanoate	(K00207,K17722+K17723) K01464 (K01431,K06016)	uracil	beta-alanine, thymine	3-aminoisobutanoate
M00047	1	0	3	1	1	1	1	1	3	1	1	2	3	1	1	1	2	3	1	1	3	Creatine pathway	K00613 K00542 K00933
M00048	7	1	6	1	7	7	7	7	7	7	7	7	7	6	7	7	8	7	7	7	7	Inosine monophosphate biosynthesis, PRPP + glutamine => IMP	K00764 (K01945,K11787,K11788,K13713) (K00601,K11175,K08289,K11787,K01492) (K01952,(K23269+K23264+K23265),(K23270+K23265)) (K01933,K11787,K11788 (K01587,K11808,K01589 K01588)) (K01923,K01587,K13713) K01756 (K00602,(K01492,K06863 K11176))	PRPP + glutamine		IMP
M00049	0	0	0	0	0	0	0	0	0	0	0	0	0	0	0	0	1	0	0	0	0	Adenine ribonucleotide biosynthesis, IMP => ADP,ATP	K01939 K01756 (K00939,K18532,K18533,K00944) (K00940,K00873,K12406)	IMP		ADP,ATP
M00050	0	0	0	0	0	0	0	0	0	0	0	0	0	0	0	0	1	0	0	0	0	Guanine ribonucleotide biosynthesis IMP => GDP,GTP	K00088 K01951 K00942 (K00940,K18533,K00873,K12406)	Guanine ribonucleotide biosynthesis IMP		GDP,GTP
M00051	1	1	3	1	1	1	1	1	3	1	2	1	3	1	1	1	3	3	1	1	3	Uridine monophosphate biosynthesis, glutamine (+ PRPP) => UMP	(K11540,(K11541 K01465),((K01954,K01955+K01956) (K00609+K00610,K00608) K01465)) (K00226,K00254,K17828) (K13421,K00762 K01591)	glutamine (+ PRPP)		UMP
M00052	0	0	0	0	0	0	0	0	0	0	0	0	0	0	0	0	0	0	0	0	0	Pyrimidine ribonucleotide biosynthesis, UMP => UDP/UTP,CDP/CTP	(K13800,K13809,K09903) (K00940,K18533) K01937	UMP		UDP/UTP,CDP/CTP
M00053	2	2	2	3	3	3	3	2	3	2	2	2	2	3	2	2	2	2	2	2	3	Pyrimidine deoxyribonuleotide biosynthesis, CDP/CTP => dCDP/dCTP,dTDP/dTTP	(K00524,K00525+K00526,K10807+K10808) (K00940,K18533) (K00527,K21636) K01494 K01520 (K00560,K13998) K00943 K00940	CDP/CTP		dCDP/dCTP,dTDP/dTTP
M00055	1	0	0	0	0	0	0	1	3	0	1	0	0	3	0	0	0	0	1	1	2	N-glycan precursor biosynthesis	K01001 (K07432+K07441) K03842 K03843 K03844 K03845 K03846 K03847 K03846 K00729 K03848 K03849 K03850
M00056	1	0	0	1	1	1	1	1	0	1	1	0	0	2	1	1	1	0	1	1	0	O-glycan biosynthesis, mucin type core	K00710 (K00731,K09653) (K00727,K09662,K09663) K00739
M00057	2	0	1	1	1	1	1	1	1	1	1	1	1	1	2	1	2	1	1	2	1	Glycosaminoglycan biosynthesis, linkage tetrasaccharide	K00771 K00733 K00734 K10158
M00058	2	0	2	1	2	2	2	2	2	2	2	2	2	2	2	2	2	2	2	2	2	Glycosaminoglycan biosynthesis, chondroitin sulfate backbone	K00746 (K13499,K00747,K03419)
M00059	0	0	0	0	0	0	0	0	0	0	0	0	0	1	0	0	5	0	0	0	0	Glycosaminoglycan biosynthesis, heparan sulfate backbone	(K02369,K02370) (K02366,K02367) (K02368,K02370) (K02576,K02577,K02578,K02579) K01793
M00060	9	9	9	9	9	9	9	9	9	9	9	9	9	9	9	9	9	9	9	9	9	KDO2-lipid A biosynthesis, Raetz pathway, LpxL-LpxM type	K00677 K02535 K02536 K03269 K00748 K00912 K02527 K02517 K02560
M00061	5	5	5	5	5	5	5	5	5	5	5	5	5	5	5	5	5	5	5	5	5	D-Glucuronate degradation, D-glucuronate => pyruvate + D-glyceraldehyde 3P	K01812 K00040 (K01686,K08323) K00874 (K01625,K17463)	D-glucuronate		pyruvate + D-glyceraldehyde 3P
M00063	4	4	4	4	4	4	4	4	4	4	4	4	4	4	4	4	4	4	4	4	4	CMP-KDO biosynthesis	K06041 K01627 K03270 K00979
M00064	5	5	5	5	5	5	5	5	5	5	5	5	5	5	5	5	5	5	5	5	5	ADP-L-glycero-D-manno-heptose biosynthesis	K03271 (K03272,K21344) K03273 (K03272,K21345) K03274
M00065	3	0	2	3	2	4	3	2	4	2	4	3	2	3	2	3	6	2	4	6	3	GPI-anchor biosynthesis, core oligosaccharide	(K03857+K03859+K03858+K03861+K03860+(K11001,K11002)-K09658) K03434 K05283 (K05284+K07541) K07542 K05285 K05286 (K05288+K05287)
M00066	1	0	1	0	1	1	1	1	1	1	1	1	1	1	1	1	0	1	1	1	1	Lactosylceramide biosynthesis: N-Acylsphingosine => Glucosylceramide => Lactosylceramide	K00720 K07553	Lactosylceramide biosynthesis: N-Acylsphingosine	Glucosylceramide	Lactosylceramide
M00067	2	0	2	2	2	2	2	2	2	2	2	2	2	2	2	2	2	2	2	2	2	Sulfoglycolipids biosynthesis, ceramide/1-alkyl-2-acylglycerol => sulfatide/seminolipid	K04628 K01019	ceramide/1-alkyl-2-acylglycerol		sulfatide/seminolipid
M00068	2	0	2	1	2	2	2	2	2	2	2	2	2	2	2	2	2	2	2	2	2	Glycosphingolipid biosynthesis, globo-series, LacCer => Gb4Cer	K01988 K00719	LacCer		Gb4Cer
M00069	2	0	2	2	2	2	2	2	2	2	2	2	2	2	2	2	2	2	2	2	2	Glycosphingolipid biosynthesis, ganglio series, LacCer => GT3	K03370 (K03371,K03369)	LacCer		GT3
M00070	0	0	0	0	0	0	0	0	0	0	0	0	0	0	0	0	0	0	0	0	0	Glycosphingolipid biosynthesis, lacto-series, LacCer => Lc4Cer	K03766 (K07819,K07820,K03877)	LacCer		Lc4Cer
M00071	0	0	1	0	0	0	0	0	0	0	0	0	0	0	0	0	0	0	0	0	0	Glycosphingolipid biosynthesis, neolacto-series, LacCer => nLc4Cer	K03766 (K07966,K07967,K07968,K07969)	LacCer		nLc4Cer
M00072	2	2	2	2	2	3	2	3	3	2	3	2	2	4	2	2	3	2	2	2	2	N-glycosylation by oligosaccharyltransferase	K07151+K12666+K12667+K12668+K12669+K12670-K00730-K12691
M00073	1	1	1	1	1	1	1	1	1	1	1	1	1	1	1	1	1	1	1	1	1	N-glycan precursor trimming	K01228 K05546 K23741 K01230
M00074	10	10	10	10	10	10	10	10	10	10	10	10	10	10	10	10	10	10	10	10	10	N-glycan biosynthesis, high-mannose type	K05546 K23741 K01230 K05528 K05529+K05530 K05529+K05531+K05532+K05533+K05534 K05535
M00075	4	0	6	4	4	4	4	4	4	4	4	3	4	4	4	4	5	4	4	4	5	N-glycan biosynthesis, complex type	K01231 K00736 K00737 K00738 (K00744,K09661) K13748 K00717 (K07966,K07967,K07968) (K00778,K00779)
M00076	5	0	5	5	5	5	5	5	5	5	5	5	5	5	5	5	5	5	5	5	5	Dermatan sulfate degradation	-- K01136 K01217 K01135 K01197 K01195
M00077	4	0	4	4	4	4	4	4	4	4	4	4	4	4	4	4	4	4	4	4	4	Chondroitin sulfate degradation	K01135 K01197 K01195 K01132
M00078	8	0	7	7	8	8	8	8	7	8	8	8	7	8	8	8	8	7	8	8	8	Heparan sulfate degradation	(K07964,K07965) K01136 K01217 K01565 K10532 K01205 -- K01195 K01137
M00079	2	0	2	2	2	2	2	2	2	2	2	2	2	2	2	2	3	2	2	2	2	Keratan sulfate degradation	-- K01132 K12309 K01137 K12373
M00081	2	3	3	3	2	2	2	3	3	2	2	3	3	3	3	3	3	3	2	2	3	Pectin degradation: Pectin => Pectate => Digalacturonate => D-Galacturonate	K01051 K01184 K01213	Pectin degradation: Pectin	Pectate => Digalacturonate	D-Galacturonate
M00082	2	2	2	2	2	2	2	2	2	2	2	2	2	2	2	2	2	2	2	2	2	Fatty acid biosynthesis, initiation	(K11262,(K02160+K01961,K11263)+(K01962+K01963,K18472)) (K00665,K00667+K00668,K11533,(K00645 (K00648,K18473)))
M00083	1	0	1	1	1	1	1	1	1	1	1	1	1	0	1	1	0	1	1	1	1	Fatty acid biosynthesis, elongation	K00665,(K00667 K00668),K11533,((K00647,K09458) K00059 (K02372,K01716,K16363) (K00208,K02371,K10780,K00209))
M00085	2	0	1	0	0	2	2	1	3	0	0	0	1	1	1	0	0	1	2	0	1	Fatty acid elongation in mitochondria	(K07508,K07509) (K00022 K07511,K07515) K07512
M00086	0	0	0	0	0	0	0	0	0	0	0	0	0	0	0	0	0	0	0	0	0	beta-Oxidation, acyl-CoA synthesis	K01897,K15013
M00087	3	0	2	0	0	3	3	0	3	0	0	0	2	0	1	0	0	2	3	0	2	beta-Oxidation	(K00232,K00249,K00255,K06445,K09479) (((K01692,K07511,K13767) (K00022,K07516)),K01825,K01782,K07514,K07515,K10527) (K00632,K07508,K07509,K07513)
M00088	3	1	3	1	2	3	3	2	3	2	2	2	3	3	2	2	2	3	3	2	3	Ketone body biosynthesis, acetyl-CoA => acetoacetate/3-hydroxybutyrate/acetone	K00626 K01641 K01640 K00019 K01574	acetyl-CoA		acetoacetate/3-hydroxybutyrate/acetone
M00089	0	0	0	0	0	0	0	0	0	0	0	0	0	0	0	0	0	1	0	0	0	Triacylglycerol biosynthesis	(K00629,K13506,K13507,K00630,K13508) (K00655,K13509,K13523,K19007,K13513,K13517,K13519,K14674,K22831) (K01080,K15728,K18693) (K11155,K11160,K14456,K22848,K22849)
M00090	0	0	1	1	0	0	0	0	0	0	0	0	0	0	0	0	0	0	0	0	0	Phosphatidylcholine (PC) biosynthesis, choline => PC	(K00866,K14156) K00968 (K00994,K13644)	choline		PC
M00091	1	0	1	1	1	1	1	1	1	1	1	1	1	1	1	1	1	1	1	1	1	Phosphatidylcholine (PC) biosynthesis, PE => PC	K00551,(K16369 K00550),K00570	PE		PC
M00092	0	0	0	0	0	0	0	0	0	0	0	0	0	0	1	0	0	0	0	0	0	Phosphatidylethanolamine (PE) biosynthesis, ethanolamine (2,3-Butanedione) => PE	(K00894,K14156) K00967 (K00993,K13644)	3-Butanedione)		PE
M00093	3	1	1	1	1	1	1	1	1	1	1	1	1	1	1	1	1	1	1	1	1	Phosphatidylethanolamine (PE) biosynthesis, PA => PS => PE	K00981 (K00998,K17103) K01613	PA	PS	PE
M00094	0	0	1	0	0	0	0	1	0	0	0	0	0	0	0	0	0	0	0	0	0	Ceramide biosynthesis	K00654 K04708 (K04709,K04710,K23727) K04712
M00095	1	0	0	0	1	0	0	1	0	0	0	0	0	1	0	0	1	0	0	1	1	C5 isoprenoid biosynthesis, mevalonate pathway	K00626 K01641 K00021 K00869 (K00938,K13273) K01597 K01823
M00096	7	7	7	7	7	7	7	7	7	7	7	7	7	7	7	7	7	7	7	7	7	C5 isoprenoid biosynthesis, non-mevalonate pathway	K01662 K00099 (K00991,K12506) K00919 (K01770,K12506) K03526 K03527 K01823
M00097	6	6	6	6	6	6	6	6	6	6	6	6	6	6	6	6	6	6	6	6	6	beta-Carotene biosynthesis, GGAP => beta-carotene	K02291 K02293 K15744 K00514 K09835 K06443	GGAP		beta-carotene
M00098	1	0	1	0	1	1	1	1	1	1	1	1	1	1	1	1	1	1	1	1	1	Acylglycerol degradation	(K01046,K12298,K16816,K13534,K14073,K14074,K14075,K14076,K22283,K14452,K22284,K14674,K14675,K17900) K01054
M00099	0	0	1	0	0	0	0	1	0	0	0	0	0	0	0	0	0	0	0	0	0	Sphingosine biosynthesis	K00654 K04708 (K04709,K04710,K23727) K04712 (K01441,K12348,K12349)
M00100	0	0	0	0	0	0	0	0	0	0	0	0	0	0	0	0	0	0	0	0	0	Sphingosine degradation	K04718 K01634
M00101	7	0	9	5	8	8	9	9	9	8	8	8	9	9	8	9	7	9	7	8	9	Cholesterol biosynthesis, squalene 2,3-epoxide => cholesterol	K01852 K05917 K00222 K07750 K07748 K13373 K09828 K01824 K00227 K00213	3-epoxide		cholesterol
M00102	9	5	10	8	10	10	10	10	10	10	10	10	10	10	10	10	8	10	9	10	10	Ergocalciferol biosynthesis, squalene 2,3-epoxide => ergosterol/ergocalciferol	K01852 K05917 K00222 K07750 K07748 K09827 K00559 K09829 K00227 K09831 K00223	3-epoxide		ergosterol/ergocalciferol
M00103	2	0	2	1	2	2	2	2	2	2	2	2	2	2	2	2	2	2	2	2	2	Cholecalciferol biosynthesis	K07419 K07438
M00104	11	0	11	8	11	11	11	11	12	11	11	11	12	12	11	11	11	12	11	11	11	Bile acid biosynthesis, cholesterol => cholate/chenodeoxycholate	K00489 K12408 K07431 K00251 K00037 K00488 K08748 K01796 K10214 K12405 K08764 K11992	cholesterol		cholate/chenodeoxycholate
M00106	2	0	2	2	2	2	2	2	2	2	2	2	2	2	2	2	2	2	2	2	2	Conjugated bile acid biosynthesis, cholate => taurocholate/glycocholate	K08748 K00659	cholate		taurocholate/glycocholate
M00107	2	0	2	1	2	2	2	2	2	2	2	2	2	2	2	2	1	2	2	2	2	Steroid hormone biosynthesis, cholesterol => prognenolone => progesterone	K00498 K00070	cholesterol	prognenolone	progesterone
M00108	3	0	3	3	3	3	3	3	3	3	3	3	3	3	3	3	3	3	3	3	3	C21-Steroid hormone biosynthesis, progesterone => corticosterone/aldosterone	K00513 (K00497,K07433) K07433	progesterone		corticosterone/aldosterone
M00109	4	0	4	2	3	3	4	4	4	3	4	4	4	4	4	3	4	4	3	4	4	C21-Steroid hormone biosynthesis, progesterone => cortisol/cortisone	K00512 K00513 K00497 (K15680,K00071)	progesterone		cortisol/cortisone
M00110	3	0	3	1	3	3	3	3	3	3	3	3	3	3	3	2	2	3	2	3	3	C19/C18-Steroid hormone biosynthesis, pregnenolone => androstenedione => estrone	K00512 K00070 K07434	pregnenolone	androstenedione	estrone
M00113	8	6	8	7	7	8	8	7	8	7	7	7	8	8	8	7	8	8	8	7	8	Jasmonic acid biosynthesis	K00454 K01723 K10525 K05894 K10526 K00232 K10527 K07513 --
M00114	5	5	5	5	5	5	5	5	5	5	5	5	5	5	5	5	5	5	5	5	5	Ascorbate biosynthesis, plants, glucose-6P => ascorbate	K01810 K01809 K17497 K00966 K10046 K14190 (K10047,K18649) K17744 K00225	glucose-6P		ascorbate
M00115	3	1	3	1	2	2	2	2	3	2	2	2	3	2	2	2	3	3	2	2	2	NAD biosynthesis, aspartate => NAD	(K00278,K06989) K03517 K00767 (K00969,K06210) (K01916,K01950)	aspartate		NAD
M00116	9	9	9	9	9	9	9	9	9	9	9	9	9	9	9	9	9	9	9	9	9	Menaquinone biosynthesis, chorismate => menaquinol	K02552 K02551 K08680 K02549 K01911 K01661 K19222 K02548 K03183	chorismate		menaquinol
M00117	9	9	9	9	9	9	9	9	9	9	9	9	9	9	8	9	9	9	9	9	9	Ubiquinone biosynthesis, prokaryotes, chorismate => ubiquinone	(K03181,K18240) K03179 (K03182+K03186) K18800 K00568 K03185 K03183 K03184 K00568	chorismate		ubiquinone
M00118	1	0	0	0	1	1	1	1	1	1	1	1	0	0	1	1	2	0	1	1	0	Glutathione biosynthesis, glutamate => glutathione	(K11204+K11205,K01919) (K21456,K01920)	glutamate		glutathione
M00119	5	4	5	4	4	5	5	4	5	4	4	4	5	4	5	4	4	5	5	4	5	Pantothenate biosynthesis, valine/L-aspartate => pantothenate	K00826 K00606 K00077 K01579 (K01918,K13799)	valine/L-aspartate		pantothenate
M00120	2	1	1	2	2	2	1	1	1	1	2	1	0	1	1	1	1	0	1	1	0	Coenzyme A biosynthesis, pantothenate => CoA	(K00867,K03525,K01947,K09680) ((K01922,K21977) K01598,K13038) (K02318,(K00954,K02201) K00859)	pantothenate		CoA
M00121	4	2	2	2	2	3	2	3	3	2	2	2	2	2	3	2	3	3	2	2	2	Heme biosynthesis, plants and bacteria, glutamate => heme	K01885 K02492 K01845 K01698 K01749 (K01719,K13542,K13543) K01599 (K00228,K02495) (K00230,K00231,K08973) K01772	glutamate		heme
M00123	3	3	2	3	3	3	3	3	3	3	3	3	3	3	3	3	3	3	3	3	3	Biotin biosynthesis, pimeloyl-ACP/CoA => biotin	K00652 ((K00833,K19563) K01935,K19562) K01012	pimeloyl-ACP/CoA		biotin
M00124	5	4	5	4	4	5	4	4	5	4	4	4	5	5	4	4	5	5	4	4	5	Pyridoxal biosynthesis, erythrose-4P => pyridoxal-5P	K03472 K03473 K00831 K00097 K03474 K00275	erythrose-4P		pyridoxal-5P
M00125	7	7	7	7	7	7	7	7	7	7	7	7	7	7	7	7	7	7	7	7	7	Riboflavin biosynthesis, GTP => riboflavin/FMN/FAD	(K01497,K14652) (K01498 K00082,K11752) (K22912,K20860,K20861,K20862,K21063,K21064) (K02858,K14652) K00794 K00793 (K20884 K22949,K11753)	GTP		riboflavin/FMN/FAD
M00126	2	2	2	2	3	2	3	2	2	3	3	2	2	2	3	2	2	2	2	2	2	Tetrahydrofolate biosynthesis, GTP => THF	(K01495,K09007,K22391) (K01077,K01113,(K08310,K19965)) ((K13939,(K13940,K01633 K00950) K00796),(K01633 K13941)) (K11754,K20457) (K00287,K13998)	GTP		THF
M00127	8	8	8	8	8	8	8	8	8	8	8	8	8	8	8	8	8	8	8	8	8	Thiamine biosynthesis, AIR => thiamine-P/thiamine-2P	K03148+K03154 K03151 K03150 K03149 K03147 ((K00941 K00788),K14153,K21219) K00946	AIR		thiamine-P/thiamine-2P
M00128	0	0	0	0	0	0	0	1	0	0	1	0	0	1	0	0	0	0	0	0	0	Ubiquinone biosynthesis, eukaryotes, 4-hydroxybenzoate => ubiquinone	K06125 K00591 K06126 K06127 K06134 K00591	4-hydroxybenzoate		ubiquinone
M00129	3	1	3	3	3	3	3	3	3	3	3	3	3	3	2	3	2	3	3	3	3	Ascorbate biosynthesis, animals, glucose-1P => ascorbate	K00963 K00012 K00699 (K01195,K14756) K00002 K01053 K00103	glucose-1P		ascorbate
M00130	0	0	0	0	0	0	0	0	0	0	0	0	0	0	0	0	0	0	0	0	0	Inositol phosphate metabolism, PI=> PIP2 => Ins(1,4,5)P3 => Ins(1,3,4,5)P4	(K00888,K19801,K13711) (K00889,K13712) (K01116,K05857,K05858,K05859,K05860,K05861) K00911	PI	PIP2 => Ins(1,4,5)P3	Ins(1,3,4,5)P4
M00131	0	0	1	0	0	0	0	0	1	0	0	0	1	0	0	1	2	1	0	0	1	Inositol phosphate metabolism, Ins(1,3,4,5)P4 => Ins(1,3,4)P3 => myo-inositol	K01106 K01107 K01109 K01092	5)P4	Ins(1,3,4)P3	myo-inositol
M00132	0	0	0	0	0	0	0	1	2	0	0	0	0	1	2	0	0	1	0	0	0	Inositol phosphate metabolism, Ins(1,3,4)P3 => phytate	(K00913,K01765) K00915 K10572	4)P3		phytate
M00133	4	0	2	2	4	4	4	4	2	4	4	4	2	4	4	4	4	2	4	4	2	Polyamine biosynthesis, arginine => agmatine => putrescine => spermidine	(K01583,K01584,K01585,K02626) K01480 K01611 K00797	arginine	agmatine => putrescine	spermidine
M00134	1	0	1	0	1	1	2	1	1	1	1	1	1	1	1	1	1	1	1	1	1	Polyamine biosynthesis, arginine => ornithine => putrescine	K01476 K01581	arginine	ornithine	putrescine
M00135	1	0	2	0	0	1	1	0	2	1	0	1	2	1	1	0	1	2	1	1	2	GABA biosynthesis, eukaryotes, putrescine => GABA	K00657 K00274 (K00128,K14085,K00149) --	putrescine		GABA
M00136	4	4	4	4	4	4	4	4	4	4	4	4	4	4	4	4	4	4	4	4	4	GABA biosynthesis, prokaryotes, putrescine => GABA	K09470 K09471 K09472 K09473	putrescine		GABA
M00137	5	4	5	4	5	5	5	5	5	5	5	5	4	5	5	5	5	5	5	5	5	Flavanone biosynthesis, phenylalanine => naringenin	K10775 K00487 K01904 K00660 K01859	phenylalanine		naringenin
M00138	3	3	3	3	3	3	3	3	3	3	3	3	3	3	3	3	3	3	3	3	3	Flavonoid biosynthesis, naringenin => pelargonidin	K00475 K13082 K05277	naringenin		pelargonidin
M00165	3	3	3	3	3	3	3	3	4	3	3	3	3	4	3	3	3	3	3	3	4	Reductive pentose phosphate cycle (Calvin cycle)	K00855 (K01601-K01602) K00927 (K05298,K00150,K00134) (K01623,K01624) (K03841,K02446,K11532,K01086) K00615 (K01623,K01624) (K01100,K11532,K01086) K00615 (K01807,K01808)
M00166	2	2	2	2	2	2	2	2	2	2	2	2	2	2	2	2	2	2	2	2	2	Reductive pentose phosphate cycle, ribulose-5P => glyceraldehyde-3P	K00855 (K01601-K01602) K00927 (K05298,K00150,K00134)	ribulose-5P		glyceraldehyde-3P
M00167	1	1	1	1	1	1	1	1	2	1	1	1	1	2	1	1	1	1	1	1	2	Reductive pentose phosphate cycle, glyceraldehyde-3P => ribulose-5P	(K01623,K01624) (K03841,K02446,K11532,K01086) K00615 (K01623,K01624) (K01100,K11532,K01086) K00615 (K01807,K01808)	glyceraldehyde-3P		ribulose-5P
M00168	1	1	1	1	1	1	1	1	1	1	1	1	1	1	1	1	1	1	1	1	1	CAM (Crassulacean acid metabolism), dark	K01595 (K00025,K00026,K00024)
M00169	1	1	1	1	1	1	1	1	1	1	1	1	1	1	1	1	1	1	1	1	1	CAM (Crassulacean acid metabolism), light	K00029 K01006
M00170	2	2	2	2	2	2	2	2	2	2	3	2	2	2	2	2	3	2	2	2	2	C4-dicarboxylic acid cycle, phosphoenolpyruvate carboxykinase type	K01595 K14454 K14455 K01610
M00171	3	3	3	3	3	3	3	3	4	3	4	3	3	3	3	3	4	3	3	3	3	C4-dicarboxylic acid cycle, NAD - malic enzyme type	K01595 K14454 K14455 (K00025,K00026) K00028 (K00814,K14272) K01006
M00172	3	3	3	3	3	3	3	3	3	3	3	3	3	3	3	3	3	3	3	3	3	C4-dicarboxylic acid cycle, NADP - malic enzyme type	K01595 K00051 K00029 K01006
M00173	7	7	8	7	7	7	7	7	8	7	7	7	8	7	7	7	8	8	7	7	8	Reductive citrate cycle (Arnon-Buchanan cycle)	(K00169+K00170+K00171+K00172,K03737) ((K01007,K01006) K01595,K01959+K01960,K01958) K00024 (K01676,K01679,K01677+K01678) (K00239+K00240-K00241-K00242,K00244+K00245-K00246-K00247,K18556+K18557+K18558+K18559+K18560) (K01902+K01903) (K00174+K00175-K00177-K00176) K00031 (K01681,K01682) (K15230+K15231,K15232+K15233 K15234)
M00174	2	2	2	2	2	2	2	2	2	2	2	2	2	2	2	2	2	2	2	2	2	Methane oxidation, methanotroph, methane => formaldehyde	((K10944+K10945+K10946),(K16157+K16158+K16159+K16160+K16161+K16162)) ((K14028-K14029),K23995)	methane		formaldehyde
M00175	7	7	7	7	7	7	7	7	7	7	7	7	7	7	7	7	7	7	7	7	7	Nitrogen fixation, nitrogen => ammonia	K02588+K02586+K02591-K00531,K22896+K22897+K22898+K22899	nitrogen		ammonia
M00176	2	3	2	3	2	2	2	2	2	2	3	2	2	3	2	2	3	2	2	2	3	Assimilatory sulfate reduction, sulfate => H2S	(K13811,K00958+K00860,K00955+K00957,K00956+K00957+K00860) K00390 (K00380+K00381,K00392)	sulfate		H2S
M00307	3	3	3	3	4	3	3	4	4	3	3	3	3	3	3	3	3	3	3	3	3	Pyruvate oxidation, pyruvate => acetyl-CoA	((K00163,K00161+K00162)+K00627+K00382-K13997),K00169+K00170+K00171+(K00172,K00189),K03737	pyruvate		acetyl-CoA
M00308	3	3	3	3	3	3	3	3	3	3	3	3	3	3	3	3	3	3	3	3	3	Semi-phosphorylative Entner-Doudoroff pathway, gluconate => glycerate-3P	K05308 K00874 K01625 (K00134 K00927,K00131,K18978)	gluconate		glycerate-3P
M00309	3	3	3	3	3	3	3	3	3	3	3	3	3	3	3	3	3	3	3	3	3	Non-phosphorylative Entner-Doudoroff pathway, gluconate/galactonate => glycerate	K05308 (K11395,K18127) (K18020+K18021+K18022,K18128,K03738)	gluconate/galactonate		glycerate
M00338	1	0	2	0	0	0	0	0	2	0	0	0	2	0	0	0	0	2	0	0	0	Cysteine biosynthesis, homocysteine + serine => cysteine	(K01697,K10150) K01758	homocysteine + serine		cysteine
M00356	7	7	7	7	7	7	7	7	7	7	7	7	7	7	7	7	7	7	7	7	7	Methanogenesis, methanol => methane	K14080+K04480+K14081 K00399+K00401+K00402 (K22480+K22481+K22482,K03388+K03389+K03390,K08264+K08265,K03388+K03389+K03390+K14127+(K14126+K14128,K22516+K00125))	methanol		methane
M00357	4	4	4	4	4	4	4	4	4	4	4	4	4	4	4	4	4	4	4	4	4	Methanogenesis, acetate => methane	((K00925 K00625),K01895) (K00193+K00197+K00194) (K00577+K00578+K00579+K00580+K00581-K00582-K00583+K00584) (K00399+K00401+K00402) (K22480+K22481+K22482,K03388+K03389+K03390,K08264+K08265,K03388+K03389+K03390+K14127+(K14126+K14128,K22516+K00125))	acetate		methane
M00368	2	2	2	2	2	2	2	2	2	2	2	2	2	3	2	2	2	2	2	2	2	Ethylene biosynthesis, methionine => ethylene	K00789 (K01762,K20772) K05933	methionine		ethylene
M00369	3	3	3	3	3	3	3	3	3	3	3	3	3	3	3	3	3	3	3	3	3	Cyanogenic glycoside biosynthesis, tyrosine => dhurrin	K13027 K13029 K13030	tyrosine		dhurrin
M00370	5	5	5	5	5	5	5	5	5	5	5	5	5	5	5	5	5	5	5	5	5	Glucosinolate biosynthesis, tryptophan => glucobrassicin	(K11812,K11813) K11818 K11819 K11820 K11821	tryptophan		glucobrassicin
M00371	6	6	6	6	6	6	6	6	6	6	6	6	6	6	6	6	6	6	6	6	6	Castasterone biosynthesis, campesterol => castasterone	(K09587,K12639) K09588 K09591 (K12637,K12638) K20623 (K09590,K12640)	campesterol		castasterone
M00372	6	6	6	6	6	6	6	6	6	6	6	6	6	6	6	6	6	6	6	6	6	Abscisic acid biosynthesis, beta-carotene => abscisic acid	(K15746,K15747) K09838 -K14594 K09840 K09841 K09842	beta-carotene		abscisic acid
M00418	9	9	9	9	9	9	9	9	9	9	9	9	9	9	9	9	9	9	9	9	9	Toluene degradation, anaerobic, toluene => benzoyl-CoA	K07540 K07543+K07544 K07545 K07546 K07547+K07548 K07549+K07550	toluene		benzoyl-CoA
M00419	4	4	4	4	4	4	4	4	4	4	4	4	4	4	4	4	4	4	4	4	4	Cymene degradation, p-cymene => p-cumate	K10616+K18293 K10617 K10618	p-cymene		p-cumate
M00422	5	5	5	5	5	5	5	5	5	5	5	5	5	5	5	5	5	5	5	5	5	Acetyl-CoA pathway, CO2 => acetyl-CoA	K00192+K00195 K00193+K00197+K00194	CO2		acetyl-CoA
M00432	3	3	3	3	3	3	3	3	3	3	3	3	3	3	3	3	3	3	3	3	3	Leucine biosynthesis, 2-oxoisovalerate => 2-oxoisocaproate	K01649 (K01702,K01703+K01704) K00052	2-oxoisovalerate		2-oxoisocaproate
M00433	3	3	3	3	3	3	3	3	3	3	3	3	3	3	3	3	3	3	3	3	3	Lysine biosynthesis, 2-oxoglutarate => 2-oxoadipate	K01655 (K17450 K01705,K16792+K16793) K05824	2-oxoglutarate		2-oxoadipate
M00525	9	9	9	9	9	9	9	9	9	9	9	9	9	9	9	9	9	9	9	9	9	Lysine biosynthesis, acetyl-DAP pathway, aspartate => lysine	K00928 K00133 K01714 K00215 K05822 K00841 K05823 K01778 K01586	aspartate		lysine
M00526	6	6	6	6	6	6	6	6	6	6	6	6	6	6	6	6	6	6	6	6	6	Lysine biosynthesis, DAP dehydrogenase pathway, aspartate => lysine	(K00928,K12524,K12525,K12526) K00133 K01714 K00215 K03340 (K01586,K12526)	aspartate		lysine
M00527	7	7	7	7	7	7	7	7	7	7	7	7	7	7	7	7	7	7	7	7	7	Lysine biosynthesis, DAP aminotransferase pathway, aspartate => lysine	(K00928,K12524,K12525,K12526) K00133 K01714 K00215 K10206 K01778 (K01586,K12526)	aspartate		lysine
M00528	4	4	4	4	4	4	4	4	4	4	4	4	4	4	4	4	4	4	4	4	4	Nitrification, ammonia => nitrite	K10944+K10945+K10946 K10535	ammonia		nitrite
M00529	4	4	4	4	4	4	4	4	4	4	4	4	4	4	4	4	4	4	4	4	4	Denitrification, nitrate => nitrogen	(K00370+K00371+K00374,K02567+K02568) (K00368,K15864) (K04561+K02305) K00376	nitrate		nitrogen
M00530	2	2	2	2	2	2	2	2	2	2	2	2	2	2	2	2	2	2	2	2	2	Dissimilatory nitrate reduction, nitrate => ammonia	(K00370+K00371+K00374,K02567+K02568) (K00362+K00363,K03385+K15876)	nitrate		ammonia
M00531	2	2	2	2	2	2	2	2	2	2	2	2	2	2	2	2	2	2	2	2	2	Assimilatory nitrate reduction, nitrate => ammonia	(K00367,K10534,K00372-K00360) (K00366,K17877)	nitrate		ammonia
M00533	4	4	4	4	4	4	4	4	4	4	4	4	4	4	4	4	4	4	4	4	4	Homoprotocatechuate degradation, homoprotocatechuate => 2-oxohept-3-enedioate	K00455 K00151 K01826 K05921	homoprotocatechuate		2-oxohept-3-enedioate
M00534	9	9	9	9	9	9	9	9	9	9	9	9	9	9	9	9	9	9	9	9	9	Naphthalene degradation, naphthalene => salicylate	K14579+K14580+K14578+K14581 K14582 K14583 K14584 K14585 K00152	naphthalene		salicylate
M00535	4	4	4	4	4	4	4	4	4	4	4	4	4	4	4	4	4	4	4	4	4	Isoleucine biosynthesis, pyruvate => 2-oxobutanoate	K09011 K01703+K01704 K00052	pyruvate		2-oxobutanoate
M00537	4	4	4	4	4	4	4	4	4	4	4	4	4	4	4	4	4	4	4	4	4	Xylene degradation, xylene => methylbenzoate	K15757+K15758 K00055 K00141	xylene		methylbenzoate
M00538	8	8	8	8	8	8	8	8	8	8	8	8	8	8	8	8	8	8	8	8	8	Toluene degradation, toluene => benzoate	K15760+K15761-K15762+K15763+K15764-K15765 K00055 K00141	toluene		benzoate
M00539	8	8	8	8	8	8	8	8	8	8	8	8	8	8	8	8	8	8	8	8	8	Cumate degradation, p-cumate => 2-oxopent-4-enoate + 2-methylpropanoate	K10619+K16303+K16304+K18227 K10620 K10621 K10622 K10623	p-cumate		2-oxopent-4-enoate + 2-methylpropanoate
M00540	5	5	5	5	5	5	5	5	5	5	5	5	5	5	5	5	5	5	5	5	5	Benzoate degradation, cyclohexanecarboxylic acid =>pimeloyl-CoA	K04116 K04117 K07534 K07535 K07536	cyclohexanecarboxylic acid		pimeloyl-CoA
M00541	4	4	4	4	4	4	4	4	4	4	4	4	4	4	4	4	4	4	4	4	4	Benzoyl-CoA degradation, benzoyl-CoA => 3-hydroxypimeloyl-CoA	(K04112+K04113+K04114+K04115,K19515+K19516) K07537 K07538 K07539	benzoyl-CoA		3-hydroxypimeloyl-CoA
M00543	7	7	7	7	7	7	7	7	7	7	7	7	7	7	7	7	7	7	7	7	7	Biphenyl degradation, biphenyl => 2-oxopent-4-enoate + benzoate	K08689+K15750+K18087+K18088 K08690 K00462 K10222	biphenyl		2-oxopent-4-enoate + benzoate
M00544	6	6	6	6	6	6	6	6	6	6	6	6	6	6	6	6	6	6	6	6	6	Carbazole degradation, carbazole => 2-oxopent-4-enoate + anthranilate	K15751-K15752-K15753 K15754+K15755 K15756	carbazole		2-oxopent-4-enoate + anthranilate
M00545	6	6	6	6	6	6	6	6	6	6	6	6	6	6	6	6	5	6	6	6	6	Trans-cinnamate degradation, trans-cinnamate => acetyl-CoA	(((K05708+K05709+K05710+K00529) K05711),K05712) K05713 K05714 K02554 K01666 K04073	trans-cinnamate		acetyl-CoA
M00546	5	4	5	5	5	5	5	5	5	5	5	5	5	5	5	5	5	5	5	5	5	Purine degradation, xanthine => urea	(K00106,K00087+K13479+K13480,K13481+K13482,K11177+K11178+K13483) (K00365,K16838,K16839,K22879) (K13484,K07127 (K13485,K16838,K16840)) (K01466,K16842) K01477	xanthine		urea
M00547	5	5	5	5	5	5	5	5	5	5	5	5	5	5	5	5	5	5	5	5	5	Benzene/toluene degradation, benzene => catechol / toluene => 3-methylcatechol	K03268+K16268+K18089+K18090 K16269	benzene	catechol / toluene	3-methylcatechol
M00548	6	6	6	6	6	6	6	6	6	6	6	6	6	6	6	6	6	6	6	6	6	Benzene degradation, benzene => catechol	K16249+K16243+K16244+K16242+K16245+K16246	benzene		catechol
M00549	0	0	0	0	0	0	0	0	0	0	0	0	0	0	0	0	0	0	0	0	0	Nucleotide sugar biosynthesis, glucose => UDP-glucose	(K00844,K00845,K12407,K00886) (K01835,K15779,K15778) (K00963,K12447)	glucose		UDP-glucose
M00550	7	7	7	7	7	7	7	7	7	7	7	7	7	7	7	7	7	7	7	7	7	Ascorbate degradation, ascorbate => D-xylulose-5P	K02821+K02822+K03475 K03476 K03078 K03079 K03077	ascorbate		D-xylulose-5P
M00551	4	4	4	4	4	4	4	4	4	4	4	4	4	4	4	4	4	4	4	4	4	Benzoate degradation, benzoate => catechol / methylbenzoate => methylcatechol	K05549+K05550+K05784 K05783	benzoate	catechol / methylbenzoate	methylcatechol
M00552	3	3	3	3	3	3	3	3	3	3	3	3	3	3	3	3	3	3	3	3	3	D-galactonate degradation, De Ley-Doudoroff pathway, D-galactonate => glycerate-3P	K01684 K00883 K01631 K00134 K00927	D-galactonate		glycerate-3P
M00554	1	0	0	0	1	2	1	1	0	1	1	1	0	0	1	1	1	0	1	1	0	Nucleotide sugar biosynthesis, galactose => UDP-galactose	K00849 K00965	galactose		UDP-galactose
M00555	1	0	1	0	1	0	1	1	1	1	1	1	1	1	1	1	1	1	1	1	1	Betaine biosynthesis, choline => betaine	(K17755,((K00108,K11440,K00499) (K00130,K14085)))	choline		betaine
M00563	6	6	6	6	6	6	6	6	6	6	6	6	6	6	6	6	6	6	6	6	6	Methanogenesis, methylamine/dimethylamine/trimethylamine => methane	K14082 ((K16177-K16176),(K16179-K16178),(K14084-K14083)) K00399+K00401+K00402 (K22480+K22481+K22482,K03388+K03389+K03390,K08264+K08265,K03388+K03389+K03390+K14127+(K14126+K14128,K22516+K00125))	methylamine/dimethylamine/trimethylamine		methane
M00565	5	5	5	5	5	5	5	5	5	5	5	5	5	4	5	5	5	5	5	5	5	Trehalose biosynthesis, D-glucose 1P => trehalose	K00975 K00703 (K00700,K16149) K01214 K06044 K01236	D-glucose 1P		trehalose
M00567	8	8	8	8	8	8	8	8	8	8	8	8	8	8	8	8	8	8	8	8	8	Methanogenesis, CO2 => methane	(K00200+K00201+K00202+K00203-K11261+(K00205,K11260,K00204)) K00672 K01499 (K00319,K13942) K00320 (K00577+K00578+K00579+K00580+K00581-K00582-K00583+K00584) (K00399+K00401+K00402) (K22480+K22481+K22482,K03388+K03389+K03390,K08264+K08265,K03388+K03389+K03390+K14127+(K14126+K14128,K22516+K00125))	CO2		methane
M00568	4	4	4	4	4	4	4	4	4	4	4	4	4	4	4	4	4	4	4	4	4	Catechol ortho-cleavage, catechol => 3-oxoadipate	K03381 K01856 K03464 (K01055,K14727)	catechol		3-oxoadipate
M00569	5	5	5	5	5	5	5	5	5	5	5	5	5	5	5	5	5	5	5	5	5	Catechol meta-cleavage, catechol => acetyl-CoA / 4-methylcatechol => propanoyl-CoA	(K00446,K07104) ((K10217 K01821 K01617),K10216) (K18364,K02554) (K18365,K01666) (K18366,K04073)	catechol	acetyl-CoA / 4-methylcatechol	propanoyl-CoA
M00570	4	4	5	4	4	4	4	4	5	4	4	3	5	4	5	4	3	5	4	3	5	Isoleucine biosynthesis, threonine => 2-oxobutanoate => isoleucine	(K17989,K01754) K01652+(K01653,K11258) K00053 K01687 K00826	threonine	2-oxobutanoate	isoleucine
M00572	5	5	5	5	5	5	5	5	5	5	5	5	5	5	5	5	5	5	5	5	6	Pimeloyl-ACP biosynthesis, BioC-BioH pathway, malonyl-ACP => pimeloyl-ACP	K02169 (K00647,K09458) K00059 K02372 K00208 (K02170,K09789,K19560,K19561)	malonyl-ACP		pimeloyl-ACP
M00573	5	5	4	5	5	5	5	5	5	5	5	5	5	5	5	5	5	5	5	5	5	Biotin biosynthesis, BioI pathway, long-chain-acyl-ACP => pimeloyl-ACP => biotin	K16593 K00652 K19563 K01935 K01012	long-chain-acyl-ACP	pimeloyl-ACP	biotin
M00577	5	5	3	5	5	5	5	5	5	5	5	5	5	5	5	5	5	5	5	5	5	Biotin biosynthesis, BioW pathway, pimelate => pimeloyl-CoA => biotin	K01906 K00652 (K00833,K19563) K01935 K01012	pimelate	pimeloyl-CoA	biotin
M00579	2	2	2	2	2	2	2	2	2	2	2	2	2	2	2	2	2	2	2	2	2	Phosphate acetyltransferase-acetate kinase pathway, acetyl-CoA => acetate	(K00625,K13788,K15024) K00925	acetyl-CoA		acetate
M00580	1	1	1	1	1	1	1	1	2	1	1	1	1	2	1	1	1	1	1	1	1	Pentose phosphate pathway, archaea, fructose 6P => ribose 5P	(K08094 (K08093,K13812),K13831) K01807	fructose 6P		ribose 5P
M00595	7	7	7	7	7	7	7	7	7	7	7	7	7	7	7	7	7	7	7	7	7	Thiosulfate oxidation by SOX complex, thiosulfate => sulfate	K17222+K17223+K17224-K17225-K22622+K17226+K17227	thiosulfate		sulfate
M00596	3	3	3	3	3	3	3	3	3	3	3	3	3	3	3	3	3	3	3	3	3	Dissimilatory sulfate reduction, sulfate => H2S	K00958 (K00394+K00395) (K11180+K11181)	sulfate		H2S
M00608	4	4	4	4	4	4	4	4	4	4	4	4	4	4	4	4	4	4	4	4	4	2-Oxocarboxylic acid chain extension, 2-oxoglutarate => 2-oxoadipate => 2-oxopimelate => 2-oxosuberate	K10977 K16792+K16793 K10978	2-oxoglutarate	2-oxoadipate => 2-oxopimelate	2-oxosuberate
M00609	5	5	5	5	5	5	5	5	5	5	5	5	5	6	5	5	5	5	5	5	5	Cysteine biosynthesis, methionine => cysteine	K00789 K17462 K01243 K07173 K17216 K17217	methionine		cysteine
M00620	7	7	7	7	7	7	7	7	7	7	7	7	7	7	7	7	7	7	7	7	7	Incomplete reductive citrate cycle, acetyl-CoA => oxoglutarate	(K00169+K00170+K00171+K00172) (K01959+K01960) K00024 (K01677+K01678) (K18209+K18210) (K01902+K01903) (K00174+K00175+K00176+K00177)	acetyl-CoA		oxoglutarate
M00622	7	7	7	7	7	7	7	7	7	7	7	7	7	7	7	7	7	7	7	7	7	Nicotinate degradation, nicotinate => fumarate	K18029+K18030 K14974 K18028 K15357 K13995 K01799	nicotinate		fumarate
M00623	4	4	4	4	4	4	4	4	4	4	4	4	4	4	4	4	4	4	4	4	4	Phthalate degradation, phthalate => protocatechuate	K18068+K18069 K18067 K04102	phthalate		protocatechuate
M00624	4	4	4	4	4	4	4	4	4	4	4	4	4	4	4	4	4	4	4	4	4	Terephthalate degradation, terephthalate => 3,4-dihydroxybenzoate	K18074+K18075+K18077 K18076	terephthalate		3,4-dihydroxybenzoate
M00630	4	4	4	4	4	4	4	4	4	4	4	4	4	4	4	4	4	4	4	4	4	D-Galacturonate degradation (fungi), D-galacturonate => glycerol	(K18106,K19634) K18102 K18103 K18107	D-galacturonate		glycerol
M00631	5	5	5	5	5	5	5	5	5	5	5	5	5	5	5	5	5	5	5	5	5	D-Galacturonate degradation (bacteria), D-galacturonate => pyruvate + D-glyceraldehyde 3P	K01812 K00041 (K01685,K16849+K16850) K00874 (K01625,K17463)	D-galacturonate		pyruvate + D-glyceraldehyde 3P
M00632	2	0	0	0	1	3	2	1	1	1	1	1	0	0	1	2	2	0	2	1	0	Galactose degradation, Leloir pathway, galactose => alpha-D-glucose-1P	K01785 K00849 K00965 K01784	galactose		alpha-D-glucose-1P
M00633	4	4	4	4	4	4	4	4	4	4	4	4	4	4	4	4	4	4	4	4	4	Semi-phosphorylative Entner-Doudoroff pathway, gluconate/galactonate => glycerate-3P	K05308 K18126 K11395 (K00131,K18978)	gluconate/galactonate		glycerate-3P
M00636	6	6	6	6	6	6	6	6	6	6	6	6	6	6	6	6	6	6	6	6	6	Phthalate degradation, phthalate => protocatechuate	K18251+K18252-K18253-K18254 K18255 K18256	phthalate		protocatechuate
M00637	1	1	1	1	1	1	1	1	1	1	1	1	1	1	1	1	1	1	1	1	1	Anthranilate degradation, anthranilate => catechol	(K05599+K05600+K11311,K16319+K16320+K18248+K18249)	anthranilate		catechol
M00638	4	4	4	4	4	4	4	4	4	4	4	4	4	4	4	4	4	4	4	4	4	Salicylate degradation, salicylate => gentisate	K18242+K18243+K14578+K14581	salicylate		gentisate
M00661	3	3	3	3	3	3	3	3	3	3	3	3	3	3	3	3	3	3	3	3	3	Paspaline biosynthesis, geranylgeranyl-PP + indoleglycerol phosphate => paspaline	K18385 K18386 K18387	geranylgeranyl-PP + indoleglycerol phosphate		paspaline
M00672	3	3	3	3	3	3	3	3	3	3	3	3	3	3	3	3	3	3	3	3	3	Penicillin biosynthesis, aminoadipate + cycteine + valine => penicillin	K12743 K04126 K10852	aminoadipate + cycteine + valine		penicillin
M00673	8	8	8	8	8	8	8	8	8	8	8	8	8	8	8	8	8	8	8	8	8	Cephamycin C biosynthesis, aminoadipate + cycteine + valine => cephamycin C	K12743 K04126 K04127 K12744 K12745 K04128 K18062 K18063	aminoadipate + cycteine + valine		cephamycin C
M00674	4	4	4	4	4	4	4	4	4	4	4	4	4	4	4	4	4	4	4	4	4	Clavaminate biosynthesis, arginine + glyceraldehyde-3P => clavaminate	K12673 K12674 K12675 K12676	arginine + glyceraldehyde-3P		clavaminate
M00675	3	3	3	3	3	3	3	3	3	3	3	3	3	3	3	3	3	3	3	3	3	Carbapenem-3-carboxylate biosynthesis, pyrroline-5-carboxylate + malonyl-CoA => carbapenem-3-carboxylate	K18317 K18316 K18315	pyrroline-5-carboxylate + malonyl-CoA		carbapenem-3-carboxylate
M00736	6	6	6	6	6	6	6	6	6	6	6	6	6	6	6	6	6	6	6	6	6	Nocardicin A biosynthesis, L-pHPG + arginine + serine => nocardicin A	K19102+K19103+K05375 K19104 K19105 K19106	L-pHPG + arginine + serine		nocardicin A
M00741	3	2	3	2	2	3	2	2	3	2	2	2	3	2	2	2	2	3	2	2	3	Propanoyl-CoA metabolism, propanoyl-CoA => succinyl-CoA	(K01965+K01966,K11263+(K18472,K19312+K22568),K01964+K15036+K15037) K05606 (K01847,K01848+K01849)	propanoyl-CoA		succinyl-CoA
M00761	4	4	4	4	4	4	4	4	4	4	4	4	4	4	4	4	4	4	4	4	4	Undecaprenylphosphate alpha-L-Ara4N biosynthesis, UDP-GlcA => undecaprenyl phosphate alpha-L-Ara4N	K10011 K07806 K10012 K13014	UDP-GlcA		undecaprenyl phosphate alpha-L-Ara4N
M00763	6	6	6	6	6	6	6	6	6	6	6	6	6	6	6	6	6	6	6	6	6	Ornithine biosynthesis, mediated by LysW, glutamate => ornithine	K05826 K19412 K05828 K05829 K05830 K05831	glutamate		ornithine
M00773	9	9	9	9	9	9	9	9	9	9	9	9	9	9	9	9	9	9	9	9	9	Tylosin biosynthesis, methylmalonyl-CoA + malonyl-CoA => tylactone => tylosin	K15988 K15989+K15990 K15992 K15991 K15993 K15994 K15995 K15996	methylmalonyl-CoA + malonyl-CoA	tylactone	tylosin
M00774	7	7	7	7	7	7	7	7	7	7	7	7	7	7	7	7	7	7	7	7	7	Erythromycin biosynthesis, propanoyl-CoA + methylmalonyl-CoA => deoxyerythronolide B => erythromycin A/B	K10817 K14366 K14367 K14368+K15997 K14370 K14369	propanoyl-CoA + methylmalonyl-CoA	deoxyerythronolide B	erythromycin A/B
M00775	5	5	5	5	5	5	5	5	5	5	5	5	5	5	5	5	5	5	5	5	5	Oleandomycin biosynthesis, malonyl-CoA + methylmalonyl-CoA => 8,8a-deoxyoleandolide => oleandomycin	K16007 K16008 K16009 K13320 K16010	malonyl-CoA + methylmalonyl-CoA	8,8a-deoxyoleandolide	oleandomycin
M00776	7	7	7	7	7	7	7	7	7	7	7	7	7	7	7	7	7	7	7	7	7	Pikromycin/methymycin biosynthesis, methylmalonyl-CoA + malonyl-CoA => narbonolide/10-deoxymethynolide => pikromycin/methymycin	K16000+K16001+K16002-K16003 K16004 K16005 K16006	methylmalonyl-CoA + malonyl-CoA	narbonolide/10-deoxymethynolide	pikromycin/methymycin
M00777	5	5	5	5	5	5	5	5	5	5	5	5	5	5	5	5	5	5	5	5	5	Avermectin biosynthesis, 2-methylbutanoyl-CoA/isobutyryl-CoA => 6,8a-Seco-6,8a-deoxy-5-oxoavermectin 1a/1b aglycone => avermectin A1a/B1a/A1b/B1b	K14371 K14372 K14373 K14374 K14375	2-methylbutanoyl-CoA/isobutyryl-CoA	6,8a-Seco-6,8a-deoxy-5-oxoavermectin 1a/1b aglycone	avermectin A1a/B1a/A1b/B1b
M00778	5	5	5	5	5	5	5	5	5	5	5	5	5	5	5	5	5	5	5	5	5	Type II polyketide backbone biosynthesis, acyl-CoA + malonyl-CoA => polyketide	K05551+K05552+K05553 -K12420 ((K05554,K14249,K15884,K15885) (K05555,K14250),K15886)	acyl-CoA + malonyl-CoA		polyketide
M00779	4	4	4	4	4	4	4	4	4	4	4	4	4	4	4	4	4	4	4	4	4	Dihydrokalafungin biosynthesis, octaketide => dihydrokalafungin	K05556 (K14626,K14627) (K14628,K14629) (K14630+K14631,K14632)	octaketide		dihydrokalafungin
M00780	7	7	7	7	7	7	7	7	7	7	7	7	7	7	7	7	7	7	7	7	7	Tetracycline/oxytetracycline biosynthesis, pretetramide => tetracycline/oxytetracycline	K14251 K14252 K14253 K14254 K14255 K14256 K21301	pretetramide		tetracycline/oxytetracycline
M00781	4	4	4	4	4	4	4	4	4	4	4	4	4	4	4	4	4	4	4	4	4	Nogalavinone/aklavinone biosynthesis, deoxynogalonate/deoxyaklanonate => nogalavinone/aklavinone	K15941 K15942 K15943 K15944	deoxynogalonate/deoxyaklanonate		nogalavinone/aklavinone
M00782	8	8	8	8	8	8	8	8	8	8	8	8	8	8	8	8	8	8	8	8	8	Mithramycin biosynthesis, 4-demethylpremithramycinone => mithramycin	K15959 K15960 K15961 K15963 K15964 K15965 K15966 K15967	4-demethylpremithramycinone		mithramycin
M00783	6	6	6	6	6	6	6	6	6	6	6	6	6	6	6	6	6	6	6	6	6	Tetracenomycin C/8-demethyltetracenomycin C biosynthesis, tetracenomycin F2 => tetracenomycin C/8-demethyltetracenomycin C	K15968 K15969 K15886 -K15970 K15971 K15972	tetracenomycin F2		tetracenomycin C/8-demethyltetracenomycin C
M00784	5	5	5	5	5	5	5	5	5	5	5	5	5	5	5	5	5	5	5	5	5	Elloramycin biosynthesis, 8-demethyltetracenomycin C => elloramycin A	K19566 K19567 K19568 K19569 K19570	8-demethyltetracenomycin C		elloramycin A
M00785	6	6	6	6	6	6	6	6	6	6	6	6	6	6	6	6	6	6	6	6	6	Cycloserine biosynthesis, arginine/serine => cycloserine	K19741 K19723 K19726 K19725 K19724 K19727	arginine/serine		cycloserine
M00786	9	9	9	9	9	9	9	9	9	9	9	9	9	9	9	9	9	9	9	9	9	Fumitremorgin alkaloid biosynthesis, tryptophan + proline => fumitremorgin C/A	K18281 K14132 K17475 K18280 K17827 K17826 K14134 K17825 K18279	tryptophan + proline		fumitremorgin C/A
M00787	6	6	6	6	6	6	6	6	6	6	6	6	6	6	6	6	6	6	6	6	6	Bacilysin biosynthesis, prephenate => bacilysin	K19546 K19547 K19550 K19549 K19548 K13037	prephenate		bacilysin
M00788	2	2	2	2	2	2	2	2	2	2	2	2	2	2	2	2	2	2	2	2	2	Terpentecin biosynthesis, GGAP => terpentecin	K19835 K19834	GGAP		terpentecin
M00789	7	7	7	7	7	7	7	7	7	7	7	7	7	7	7	7	7	7	7	7	7	Rebeccamycin biosynthesis, tryptophan => rebeccamycin	K14266 K19884 K19885 K19886+K19887 K19888 K19889	tryptophan		rebeccamycin
M00790	4	4	4	4	4	4	4	4	4	4	4	4	4	4	4	4	4	4	4	4	4	Pyrrolnitrin biosynthesis, tryptophan => pyrrolnitrin	K14266 K19981 K14257 K19982	tryptophan		pyrrolnitrin
M00804	6	6	6	6	6	6	6	6	6	6	6	6	6	6	6	6	6	6	6	6	6	Complete nitrification, comammox, ammonia => nitrite => nitrate	K10944+K10945+K10946 K10535 K00370+K00371	ammonia	nitrite	nitrate
M00805	8	8	8	8	8	8	8	8	8	8	8	8	8	8	8	8	8	8	8	8	8	Staurosporine biosynthesis, tryptophan => staurosporine	K20075 K20076 K20077+K20078 K20079 K20080 K20081 K20082	tryptophan		staurosporine
M00808	5	5	5	5	5	5	5	5	5	5	5	5	5	5	5	5	5	5	5	5	5	Violacein biosynthesis, tryptophan => violacein	K20086 K20087+K20088 K20089 K20090	tryptophan		violacein
M00810	9	9	9	9	9	9	9	9	9	9	9	9	9	9	9	9	9	9	9	9	9	Nicotine degradation, pyridine pathway, nicotine => 2,6-dihydroxypyridine/succinate semialdehyde	K19818+K19819+K19820 (K19826,K19890) K19185+K19186+K19187 K19188 -K20155	nicotine		2,6-dihydroxypyridine/succinate semialdehyde
M00811	5	5	5	5	5	5	5	5	5	5	5	5	5	5	5	5	5	5	5	5	5	Nicotine degradation, pyrrolidine pathway, nicotine => succinate semialdehyde	K20170,K20169 (K20170,(K20158 K19700)) K20171-K20172 K15359,K18276	nicotine		succinate semialdehyde
M00814	8	8	8	8	8	8	8	8	8	8	8	8	8	8	8	8	8	8	8	8	8	Acarbose biosynthesis, sedoheptulopyranose-7P => acarbose	K19969 K19979 K19974 K20424 K20425 K20426 K20427 K20430 -- --	sedoheptulopyranose-7P		acarbose
M00815	9	9	9	9	9	9	9	9	9	9	9	9	9	9	9	9	9	9	9	9	9	Validamycin A biosynthesis, sedoheptulopyranose-7P => validamycin A	K19969 K20431 K20432 K20433 K20434 K20435 K20436 K20437 K20438	sedoheptulopyranose-7P		validamycin A
M00819	7	7	7	7	7	7	7	7	7	7	7	7	7	7	7	7	7	7	7	7	7	Pentalenolactone biosynthesis, farnesyl-PP => pentalenolactone	K12250 K15907 -- K18056 K17747 K18091 K18057 K17476	farnesyl-PP		pentalenolactone
M00823	9	9	9	9	9	9	9	9	9	9	9	9	9	9	9	9	9	9	9	9	9	Chlortetracycline biosynthesis, pretetramide => chlortetracycline	K14251 K14252 K14253 K14254 K14255 K14256 K21301 K14257+K21297	pretetramide		chlortetracycline
M00824	9	9	9	9	9	9	9	9	9	9	9	9	9	9	9	9	9	9	9	9	9	9-membered enediyne core biosynthesis, malonyl-CoA => 3-hydroxyhexadeca-4,6,8,10,12,14-hexaenoyl-ACP => 9-membered enediyne core	K15314 K21160+K21161+K21162+K21163+K21164+K21165+K21166+K21167	malonyl-CoA	3-hydroxyhexadeca-4,6,8,10,12,14-hexaenoyl-ACP	9-membered enediyne core
M00825	8	8	8	8	8	8	8	8	8	8	8	8	8	8	8	8	8	8	8	8	8	10-membered enediyne core biosynthesis, malonyl-CoA => 3-hydroxyhexadeca-4,6,8,10,12,14-hexaenoyl-ACP => 10-membered enediyne core	K15314 K21168+K21169+K21170+K21171+K21172+K21173+K21174	malonyl-CoA	3-hydroxyhexadeca-4,6,8,10,12,14-hexaenoyl-ACP	10-membered enediyne core
M00826	7	7	7	7	7	7	7	7	7	7	7	7	7	7	7	7	7	7	7	7	7	C-1027 benzoxazolinate moiety biosynthesis, chorismate => benzoxazolinyl-CoA	K20159+K21175 K20156 K21176 K21177 K21178 K21179	chorismate		benzoxazolinyl-CoA
M00827	6	6	6	6	6	6	6	6	6	6	6	6	6	6	6	6	6	6	6	6	6	C-1027 beta-amino acid moiety biosynthesis, tyrosine => 3-chloro-4,5-dihydroxy-beta-phenylalanyl-PCP	K21183 K21181 K21182 K16431 K21184 K21185	tyrosine		3-chloro-4,5-dihydroxy-beta-phenylalanyl-PCP
M00828	4	4	4	4	4	4	4	4	4	4	4	4	4	4	4	4	4	4	4	4	4	Maduropeptin beta-hydroxy acid moiety biosynthesis, tyrosine => 3-(4-hydroxyphenyl)-3-oxopropanoyl-PCP	K21183 K21181 K21182 K21188	tyrosine		3-(4-hydroxyphenyl)-3-oxopropanoyl-PCP
M00829	3	3	3	3	3	3	3	3	3	3	3	3	3	3	3	3	3	3	3	3	3	3,6-Dimethylsalicylyl-CoA biosynthesis, malonyl-CoA => 6-methylsalicylate => 3,6-dimethylsalicylyl-CoA	K15320 K21191 K21192	malonyl-CoA	6-methylsalicylate	3,6-dimethylsalicylyl-CoA
M00830	4	4	4	4	4	4	4	4	4	4	4	4	4	4	4	4	4	4	4	4	4	Neocarzinostatin naphthoate moiety biosynthesis, malonyl-CoA => 2-hydroxy-5-methyl-1-naphthoate => 2-hydroxy-7-methoxy-5-methyl-1-naphthoyl-CoA	K20422 K20420 K20421 K20423	malonyl-CoA	2-hydroxy-5-methyl-1-naphthoate	2-hydroxy-7-methoxy-5-methyl-1-naphthoyl-CoA
M00831	5	5	5	5	5	5	5	5	5	5	5	5	5	5	5	5	5	5	5	5	5	Kedarcidin 2-hydroxynaphthoate moiety biosynthesis, malonyl-CoA => 3,6,8-trihydroxy-2-naphthoate => 3-hydroxy-7,8-dimethoxy-6-isopropoxy-2-naphthoyl-CoA	K21221 K21222 K21223 K21224 K21225	malonyl-CoA	3,6,8-trihydroxy-2-naphthoate	3-hydroxy-7,8-dimethoxy-6-isopropoxy-2-naphthoyl-CoA
M00832	5	5	5	5	5	5	5	5	5	5	5	5	5	5	5	5	5	5	5	5	5	Kedarcidin 2-aza-3-chloro-beta-tyrosine moiety biosynthesis, azatyrosine => 2-aza-3-chloro-beta-tyrosyl-PCP	K21183 K21227 K21228 K16431 K21185	azatyrosine		2-aza-3-chloro-beta-tyrosyl-PCP
M00833	10	10	10	10	10	10	10	10	10	10	10	10	10	10	10	10	10	10	10	10	10	Calicheamicin biosynthesis, calicheamicinone => calicheamicin	K21254 K21255 K21256 K21257 K21258 K21259 K21260 K21261 K21262 K21263	calicheamicinone		calicheamicin
M00834	5	5	5	5	5	5	5	5	5	5	5	5	5	5	5	5	5	5	5	5	5	Calicheamicin orsellinate moiety biosynthesis, malonyl-CoA => orsellinate-ACP => 5-iodo-2,3-dimethoxyorsellinate-ACP	K21254 K21255 K21256 K21257 K21258	malonyl-CoA	orsellinate-ACP	5-iodo-2,3-dimethoxyorsellinate-ACP
M00835	7	7	7	7	7	7	7	7	7	7	7	7	7	7	7	7	7	7	7	7	7	Pyocyanine biosynthesis, chorismate => pyocyanine	K13063 K20261 K06998 K20260 K20262 K21103 K20940	chorismate		pyocyanine
M00836	4	4	4	4	4	4	4	4	4	4	4	4	4	4	4	4	4	4	4	4	4	Coenzyme F430 biosynthesis, sirohydrochlorin => coenzyme F430	K22011 K22012 (K21610+K21611) K21612	sirohydrochlorin		coenzyme F430
M00837	11	11	11	11	11	11	11	11	11	11	11	11	11	11	11	11	11	11	11	11	11	Prodigiosin biosynthesis, L-proline => prodigiosin	K21780+K21781 K21782 K21783 K21784 K21785 K21786 K21428 K21778 K21779 K21787	L-proline		prodigiosin
M00838	11	11	11	11	11	11	11	11	11	11	11	11	11	11	11	11	11	11	11	11	11	Undecylprodigiosin biosynthesis, L-proline => undecylprodigiosin	K21780+K21781 K21782 K21783 K21784 K21785 K21786 K21791 K21792 K21793 K21787	L-proline		undecylprodigiosin
M00840	5	5	5	5	5	5	5	5	5	5	5	5	5	5	6	5	5	5	5	5	5	Tetrahydrofolate biosynthesis, mediated by ribA and trpF, GTP => THF	K14652 K22100 -- K01633 K13941 K22099 K00287	GTP		THF
M00841	4	4	4	4	4	4	5	4	4	4	4	4	4	4	4	4	4	4	4	4	4	Tetrahydrofolate biosynthesis, mediated by PTPS, GTP => THF	K01495 K22101 K13941 K11754 K13998	GTP		THF
M00842	0	0	0	0	0	0	1	1	1	0	0	0	0	1	0	0	0	0	0	1	1	Tetrahydrobiopterin biosynthesis, GTP => BH4	K01495 K01737 K00072	GTP		BH4
M00843	1	1	1	1	1	1	2	2	2	1	1	1	1	2	1	1	1	1	1	2	2	L-threo-Tetrahydrobiopterin biosynthesis, GTP => L-threo-BH4	K01495 K01737 K17745	GTP		L-threo-BH4
M00844	3	0	3	0	3	3	3	3	3	3	3	3	3	3	3	3	3	3	3	3	3	Arginine biosynthesis, ornithine => arginine	K00611 K01940 (K01755,K14681)	ornithine		arginine
M00845	7	5	7	5	7	7	7	7	7	7	7	7	7	7	7	7	7	7	7	7	7	Arginine biosynthesis, glutamate => acetylcitrulline => arginine	K22478 K00145 K00821 K09065 K01438 K01940 K01755	glutamate	acetylcitrulline	arginine
M00846	4	3	3	3	3	3	3	4	4	3	3	3	3	3	4	3	3	4	3	3	3	Siroheme biosynthesis, glutamate => siroheme	(K01885,K14163) K02492 K01845 K01698 K01749 (K01719,K13542,K13543) (K02302,(K00589,K02303,K02496,K13542,K13543)+K02304-K03794)	glutamate		siroheme
M00847	3	3	3	3	3	3	3	3	3	3	3	3	3	3	3	3	3	3	3	3	3	Heme biosynthesis, archaea, siroheme => heme	K22225 K22226 K22227	siroheme		heme
M00848	11	11	11	11	11	11	11	11	11	11	11	11	11	11	11	11	11	10	11	11	11	Aurachin biosynthesis, anthranilate => aurachin A	K09460 K02078+K14245+K14246+K22798 K22799 K22800 K21272 K21271 K22801 K22802	anthranilate		aurachin A
M00854	0	0	0	0	0	0	0	0	0	0	0	0	0	0	0	0	0	0	0	0	0	Glycogen biosynthesis, glucose-1P => glycogen/starch	(K00963 (K00693+K00750,K16150,K16153,K13679,K20812)),(K00975 (K00703,K13679,K20812)) (K00700,K16149)	glucose-1P		glycogen/starch
M00855	0	0	0	0	0	0	0	0	0	0	0	0	0	0	0	0	0	0	0	0	0	Glycogen degradation, glycogen => glucose-6P	(K00688,K16153) (K01196,((K00705,K22451) (K02438,K01200))) (K15779,K01835,K15778)	glycogen		glucose-6P
M00862	3	0	3	1	3	3	3	3	3	3	3	3	3	3	3	3	3	3	3	3	3	beta-Oxidation, peroxisome, tri/dihydroxycholestanoyl-CoA => choloyl/chenodeoxycholoyl-CoA	K10214 K12405 K08764	tri/dihydroxycholestanoyl-CoA		choloyl/chenodeoxycholoyl-CoA
M00868	2	0	0	0	0	1	0	1	2	0	0	0	0	0	1	0	1	1	0	0	0	Heme biosynthesis, animals and fungi, glycine => heme	K00643 K01698 K01749 K01719 K01599 K00228 K00231 K01772	glycine		heme
M00875	7	7	7	7	7	7	7	7	7	7	7	7	7	7	7	7	7	7	7	7	7	Staphyloferrin B biosynthesis, L-serine => staphyloferrin B	K23371 K21949 K21721 K23372 K23373 K23374 K23375	L-serine		staphyloferrin B
M00876	3	3	3	3	3	3	3	3	3	3	3	3	3	3	3	3	3	3	3	3	3	Staphyloferrin A biosynthesis, L-ornithine => staphyloferrin A	K21898 K23446 K23447	L-ornithine		staphyloferrin A
M00877	3	3	3	3	3	3	3	3	3	3	3	3	3	3	3	3	3	3	3	3	3	Kanosamine biosynthesis glucose 6-phosphate => kanosamine	K18652 K18653 K18654	Kanosamine biosynthesis glucose 6-phosphate		kanosamine
M00878	11	11	11	11	11	10	11	9	11	10	11	11	11	11	10	11	11	11	11	10	11	Phenylacetate degradation, phenylaxetate => acetyl-CoA/succinyl-CoA	K01912 K02609+K02610+K02611+K02612+K02613 K15866 K02618 K02615 K01692 K00074	phenylaxetate		acetyl-CoA/succinyl-CoA
M00879	5	5	5	5	5	5	5	5	5	5	5	5	5	5	5	5	5	5	5	5	5	Arginine succinyltransferase pathway, arginine => glutamate	K00673 K01484 K00840 K06447 K05526	arginine		glutamate
M00880	1	0	2	1	0	0	0	0	2	0	0	1	2	1	1	1	2	2	0	0	2	Molybdenum cofactor biosynthesis, GTP => molybdenum cofactor	((K03639 K03637),K20967) (K03635,K21142) (((K03831,K03638) K03750),K15376)	GTP		molybdenum cofactor
M00889	9	9	9	9	9	9	9	9	9	9	9	9	9	9	9	9	9	9	9	9	9	Puromycin biosynthesis, ATP => puromycin	K12628 K12629 K12630 K12631 K12632 K12633 K12634 K12635 K12636	ATP		puromycin
M00890	2	2	2	2	2	2	2	2	2	2	2	2	2	2	2	2	2	2	2	2	2	Roseoflavin biosynthesis, FMN => roseoflavin	K22598 -- K22269	FMN		roseoflavin
M00891	3	3	3	3	3	3	3	3	3	3	3	3	3	3	3	3	3	3	3	3	3	Ditryptophenaline biosynthesis, tryptophan + phenylalanine => ditryptophenaline	K23646 K23647 K21477	tryptophan + phenylalanine		ditryptophenaline
M00892	1	0	0	0	0	1	0	0	1	0	1	0	0	1	0	0	0	0	1	0	0	UDP-N-acetyl-D-glucosamine biosynthesis, eukaryotes, glucose => UDP-GlcNAc	(K00844,K12407,K00845) K01810 K00820 K00621 K01836 K00972	glucose		UDP-GlcNAc
M00893	6	6	6	6	6	6	6	6	6	6	6	6	6	6	6	6	6	6	6	6	6	Lovastatin biosynthesis, malonyl-CoA => lovastatin acid	K20981 K20982 K20985 K20980 K20984 K20983	malonyl-CoA		lovastatin acid
M00894	4	4	4	4	4	4	4	4	4	4	4	4	4	4	4	4	4	4	4	4	4	Cannabidiol biosynthesis, malonyl-CoA => cannabidiol/dronabinol	K20503 K20508 -- K20502 K20501	malonyl-CoA		cannabidiol/dronabinol
M00900	2	2	2	2	2	2	2	2	2	2	2	2	2	2	2	2	2	2	2	2	2	Cronin biosynthesis, zeaxanthin => crocin	K21371 K21354	zeaxanthin		crocin
M00901	4	4	4	4	4	4	4	4	4	4	4	4	4	4	4	4	4	4	4	4	4	Fumiquinazoline biosynthesis, tryptophan + alanine + anthranilate => fumiquinazoline	K23665 K23666 K23667 K23668	tryptophan + alanine + anthranilate		fumiquinazoline
M00902	7	7	7	7	7	7	7	7	7	7	7	7	7	7	7	7	7	7	7	7	7	Podophyllotoxin biosynthesis, coniferyl alcohol => podophyllotoxin	K21568 K19650 K21207 K21203 K21205 K21204 K21202	coniferyl alcohol		podophyllotoxin
M00903	6	6	6	6	6	6	6	6	6	6	6	6	6	6	6	6	6	6	6	6	6	Fosfomycin biosynthesis, phosphoenolpyruvate => fosfomycin	K23999 K09459 K12901 K12902 K24000 K12903	phosphoenolpyruvate		fosfomycin
M00904	3	3	3	3	3	3	3	3	3	3	3	3	3	3	3	3	3	3	3	3	3	Dapdiamides biosynthesis, L-2,3-diaminopropanoate => dapdiamide A/B/C	K22113 K01957 K22114	3-diaminopropanoate		dapdiamide A/B/C
M00905	3	3	3	3	3	3	3	3	3	3	3	3	3	3	3	3	3	3	3	3	3	Grixazone biosynthesis, aspartate 4-semialdehyde => grixazone B	K18287 K17835 K20204	aspartate 4-semialdehyde		grixazone B
M00906	5	5	5	5	5	5	5	5	5	5	5	5	5	5	5	5	5	5	5	5	5	Ethynylserine biosynthesis, lysine => ethynylserine	K23669 K23670 K23671 K23672 K23673	lysine		ethynylserine
M00909	3	3	3	3	3	3	3	3	3	3	3	3	3	3	3	3	2	3	3	3	3	UDP-N-acetyl-D-glucosamine biosynthesis, prokaryotes, glucose => UDP-GlcNAc	K00845 (K01810,K13810,K15916) K00820 K03431 K04042	glucose		UDP-GlcNAc
M00910	3	3	3	3	3	3	3	3	3	3	3	3	3	3	3	3	3	3	3	3	3	Phenylalanine biosynthesis, chorismate => arogenate => phenylalanine	K01850 K15849 K05359	chorismate	arogenate	phenylalanine
M00915	3	3	3	3	3	3	3	3	3	3	3	3	3	3	3	3	3	3	3	3	3	Caffeine degradation, caffeine => xanthine	K21722 K21723 K21724	caffeine		xanthine
M00917	11	7	12	10	11	11	12	12	12	11	11	11	12	12	11	12	11	12	11	11	12	Phytosterol biosynthesis, squalene 2,3-epoxide => campesterol/sitosterol	K01853 K00559 K14423 K23558 -- K08246 K05917 K00222 K01824 K08242 K14424 K00227 K00213 K09828	3-epoxide		campesterol/sitosterol
M00918	4	4	4	4	4	4	4	4	4	4	4	4	4	4	4	4	4	4	4	4	4	Aerobactin biosynthesis, lysine => aerobactin	K03897 K03896 K03894 K03895	lysine		aerobactin
M00919	4	4	4	4	4	4	4	4	4	4	4	4	4	4	4	4	4	4	4	4	4	Ectoine degradation, ectoine => aspartate	K15783 K15784 K15785 K15786	ectoine		aspartate
M00921	4	4	4	4	4	4	4	4	4	4	4	4	4	4	4	4	4	4	4	4	4	Cyclooctatin biosynthesis, dimethylallyl-PP + isopentenyl-PP => cyclooctatin	K13787 K18686 K22997 K22998	dimethylallyl-PP + isopentenyl-PP		cyclooctatin
J00148	1	1	1	1	0	1	1	0	1	1	1	1	1	1	1	1	0	1	1	1	1	Cysteine-S-conjugate beta-lyase MetC [EC:4.4.1.13]	K01760
J00157	1	1	1	1	1	1	1	1	1	1	1	1	1	1	1	1	1	1	1	1	1	Cysteine-S-conjugate beta-lyase PatB [EC:4.4.1.13]	K14155
J00149	5	5	5	5	5	5	5	5	5	5	5	5	5	5	5	5	5	5	5	5	5	Farnesyl diphosphate => Staphyloxanthin	K10208 K10209 K10210 K10211 K10212	Farnesyl diphosphate		Staphyloxanthin
J00150	1	0	1	0	0	0	0	0	1	0	0	1	1	1	0	0	1	1	0	0	1	D-Aspartate => Oxaloacetate	K00272	D-Aspartate		Oxaloacetate
J00151	1	1	1	1	1	1	1	1	1	1	1	1	1	1	1	1	1	1	1	1	1	Nitrate => Nitrite Assimilatory	(K00367,K10534,K00372-K00360)	Nitrate		Nitrite Assimilatory
J00152	3	3	3	3	3	3	3	3	3	3	3	3	3	3	3	3	3	3	3	3	3	Nitrate => Nitrite Dissimilatory	K00370 K00371 K00374	Nitrate		Nitrite Dissimilatory
J00153	1	1	1	1	1	1	1	1	1	1	1	1	1	1	1	1	1	1	1	1	1	Hyaluronate => n 3-(4-Deoxy-beta-D-gluc-4-enuronosyl)-N-acetyl-D-glucosamine	K01727	Hyaluronate		n 3-(4-Deoxy-beta-D-gluc-4-enuronosyl)-N-acetyl-D-glucosamine
J00154	0	1	1	1	0	0	0	0	1	0	0	0	1	1	1	0	1	1	0	1	0	Triacylglycerol => Fatty acid + 1,2-Diacylglycerol (triacylglycerol lipase)	K01046	Triacylglycerol		Fatty acid + 1,2-Diacylglycerol (triacylglycerol lipase)
J00155	3	2	2	2	2	2	2	3	3	2	2	2	2	2	3	2	2	3	2	2	2	L-Glutamate => Uroporphyrinogen III	K01885 K02492 K01845 K01698 K01749 (K01719,K13542,K13543)	L-Glutamate		Uroporphyrinogen III
M00924	11	11	11	11	11	11	11	11	11	11	11	11	11	11	11	11	11	11	11	11	11	Cobalamin biosynthesis, anaerobic, uroporphyrinogen III => sirohydrochlorin => cobyrinate a,c-diamide	(K02302,(K02303,K13542) (K02304,K24866)) (K02190,K03795,K22011) K03394 (K05934,K13541,K21479) K05936 (K02189,K13541) K02188 K05895 (K02191 K03399,K00595) K06042 K02224	uroporphyrinogen III	sirohydrochlorin	cobyrinate a,c-diamide
M00925	13	13	13	13	13	13	13	13	13	13	13	13	13	13	13	13	13	13	13	13	13	Cobalamin biosynthesis, aerobic, uroporphyrinogen III => precorrin 2 => cobyrinate a,c-diamide	(K02303,K13542) (K03394,K13540) K02229 (K05934,K13540,K13541) K05936 K02228 K05895 K00595 K06042 K02224 K02230+K09882+K09883	uroporphyrinogen III	precorrin 2	cobyrinate a,c-diamide
M00122	7	6	7	6	7	7	6	6	7	7	6	7	7	6	6	6	6	7	7	7	7	Cobalamin biosynthesis, cobyrinate a,c-diamide => cobalamin	(K00798,K19221) K02232 (K02225,K02227) K02231 K00768 (K02226,K22316) K02233	c-diamide		cobalamin
J00156	3	2	2	2	3	3	3	3	2	3	3	3	2	3	3	3	3	2	3	3	2	Agmatine => N-Carbamoyl-putrescine => Putrescine => Spermidine	K10536 K12251 K00797	Agmatine	N-Carbamoyl-putrescine => Putrescine	Spermidine
J00158	0	0	0	0	0	0	0	0	0	0	0	0	0	0	0	0	0	0	0	0	0	Lactate => Pyruvate	K00016	Lactate		Pyruvate
J00159	2	2	2	2	2	2	2	2	2	2	2	2	2	2	2	2	2	2	2	2	2	NAD+ => Niacinamide	K00969 K01081 K01239	NAD+		Niacinamide
J00160	1	1	1	1	1	1	1	1	1	1	1	1	1	1	1	1	1	1	1	1	1	Inulinase	K22245
J00161	1	1	1	1	1	1	1	1	1	1	1	1	1	1	1	1	1	1	1	1	1	beta-fructofuranosidase [EC:3.2.1.26] inu1, endo-inulinase	K01193
J00162	1	1	1	1	1	1	1	1	1	1	1	1	1	1	1	1	1	1	1	1	1	fructan beta-fructosidase [EC:3.2.1.80] putative inulinase	K03332
J00163	1	1	1	1	1	1	1	1	1	1	1	1	1	1	1	1	1	1	1	1	1	fructan beta-(2,1)-fructosidase [EC:3.2.1.153]	K20848
J00164	1	1	1	1	1	1	1	1	1	1	1	1	1	1	1	1	1	1	1	1	1	Sucrose => Inulin + D-Glucose	K20811	Sucrose		Inulin + D-Glucose
M00926	5	3	3	3	3	4	3	4	4	3	3	3	3	3	4	3	3	4	3	3	3	glutamyl-tRNA => coproporphyrin III => heme	K02492 K01845 K01698 K01749 (K01719,K13542) K01599 K00231 K01772 K00435	glutamyl-tRNA	coproporphyrin III	heme
J00165	2	0	0	0	0	1	0	1	2	0	0	0	0	0	1	0	0	1	0	0	0	coproporphyrin III biosynthesis, glycine => coproporphyrin III	K00643 K01698 K01749 K01719 K01599 K00231	glycine		coproporphyrin III
J00166	2	0	0	0	0	1	0	1	2	0	0	0	0	0	0	0	0	1	0	0	0	coproporphyrin I biosynthesis, glycine => coproporphyrin I	K00643 K01698 K01749 K01599	glycine		coproporphyrin I
J00167	1	1	1	1	1	1	1	1	1	1	1	1	1	1	1	1	1	1	1	1	1	Lysine => Cadaverine	K01582	Lysine		Cadaverine
J00168	0	0	0	0	0	1	0	0	0	0	0	0	0	0	0	0	0	0	0	0	0	Lecithin (Phosphatidylcholine) => Linolenic acid	(K01047,K16342,K16343,K14621,K14674,K16817,K01058)	Lecithin (Phosphatidylcholine)		Linolenic acid
J00169	0	0	0	0	0	1	0	0	0	0	0	0	0	0	0	0	0	0	0	0	0	Lecithin => Linoleic acid	(K01047,K16342,K16343,K14621,K14674,K16817,K01058)	Lecithin		Linoleic acid
J00170	1	0	1	0	0	1	1	1	1	0	0	0	1	1	0	0	1	1	1	1	1	Histidine => Urocanate	K01745	Histidine		Urocanate
J00171	1	0	1	0	1	1	1	1	1	1	1	1	1	1	1	1	1	1	1	1	1	L-ornithine + carbamoyl phosphate => L-citrulline	K00611	L-ornithine + carbamoyl phosphate		L-citrulline
J00172	0	0	0	0	0	0	1	0	0	0	0	0	0	0	0	0	0	0	0	0	0	Arginine => Urea + Ornithine	K01476	Arginine		Urea + Ornithine
J00173	0	0	0	0	0	0	0	0	0	0	0	0	0	0	0	0	0	0	0	0	0	(Gamma-glutamyl-amino acid synthetase) Glutathione + L-Amino acid => Cys-Gly + (5-L-Glutamyl)-L-amino acid	(K00681,K18592)	(Gamma-glutamyl-amino acid synthetase) Glutathione + L-Amino acid		Cys-Gly + (5-L-Glutamyl)-L-amino acid
J00174	0	0	1	0	0	0	0	0	1	0	0	0	1	1	0	0	1	1	0	0	1	(Gamma-glutamyl-amino acid cyclotransferase) (5-L-Glutamyl)-L-amino acid <=> 5-Oxoproline + L-Amino acid	(K00682,K22596)	(Gamma-glutamyl-amino acid cyclotransferase) (5-L-Glutamyl)-L-amino acid <		5-Oxoproline + L-Amino acid
M00895	10	10	10	10	10	10	10	10	10	10	10	10	10	10	10	10	10	10	10	10	10	Thiamine biosynthesis, prokaryotes, AIR (+ DXP/glycine) => TMP/TPP	K03148+K03154 K03151 K03153 K03149 K10810 K03147 K00941 K00788 K00946	AIR (+ DXP/glycine)		TMP/TPP
M00911	8	8	8	8	8	8	8	8	8	8	8	8	8	8	8	8	8	8	8	8	8	Riboflavin biosynthesis, fungi, GTP => riboflavin/FMN/FAD	(K01497,K14652) K14654 K14655 (K22912,K20860,K20861,K20862,K21063,K21064) (K02858,K14652) K00794 K00793 (K20884 K22949,K11753)	GTP		riboflavin/FMN/FAD
M00913	4	4	4	4	4	4	4	4	4	4	4	4	4	4	4	4	4	4	4	4	4	Pantothenate biosynthesis, 2-oxoisovalerate/spermine => pantothenate	K00606 K00077 K13367 K00128 K01918	2-oxoisovalerate/spermine		pantothenate
J00175	5	4	6	4	4	5	4	4	6	4	4	4	6	5	4	4	6	6	4	4	6	Pyridoxine biosynthesis, erythrose-4P => pyridoxine	K03472 K03473 K00831 K00097 K03474 K07758	erythrose-4P		pyridoxine
M00916	2	2	2	0	2	2	2	2	2	2	2	2	2	2	2	2	2	2	2	2	2	Pyridoxal-P biosynthesis, R5P + glyceraldehyde-3P + glutamine => pyridoxal-P	K06215+K08681	R5P + glyceraldehyde-3P + glutamine		pyridoxal-P
M00112	4	4	4	4	4	4	4	4	4	4	4	4	4	4	4	4	4	4	4	4	4	Tocopherol/tocotorienol biosynthesis, homogentisate + phytyl/geranylgeranyl-PP => tocopherol/tocotorienol	K09833 (K12502,K18534) K09834 K05928	homogentisate + phytyl/geranylgeranyl-PP		tocopherol/tocotorienol
M00930	6	6	6	6	6	6	6	6	6	6	6	6	6	6	6	6	6	6	6	6	6	Menaquinone biosynthesis, futalosine pathway	K11782 K18285 (K18286,K20810) K11783 K11784 K11785
M00931	5	5	5	5	5	5	5	5	5	5	5	5	5	5	5	5	5	5	5	5	5	Menaquinone biosynthesis, modified futalosine pathway	K11782 K18285 K18284 K11784 K11785
M00932	7	7	7	7	7	7	7	7	7	7	7	7	7	7	7	7	7	7	7	7	7	Phylloquinone biosynthesis, chorismate (+ phytyl-PP) => phylloquinol	(K02552 K02551 K08680 K02549,K14759) (K01911,K14760) K01661 (K19222,K12073) K23094 K17872 K23095	chorismate (+ phytyl-PP)		phylloquinol
