# Supplementary material for: The Calicophoron daubneyi genome provides new insight into mechanisms of feeding, eggshell synthesis and parasite-microbe interactions
Source: BMC Biol. 2025 Jan 13;23:11. doi: 10.1186/s12915-025-02114-0 (PMC11727788; doi:10.1186/s12915-025-02114-0)
Supplement: Supplementary file 2 — Additional file 2. Characteristics of the C. daubneyi PGRP family. Features of the 23 C, daubneyi PGRPs including amino acid (AA) sequence length, molecular mass (kDa), classification of long (L) and short (S) forms, conserved domains detected by InterPro and presence of transmembrane regions and signal peptide for secretion are shown. [file 12915_2025_2114_MOESM2_ESM.xlsx]

## Sheet: Sheet1
Identifier	AA	Long/short form	kDa	InterPro domains	Transmembrane domain	Signal peptide
FUN_011285-T1	1205	L	136.512	IPR015510, IPR002502, IPR006619, IPR036505	YES	1->19
FUN_014752-T1	1221	L	138.528	IPR015510, IPR002502, IPR006619, IPR036505	YES	NO
FUN_011285-T2	940	L	106.452	IPR015510, IPR002502, IPR006619, IPR036505	YES	NO
FUN_011279-T1	1192	L	134.178	IPR015510, IPR002502, IPR006619, IPR036505	YES	1->20
FUN_011281-T3	771	L	86.9258	IPR015510, IPR002502, IPR006619, IPR036505	YES	NO
FUN_011281-T1	1190	L	133.451	IPR015510, IPR002502, IPR006619, IPR036505	YES	1->20
FUN_011281-T4	942	L	105.916	IPR015510, IPR002502, IPR006619, IPR036505	YES	NO
FUN_011281-T2	1190	L	133.576	IPR015510, IPR002502, IPR006619, IPR036505	YES	1->20
FUN_012584-T1	167	S	18.5869	IPR015510, IPR017331, IPR002502, IPR006619, IPR036505	NO	NO
FUN_012592-T1	193	S	22.0621	IPR015510, IPR017331, IPR002502, IPR006619, IPR036505	NO	1->21
FUN_016773-T1	167	S	17.87	IPR015510, IPR017331, IPR002502, IPR006619, IPR036505	NO	NO
FUN_012588-T1	167	S	17.9001	IPR015510, IPR017331, IPR002502, IPR006619, IPR036505	NO	NO
FUN_012587-T1	167	S	17.9001	IPR015510, IPR017331, IPR002502, IPR006619, IPR036505	NO	NO
FUN_016772-T1	241	S	26.2506	IPR015510, IPR002502, IPR006619, IPR036505	NO	NO
FUN_012585-T1	183	S	20.3055	IPR015510, IPR017331, IPR002502, IPR006619, IPR036505	NO	1->19
FUN_012583-T1	184	S	20.3815	IPR015510, IPR017331, IPR002502, IPR006619, IPR036505	NO	1->20
FUN_012583-T2	184	S	20.3996	IPR015510, IPR017331, IPR002502, IPR006619, IPR036505	NO	1->20
FUN_012591-T1	184	S	20.199	IPR015510, IPR017331, IPR002502, IPR006619, IPR036505	NO	1->20
FUN_017261-T1	202	S	23.0561	IPR015510, IPR002502, IPR006619, IPR036505	NO	1->27
FUN_017260-T1	202	S	23.021	IPR015510, IPR002502, IPR006619, IPR036505	NO	1->27
FUN_017259-T1	202	S	23.1262	IPR015510, IPR002502, IPR006619, IPR036505	NO	1->27
FUN_016776-T1	110	S	11.7883	IPR015510, IPR002502, IPR006619, IPR036505	NO	NO
FUN_017419-T1	145	S	15.9116	IPR015510, IPR002502, IPR006619, IPR036505	NO	1->20
