# Supplementary material for: The Calicophoron daubneyi genome provides new insight into mechanisms of feeding, eggshell synthesis and parasite-microbe interactions
Source: BMC Biol. 2025 Jan 13;23:11. doi: 10.1186/s12915-025-02114-0 (PMC11727788; doi:10.1186/s12915-025-02114-0)
Supplement: Supplementary file 6 — Additional file 6. Amino acid analysis of C. daubneyi and F. hepatica eggshells. Whole eggs and eggshell fragments were subjected to acid hydrolysis and the resulting amino acid constituents analysed with a Hitachi L-8900 Amino Acid Analyzer against an internal amino acid reference standard. Each sample was run in triplicate. [file 12915_2025_2114_MOESM6_ESM.xlsx]

## Sheet: Sheet1
Additional File 5: amino acid analysis of F. hepatica and C. daubneyi eggshells.
		Amino Acids
		Asp	Thr	Ser	Glu	Gly	Ala	Cys	Val	Met	Ile	Leu	Dopa	Tyr	Phe	His	Lys	Arg	Pro
F. hepatica Whole Eggs
1	nmol	51.518	13.604	20.596	41.101	50.614	23.896	0	11.742	7.61	8.301	20.264	6.204	8.521	15.217	24.241	24.226	21.787	18.681
2	nmol	77.099	20.88	32.94	62.741	81.63	37.83	0	18.36	11.292	12.71	31.112	9.247	12.803	23.042	35.524	36.582	33.14	29.561
3	nmol	11.3293	0.810202	2.02724	6.65479	11.1112	2.45566	0	0.558689	0.238102	0.306667	1.71947	0.172983	0.320061	0.958196	2.33529	2.34244	1.8629	1.65013
	% COMPOSITION	0.139948	0.036955	0.0559487	0.11165	0.137492	0.0649131	0	0.0318969	0.0206724	0.0225495	0.0550468	0.0168531	0.0231472	0.0413367	0.0658503	0.0658095	0.059184	0.0507466
		0.136099	0.0368584	0.0581472	0.110753	0.144097	0.0667793	0	0.0324099	0.0199332	0.0224363	0.0549204	0.0163232	0.0226005	0.0406748	0.0627086	0.0645763	0.0585003	0.0521825
	Average	0.138023	0.0369067	0.057048	0.111202	0.140795	0.0658462	0	0.0321534	0.0203028	0.0224929	0.0549836	0.0165882	0.0228738	0.0410058	0.0642795	0.0651929	0.0588422	0.0514645
	StDEV	0.00272167	6.83664e-05	0.0015546	0.000634153	0.00467045	0.00131961	0	0.000362735	0.000522743	8.00731e-05	8.94191e-05	0.000374643	0.000386574	0.00046804	0.00222148	0.00087205	0.000483478	0.00101529
		Asp	Thr	Ser	Glu	Gly	Ala	Cys	Val	Met	Ile	Leu	Dopa	Tyr	Phe	His	Lys	Arg	Pro
F. hepatica Egg Fragments
1	nmol	1.748	0.235	0.513	0.854	1.726	0.459	0	0.09	0.125	0.048	0.241	0.463	0.159	0.35	0.603	0.485	0.601	0.176
2	nmol	76.671	9.355	23.12	40.596	82.001	22.89	0	6.016	7.698	3.784	14.026	22.991	9.916	17.114	41.381	26.379	31.909	11.75
3	nmol	73.871	9.474	23.234	39.854	80.25	23.282	0	6.05	7.22	3.694	13.756	22.807	9.485	16.61	37.62	26.327	30.706	12.458
	% COMPOSITION	0.196936	0.0264759	0.0577963	0.0962145	0.194457	0.0517125	0	0.0101397	0.0140829	0.00540784	0.0271519	0.0521631	0.0179135	0.0394322	0.067936	0.0546417	0.0677107	0.0198288
		0.171295	0.0209005	0.0516536	0.0906977	0.183203	0.0511398	0	0.0134407	0.0171985	0.00845403	0.0313362	0.0513654	0.0221539	0.0382353	0.0924515	0.0589347	0.0712896	0.0262513
		0.169158	0.0216946	0.0532038	0.0912622	0.183765	0.0533137	0	0.013854	0.0165332	0.00845894	0.0315	0.052226	0.0217198	0.0380354	0.0861465	0.0602865	0.070314	0.0285277
	Average	0.179129	0.0230237	0.0542179	0.0927248	0.187142	0.0520553	0	0.0124781	0.0159382	0.00744027	0.029996	0.0519182	0.0205957	0.0385676	0.082178	0.0579543	0.0697714	0.0248693
	StDEV	0.0154575	0.00301596	0.00319444	0.00303535	0.00634143	0.00112681	0	0.00203564	0.0016408	0.00176014	0.00246449	0.000479757	0.002333	0.000755354	0.0127304	0.00294733	0.00185012	0.00451116
		Asp	Thr	Ser	Glu	Gly	Ala	Cys	Val	Met	Ile	Leu	Dopa	Tyr	Phe	His	Lys	Arg	Pro
C. daubneyi Whole Eggs
1	nmol	9.115	2.703	3.211	7.742	7.068	6.826	0	2.274	0.918	1.594	4.067	0	2.966	2.631	2.511	4.268	3.489	2.423
2	nmol	9.021	2.639	3.148	7.662	7.228	6.579	0	2.248	0.854	1.573	4.03	0	2.995	2.69	2.393	4.518	3.509	2.671
3	nmol	4.625	1.376	1.603	3.84	3.606	3.341	0	1.138	0.4	0.767	2.039	0	1.468	1.309	1.381	2.137	1.872	1.053
	% COMPOSITION	0.142855	0.0423628	0.0503244	0.121337	0.110773	0.106981	0	0.0356393	0.0143874	0.024982	0.0637401	0	0.0464847	0.0412344	0.0393537	0.0668903	0.0546814	0.0379745
		0.141488	0.0413909	0.0493742	0.120173	0.113366	0.103187	0	0.0352583	0.0133944	0.0246714	0.0632078	0	0.0469745	0.0421908	0.0375325	0.0708617	0.0550362	0.0418928
		0.144735	0.0430606	0.0501643	0.120169	0.112846	0.104553	0	0.0356126	0.0125176	0.0240025	0.0638085	0	0.0459396	0.0409639	0.043217	0.0668753	0.0585824	0.0329526
	Average	0.143111	0.0422257	0.0497692	0.120171	0.113106	0.10387	0	0.0354355	0.012956	0.024337	0.0635081	0	0.046457	0.0415773	0.0403748	0.0688685	0.0568093	0.0374227
	StDEV	0.00229573	0.00118063	0.000558683	2.94659e-06	0.000367678	0.000966068	0	0.000250499	0.000619987	0.000472991	0.000424778	0	0.000731781	0.000867569	0.00401953	0.00281881	0.00250751	0.00632167
		Asp	Thr	Ser	Glu	Gly	Ala	Cys	Val	Met	Ile	Leu	Dopa	Tyr	Phe	His	Lys	Arg	Pro
C. daubneyi Egg Fragments
1	nmol	42.467	7.452	7.696	20.163	35.875	25.419	0	7.563	1.677	5.632	10.599	0	20.287	9.758	4.472	17.452	23.417	3.288
2	nmol	44.367	7.883	8.089	21.035	37.196	27.092	0	7.957	1.767	5.909	11.157	0	21.271	10.273	4.768	18.258	24.505	2.7
3	nmol	44.315	7.989	8.079	20.868	35.533	28.674	0	8.039	1.73	5.927	11.298	0	21.238	10.377	4.786	18.26	24.469	7.124
	% COMPOSITION	0.174605	0.0306393	0.0316425	0.0829013	0.147502	0.104512	0	0.0310957	0.00689508	0.0231563	0.0435784	0	0.0834111	0.0401206	0.0183869	0.0717549	0.0962803	0.0135188
		0.174517	0.0310077	0.031818	0.082741	0.14631	0.106566	0	0.0312988	0.00695048	0.023243	0.043886	0	0.0836693	0.0404088	0.0187549	0.0718177	0.0963902	0.0106204
		0.171295	0.0308806	0.0312285	0.080663	0.137349	0.110836	0	0.0310739	0.00668713	0.0229102	0.0436712	0	0.0820932	0.0401112	0.0184998	0.0705821	0.0945823	0.027537
	Average	0.174561	0.0308235	0.0317303	0.0828211	0.146906	0.105539	0	0.0311972	0.00692278	0.0231996	0.0437322	0	0.0835402	0.0402647	0.0185709	0.0717863	0.0963353	0.0120696
	StDEV	6.23183e-05	0.000260509	0.000124094	0.000113323	0.000842756	0.0014528	0	0.000143622	3.91766e-05	6.13282e-05	0.000217511	0	0.000182581	0.000203801	0.000260229	4.44442e-05	7.77517e-05	0.00204945
