# Supplementary material for: The Calicophoron daubneyi genome provides new insight into mechanisms of feeding, eggshell synthesis and parasite-microbe interactions
Source: BMC Biol. 2025 Jan 13;23:11. doi: 10.1186/s12915-025-02114-0 (PMC11727788; doi:10.1186/s12915-025-02114-0)
Supplement: Supplementary file 7 — Additional file 7. Proteomics analysis of C. daubneyi and F. hepatica eggshells. Identification of C. daubneyi and F. hepatica eggshell proteins by LC-MS/MS. Samples were run in biological triplicate and only proteins with at least two unique peptides, that were present in all three biological replicates, were retained. [file 12915_2025_2114_MOESM7_ESM.xlsx]

## Sheet: C. daubneyi eggshell MS
Proteins identified in C. daubneyi eggshell extracts by LC-MS/MS.
		Unique peptides			% cover			Quantitative value
Accession Number	Mol. Weight	Cd-eggs1	Cd-eggs2	Cd-eggs3	Cd-eggs1	Cd-eggs2	Cd-eggs3	Cd-eggs1	Cd-eggs2	Cd-eggs3	Product	PFAM
FUN_017180-T1	29 kDa	51	52	48	0.907	0.873	0.892	611.88	563.81	598.12	Vitelline protein	PF08034
FUN_017182-T1	29 kDa	47	50	43	0.795	0.83	0.795	608.57	590.72	661.26	Vitelline protein	PF08034
FUN_009527-T1	64 kDa	48	48	49	0.733	0.711	0.744	216.11	190.93	203.31	hypothetical protein	0
FUN_007353-T1	35 kDa	33	35	33	0.822	0.762	0.819	189.6	166.58	188.04	hypothetical protein	0
FUN_017409-T1	46 kDa	42	43	41	0.735	0.735	0.725	142.53	148.64	117.27	Vitelline protein	PF08034
FUN_005444-T1	82 kDa	48	49	39	0.619	0.646	0.494	63.641	60.866	58.979	Heat shock protein 70 family	0
FUN_007352-T1	63 kDa	41	35	35	0.672	0.691	0.63	49.056	36.52	47.184	hypothetical protein	0
FUN_011802-T1	25 kDa	15	18	16	0.659	0.523	0.659	45.742	73.039	67.306	Ferritin	PF00210
FUN_011801-T1	25 kDa	15	17	15	0.829	0.862	0.829	39.776	46.771	48.571	Ferritin	PF00210
FUN_005443-T1	39 kDa	14	16	12	0.561	0.57	0.5	33.809	40.364	20.816	hypothetical protein	0
FUN_011803-T1	26 kDa	15	15	14	0.735	0.699	0.735	33.146	35.238	27.755	Ferritin	PF00210
FUN_013288-T1	20 kDa	12	11	10	0.851	0.731	0.669	20.551	16.017	15.959	Ferritin	PF00210
FUN_000890-T1	113 kDa	17	18	11	0.201	0.241	0.0934	16.573	15.377	11.796	Proline-rich extensin-like protein	0
FUN_009931-T1	51 kDa	9	14	8	0.283	0.37	0.229	13.259	19.862	13.878	Elongation factor 1-alpha	PF00009;PF03143;PF03144
FUN_000300-T1	27 kDa	9	6	7	0.453	0.302	0.306	11.933	8.9698	9.7143	C-type lectin	0
FUN_008162-T1	28 kDa	10	11	6	0.462	0.555	0.297	9.9439	11.533	8.3265	Ferritin	PF00210
FUN_004767-T1	94 kDa	11	10	10	0.168	0.149	0.169	8.618	7.6884	9.0204	Elongation factor 2	PF00009;PF00679;PF03144;PF03764;PF14492
FUN_008586-T1	22 kDa	5	5	6	0.448	0.448	0.5	8.618	10.251	8.3265	IL-4 inducing immunoglobulin-binding domain	PF18258
FUN_001191-T1	66 kDa	7	5	6	0.172	0.139	0.154	7.2922	3.2035	7.6326	Antistasin	PF02822
FUN_001014-T1	26 kDa	9	9	8	0.396	0.374	0.357	6.6293	7.0477	6.9388	40S ribosomal protein S3	PF00189;PF07650
FUN_010380-T1	29 kDa	6	8	4	0.312	0.398	0.234	5.9663	7.0477	4.8571	14-3-3 protein	PF00244
FUN_017603-T1	30 kDa	7	10	6	0.356	0.506	0.341	5.9663	12.173	6.2449	Ferritin	PF00210
FUN_007972-T1	18 kDa	5	7	5	0.399	0.639	0.437	5.9663	7.6884	3.4694	Thioredoxin domain-containing protein 17	PF06110
FUN_013048-T1	28 kDa	2	2	2	0.244	0.244	0.244	3.9776	3.8442	4.1633	hypothetical protein	0
FUN_006440-T1	18 kDa	3	3	2	0.28	0.28	0.174	3.9776	2.5628	2.0816	hypothetical protein	0
FUN_007380-T1	29 kDa	4	9	4	0.189	0.34	0.154	3.3146	7.0477	3.4694	40S ribosomal protein S3-1	PF01015
FUN_000850-T1	50 kDa	4	5	6	0.14	0.135	0.198	3.3146	3.8442	4.1633	Elongation factor 1-gamma	PF00043;PF00647;PF02798;PF13410;PF13417;PF14497
FUN_004204-T1	80 kDa	4	8	4	0.0787	0.143	0.0685	2.6517	5.7663	2.7755	1,4-alpha-glucan branching enzyme	PF02806;PF02922
FUN_000617-T1	37 kDa	4	4	3	0.16	0.169	0.107	2.6517	4.4849	3.4694	Glyceraldehyde-3-phosphate dehydrogenase	PF00044;PF02800
FUN_000001-T1	71 kDa	4	3	4	0.0753	0.0553	0.086	2.6517	1.9221	2.7755	Heat shock protein 70 family	PF00012;PF06723
FUN_006991-T1	11 kDa	4	9	8	0.398	0.417	0.437	2.6517	8.3291	8.3265	Histone H4	PF02969;PF15511
FUN_005925-T1	32 kDa	3	4	2	0.125	0.157	0.0801	2.6517	4.4849	2.7755	hypothetical protein	0
FUN_012436-T1	55 kDa	4	8	4	0.0779	0.24	0.102	2.6517	5.7663	2.7755	Protein O-glucosyltransferase 2	PF00085;PF13848
FUN_008359-T1	29 kDa	3	3	4	0.165	0.252	0.259	2.6517	1.9221	2.7755	Protein-L-isoaspartate(D-aspartate) O-methyltransferase	PF01135
FUN_012293-T1	42 kDa	3	2	4	0.125	0.122	0.186	1.9888	2.5628	4.8571	Actin-1	PF00022
FUN_007288-T1	35 kDa	2	5	3	0.0597	0.223	0.0943	1.9888	3.8442	3.4694	Guanine nucleotide-binding protein subunit beta-2-like 1	PF00400
FUN_006475-T1	84 kDa	3	7	4	0.0411	0.0904	0.0658	1.9888	4.4849	2.7755	Heat shock protein 90 family	PF00183;PF02518;PF13589
FUN_001547-T1	52 kDa	3	4	3	0.0842	0.12	0.103	1.9888	2.5628	2.0816	SecY/SEC61-alpha family	PF00344;PF10559
FUN_000830-T1	69 kDa	2	4	5	0.052	0.0992	0.151	1.9888	3.2035	3.4694	Transketolase	PF00456;PF02779;PF02780
FUN_016246-T1	43 kDa	3	5	4	0.161	0.148	0.212	1.9888	4.4849	4.1633	Alpha crystallin/Small heat shock protein	PF00011
FUN_010512-T1	35 kDa	2	4	3	0.0935	0.171	0.119	1.9888	2.5628	2.7755	Rhodopsin-like GPCR	PF00001
FUN_014820-T1	15 kDa	2	3	3	0.202	0.209	0.209	1.9888	3.2035	2.0816	Ribosomal 40S subunit protein S24B	PF01282
FUN_011535-T1	29 kDa	2	3	2	0.0902	0.137	0.0902	1.3259	2.5628	1.3878	60S ribosomal protein L14	PF01929
FUN_004043-T1	18 kDa	2	3	2	0.19	0.241	0.146	1.3259	1.9221	2.0816	Ribosomal 40S subunit protein S10A	PF03501

## Sheet: F. hepatica eggshell MS
Proteins identified in F. hepatica eggshell extracts by LC-MS/MS.
		Unique peptides			% cover			Quantitative value
Accession Number	Mol. Weight	Fh-eggs1	Fh-eggs2	Fh-eggs3	Fh-eggs1	Fh-eggs2	Fh-eggs3	Fh-eggs1	Fh-eggs2	Fh-eggs3	Product	Interpro
BN1106_s4252B000085	50 kDa	38	40	26	73.3	80.7	66.4	87.677	82.761	70.317	Elongation factor 1-alpha	IPR000795;IPR027417;IPR009000;IPR009001;IPR004539;IPR004161;IPR004160
BN1106_s1739B000159	86 kDa	22	23	14	37.2	39.7	32.5	29.543	33.284	19.069	Elongation factor 2;Uncharacterized protein;Eft-2-prov protein	IPR000795;IPR009022;IPR000640;IPR027417;IPR020568;IPR014721;IPR005225;IPR009000;IPR005517;IPR004161
BN1106_s1320B000236	69 kDa	22	19	18	49.1	47.6	34.9	28.59	25.188	30.987	Heat shock protein 90;90 kDa heat shock protein;Molecular chaperone HtpG;SJCHGC00820 protein	IPR003594;IPR019805;IPR001404;IPR020575;IPR020568
BN1106_s449B000179	176 kDa	22	24	13	28.1	26.9	18.1	22.872	22.489	15.494	Uncharacterized protein (Fragment)	IPR016024;IPR000547;IPR016025;IPR015348;IPR001473;IPR022365;IPR016341;IPR011990;IPR012331
BN1106_s2763B000063	57 kDa	21	22	17	53.3	54.1	43.3	31.45	34.184	35.754	ER calcistorin;Protein disulfide-isomerase,putative;Protein disulfide-isomerase A1;Protein disulphide isomerase	IPR005788;IPR005792;IPR005746;IPR012336;IPR017937;IPR013766
BN1106_s1303B000672	26 kDa	19	20	22	62.2	62.2	62.6	32.403	23.389	38.138	Ribosomal protein S3;40S ribosomal protein S3, putative	IPR004044;IPR009019;IPR001351;IPR018280;IPR005703
BN1106_s709B000627	20 kDa	17	19	18	89.8	84.4	85.6	141.05	141.23	139.44	Truncated ferritin-like protein;Ferritin-like protein;Yolk ferritin	IPR001519;IPR009040;IPR009078;IPR012347;IPR014034;IPR008331
BN1106_s771B000471	125 kDa	17	14	9	28.1	25.2	13.3	18.107	13.494	11.918	Coatomer subunit beta;Uncharacterized protein	IPR011989;IPR016024;IPR002553;IPR011710;IPR016460
BN1106_s1081B000242	27 kDa	16	19	16	73.1	65.4	59.4	55.275	68.367	61.974	Glutathione transferase;Prostaglandin-H2 D-isomerase;Glutathione S-transferase sigma class;Glutathione transferase sigma class;Glutathione S-transferase	IPR010987;IPR004045;IPR004046;IPR012336
BN1106_s1164B000121	48 kDa	16	13	12	51.9	49.3	48.8	29.543	26.088	26.22	Eukaryotic translation elongation factor 1 gamma;Elongation factor 1-gamma	IPR010987;IPR004045;IPR004046;IPR012336;IPR001662
BN1106_s1729B000071	29 kDa	16	16	16	54.8	56	58.7	26.684	26.987	29.795	Small subunit ribosomal protein S3Ae	IPR027500;IPR001593
BN1106_s10667B000018	11 kDa	15	15	15	59.2	74.8	62.1	47.651	46.778	53.632	Uncharacterized protein	IPR009072;IPR007125;IPR001951;IPR019809
BN1106_s4074B000042	29 kDa	15	17	14	72.2	62.3	57.1	24.778	24.288	28.603	Protein CBR-FTT-2;Tyrosine 3-monooxygenase/tryptophan 5-monooxygenase activation protein;Uncharacterized protein;14-3-3 protein	IPR000308;IPR023409;IPR023410
BN1106_s1547B000100	35 kDa	15	8	9	48.5	28.7	44.6	21.919	11.694	13.11	uncharacterised	no_ipr
BN1106_s535B000146	59 kDa	15	15	12	50	42.8	35.6	19.06	17.092	16.685	Tyrosinase	IPR002227;IPR008922
BN1106_s5131B000049	100 kDa	15	13	7	24.6	26.1	14.5	14.295	11.694	8.3427	Coatomer subunit gamma	IPR011989;IPR016024;IPR002553;IPR015873;IPR009028;IPR013041;IPR017106;IPR013040
BN1106_s3904B000042	42 kDa	14	16	12	44	47	32.5	23.825	20.69	25.028	14-3-3 protein beta/alpha-1;Tyrosine 3-monooxygenase/tryptophan 5-monooxygenase activation protein;Uncharacterized protein;14-3-3 protein	IPR000308;IPR023409;IPR023410
BN1106_s1832B000342	68 kDa	14	9	8	37.1	25.2	21.6	17.154	10.795	11.918	Putative uncharacterized protein;Oligosaccharyltransferase complex subunit alpha;Dolichyl-diphosphooligosaccharide--protein glycosyltransferase subunit 1;SJCHGC00848 protein	IPR007676
BN1106_s1242B000159	58 kDa	14	14	15	47.1	40.5	44.3	15.248	17.092	23.836	Uncharacterized protein;Putative chaperonin containing t-complex protein 1, theta subunit, tcpq;DNAJ homolog subfamily C member 11;T-complex protein 1 subunit theta;Chaperonin containing tcp1	IPR012721;IPR017998;IPR002194;IPR002423;IPR027409;IPR027413;IPR027410;IPR024586;IPR001623
BN1106_s916B000192	86 kDa	14	13	10	31.6	37	31.4	14.295	11.694	13.11	Putative glycogen phosphorylase;Starch phosphorylase	IPR011833;IPR000811
BN1106_s92B000564	16 kDa	13	14	13	85.2	85.2	85.2	120.08	124.14	134.67	Yolk ferritin	IPR001519;IPR009040;IPR009078;IPR012347;IPR014034;IPR008331
BN1106_s2937B000224	68 kDa	13	15	12	27.3	37	38.7	18.107	17.991	19.069	Transketolase	IPR009014;IPR005475;IPR020826;IPR005476;IPR005474
BN1106_s395B000721	72 kDa	13	13	5	29	31.8	18.7	17.154	15.293	7.1509	Putative phosphoenolpyruvate carboxykinase;Phosphoenolpyruvate carboxykinase (GTP);Phosphoenolpyruvate carboxykinase;SJCHGC06900 protein	IPR018091;IPR013035;IPR008209;IPR008210
BN1106_s2349B000191	47 kDa	13	14	10	34.4	39.7	33.7	16.201	17.092	13.11	Gelsolin;Putative gelsolin;Severin;SJCHGC01371 protein	IPR007123;IPR007122
BN1106_s664B000642	45 kDa	12	10	11	33.8	30.8	30	16.201	10.795	16.685	Eukaryotic initiation factor 4A;DEAD box ATP-dependent RNA helicase, putative;ATP-dependent RNA helicase eIF4A;SJCHGC06278 protein	IPR011545;IPR014001;IPR001650;IPR027417;IPR014014;IPR000629
BN1106_s393B000268	221 kDa	12	7	7	6.26	3.97	4.07	13.342	7.1966	8.3427	Putative von Willebrand factor type A domain-containing protein;Collagen alpha-1(VII) chain	IPR010909;IPR003582;IPR002919;IPR002035
BN1106_s393B000269	364 kDa	12	11	13	9.77	11.6	9.42	11.436	9.8953	15.494	Putative von Willebrand factor type A domain-containing protein;Collagen alpha-1(VII) chain;Uncharacterized protein	IPR010909;IPR003582;IPR002919;IPR002035
BN1106_s1277B000102	371 kDa	12	16	9	4.52	5.95	2.96	11.436	14.393	10.726	Putative endoplasmin;Endoplasmin;SJCHGC06677 protein	IPR015566;IPR003594;IPR019805;IPR001404;IPR020575;IPR020568
BN1106_s1793B000159	58 kDa	12	12	8	34	49.1	29.5	11.436	12.594	9.5345	Chaperonin containing TCP1, subunit 2 (Beta);Putative chaperonin containing t-complex protein 1, beta subunit, tcpb;T-complex protein 1 subunit beta	IPR012716;IPR017998;IPR002194;IPR002423;IPR027409;IPR027413;IPR027410
BN1106_s4512B000085	20 kDa	11	9	6	71.8	63	48.1	20.013	18.891	19.069	ADP-ribosylation factor 1;CRE-ARF-1.2 protein;Adp-ribosylation factor 1;Uncharacterized protein	IPR027417;IPR005225;IPR024156;IPR006689
BN1106_s2970B000126	35 kDa	11	12	11	53.8	47.2	44.4	18.107	15.293	20.261	Deoxyribonuclease;Clone ZZD1580 mRNA sequence	IPR001790;IPR001813
BN1106_s7572B000046	67 kDa	11	14	9	32.7	36.7	25.6	18.107	18.891	15.494	Alpha crystallin-containing small heat shock protein;Alpha crystallin-containing small heat shock protein variant NtermFhHSP35a;Major egg antigen;Putative uncharacterized protein	IPR002068;IPR008978;IPR001436
BN1106_s2333B000155	77 kDa	11	11	10	31.6	29	25.9	14.295	10.795	13.11	Glycogen synthase 1;Glycogen synthase;Glycogen(Starch) synthase;Putative glycogen synthase	IPR008631
BN1106_s5514B000140	60 kDa	11	11	6	38.7	38.7	24.6	13.342	13.494	8.3427	Chaperonin containing TCP1, subunit 7 (Eta);T-complex protein 1 subunit eta;Putative chaperonin containing t-complex protein 1, eta subunit, tcph;Putative chaperonin complex component tcp-1 eta subunit cct7	IPR012720;IPR017998;IPR002194;IPR002423;IPR027409;IPR027413;IPR027410
BN1106_s809B000356	57 kDa	11	8	8	24.5	19.9	20.7	11.436	8.0961	10.726	Tyrosinase;Tyrosinase 2;SJCHGC06782 protein;Tyrosinase 1	IPR002227;IPR008922
BN1106_s2776B000091	63 kDa	11	10	5	20.4	19.1	9.04	11.436	10.795	7.1509	FAA4 Long-chain-fatty-acid--CoA ligase 4;Long-chain-fatty-acid--CoA ligase;Long-chain acyl-CoA synthetase;SJCHGC04994 protein;Uncharacterized protein	IPR020845;IPR000873
BN1106_s4413B000122	47 kDa	10	9	13	32.8	29.8	34.4	16.201	17.991	29.795	Putative uncharacterized protein;Uncharacterized protein;SJCHGC06583 protein	IPR016024;IPR001304;IPR016186;IPR016187
BN1106_s17035B000006	18 kDa	10	8	8	58.6	64.3	62.4	12.389	9.8953	14.302	Translationally controlled tumor protein;Translationally-controlled tumor protein homolog	IPR011057;IPR011323;IPR018103;IPR018105
BN1106_s649B000500	137 kDa	10	8	6	18.7	18.7	15.4	12.389	8.0961	8.3427	Coatomer protein complex subunit alpha;Uncharacterized protein;Coatomer subunit alpha isoform 2	IPR011042;IPR016391;IPR010714;IPR006692;IPR020472;IPR015943;IPR001680;IPR019775;IPR017986;IPR011048
BN1106_s1965B000184	119 kDa	10	15	12	17	26.9	20	11.436	15.293	16.685	Calcium ATPase at 60A;Putative atpase;Ca2+ transporting ATPase sarcoplasmic/endoplasmic reticulum;ATPase;Uncharacterized protein	IPR005782;IPR006068;IPR004014;IPR023299;IPR018303;IPR023298;IPR008250;IPR001757;IPR023214
BN1106_s1004B000205	114 kDa	10	13	10	17.9	24.1	22.6	11.436	11.694	13.11	Uncharacterized protein;Putative coatomer beta subunit;Coatomer subunit beta	IPR006692;IPR016453;IPR020472;IPR015943;IPR001680;IPR017986;IPR019775;IPR016024;IPR011044;IPR011048
BN1106_s384B000397	51 kDa	10	10	6	29.9	29.7	17.9	10.483	11.694	7.1509	DEAD box RNA helicase Me31B;ATP-dependent RNA helicase DHH1;Predicted protein;DEAD box ATP-dependent RNA helicase, putative;ATP-dependent RNA helicase cgh-1	IPR011545;IPR014001;IPR001650;IPR027417;IPR000629;IPR014014
BN1106_s746B000284	56 kDa	10	11	10	25	24.7	23.7	9.5302	10.795	14.302	Predicted protein;Putative chaperonin containing t-complex protein 1, gamma subunit, tcpg;T-complex protein 1 subunit gamma;Uncharacterized protein	IPR012719;IPR017998;IPR002194;IPR002423;IPR027409;IPR027413;IPR027410
BN1106_s3324B000219	60 kDa	10	13	6	19.3	26.1	14.4	9.5302	12.594	8.3427	Chaperonin containing TCP1, subunit 5 (Epsilon);Putative chaperonin containing t-complex protein 1,epsilon subunit, tcpe	IPR012718;IPR017998;IPR002194;IPR002423;IPR027409;IPR027413;IPR027410
BN1106_s736B000228	14 kDa	9	11	10	85	85.8	93.3	16.201	20.69	16.685	Vitelline protein BI;Vitelline protein BII;Vitelline protein B1;Vitelline protein B2;Vitelline protein Vit20	IPR012615
BN1106_s507B000153	30 kDa	9	11	8	51.1	50.4	47	13.342	12.594	11.918	Ribosomal protein S4, X-linked;Putative 40s ribosomal protein S4;40S ribosomal protein S4-like protein;SJCHGC06323 protein	IPR005824;IPR000876;IPR013845;IPR013843;IPR018199;IPR002942
BN1106_s2091B000373	91 kDa	9	11	9	17.3	21.1	14.6	10.483	12.594	10.726	Heat shock protein 70 (Hsp70)-4, putative;Heat shock protein 105;Uncharacterized protein	IPR013126;IPR018181
BN1106_s446B000198	26 kDa	9	6	8	52.7	33.6	46.9	10.483	8.0961	11.918	40S ribosomal protein S8	IPR001047;IPR022309;IPR018283
BN1106_s420B000182	131 kDa	9	9	7	10.5	9.52	6.8	9.5302	8.9957	8.3427	Importin beta-3;Putative importin-beta 3;Importin-5;Uncharacterized protein;AAEL010159-PA	IPR011989;IPR016024;IPR021133;IPR001494;IPR000357
BN1106_s2662B000418	23 kDa	9	7	7	37.9	28.3	28.3	9.5302	8.0961	8.3427	60S ribosomal protein L18a	IPR021138;IPR023573
BN1106_s2288B000174	117 kDa	9	12	5	10.1	14.4	6.11	9.5302	10.795	5.9591	Predicted protein;Uncharacterized protein;Isoleucine--tRNA ligase;Isoleucyl-tRNA synthetase	IPR001412;IPR002300;IPR002301;IPR023586;IPR014729;IPR009080;IPR013155;IPR009008
BN1106_s292B000423	139 kDa	9	9	4	8.62	8.54	3.42	9.5302	8.0961	4.7672	Leucyl-tRNA synthetase, putative;Putative uncharacterized protein;Uncharacterized protein;Leucyl-tRNA synthetase;Leucyl-tRNA synthetase, cytoplasmic	IPR001412;IPR002300;IPR024909;IPR004493;IPR014729;IPR009080;IPR013155;IPR009008;IPR015413
BN1106_s833B000426	273 kDa	9	10	7	11.6	7.75	7.28	8.5771	8.9957	9.5345	Uncharacterized protein;Pre-mRNA-processing factor 8;Pre-mRNA-processing-splicing factor 8	IPR000555;IPR012591;IPR012592;IPR012984;IPR027652;IPR021983;IPR019581;IPR019580;IPR012337;IPR019582
BN1106_s4565B000033	21 kDa	9	6	7	40.8	30.4	34.6	8.5771	6.297	8.3427	Serine protease inhibitor serpin;Leukocyte elastase inhibitor;Serpin	IPR023796;IPR000215;IPR023795
BN1106_s712B000234	44 kDa	9	8	5	32	27.9	14.7	8.5771	7.1966	5.9591	Helicase at 25E;Spliceosome RNA helicase bat1;Putative DEAD box ATP-dependent RNA helicase;ATP-dependent RNA helicase UAP56/SUB2;Clone ZZZ368 mRNA sequence	IPR011545;IPR014001;IPR001650;IPR027417;IPR014014
BN1106_s1422B000156	237 kDa	8	8	6	5.93	6.4	6.16	20.013	16.192	13.11	Uncharacterized protein;Putative titin;Hemicentin-1	IPR026823;IPR000742;IPR001881;IPR013032;IPR000152;IPR018097;IPR006605;IPR009017;IPR023413;IPR009030;IPR007110;IPR013783;IPR013098;IPR003599;IPR003598;IPR000884;IPR002035
BN1106_s917B000270	20 kDa	8	10	9	61.5	78.2	78.2	14.295	16.192	17.877	Ferritin (EC 1.16.3.1)	IPR001519;IPR009040;IPR009078;IPR012347;IPR014034;IPR008331
BN1106_s3420B000126	25 kDa	8	7	4	31.7	31.7	22.2	12.389	12.594	8.3427	Fatty acid binding protein 7, brain;Putative fatty acid binding protein;Fatty acid-binding protein;Calycin-like domain-containing protein;SJCHGC04204 protein	IPR012674;IPR011038;IPR000463;IPR000566
BN1106_s1849B000099	16 kDa	8	10	7	54.8	65.1	54.8	11.436	15.293	14.302	Fatty acid binding protein 7, brain;Fatty acid binding protein type 3;Fatty acid binding protein	IPR012674;IPR011038;IPR000463;IPR000566
BN1106_s1584B000214	70 kDa	8	8	6	15.5	16	12	9.5302	7.1966	8.3427	Tyrosine/tryptophan monooxygenase, putative;Phenylalanine-tryptophan hydroxylase;Phenylalanine-4-hydroxylase;Uncharacterized protein	IPR002912;IPR001273;IPR018301;IPR019774;IPR005961;IPR019773
BN1106_s6330B000036	53 kDa	8	11	8	19.7	30.7	17.8	8.5771	11.694	11.918	Arginyl-tRNA synthetase, cytoplasmic;Putative arginyl-tRNA synthetase;Arginyl-tRNA synthetase;Uncharacterized protein	IPR001412;IPR001278;IPR015945;IPR005148;IPR008909;IPR014729;IPR009080
BN1106_s2716B000103	40 kDa	8	8	8	30.3	33.6	28.9	8.5771	7.1966	9.5345	Dehydrogenase/reductase SDR family member 1;SJCHGC05166 protein;Dehydrogenase;SJCHGC02362 protein	IPR002198;IPR002347;IPR016040;IPR020904
BN1106_s337B000310	79 kDa	8	7	7	13.1	11.4	12.2	8.5771	6.297	8.3427	Putative uncharacterized protein;Dopa decarboxylase;Uncharacterized protein;Aromatic-L-amino-acid decarboxylase	IPR010977;IPR002129;IPR015424;IPR015421;IPR015422;IPR021115
BN1106_s3937B000101	24 kDa	8	6	6	36	30.3	27.5	8.5771	7.1966	8.3427	Heat shock protein 90kDa alpha;Putative heat shock protein;Molecular chaperone HtpG;Heat shock protein 86;SJCHGC00820 protein	IPR001404;IPR020568;IPR003594;IPR019805;IPR020575
BN1106_s112B001235	176 kDa	8	7	5	5.22	4.76	3.09	8.5771	8.0961	7.1509	Valine-tRNA ligase;Valyl-tRNA synthetase;Uncharacterized protein	IPR001412;IPR002300;IPR014729;IPR009080;IPR013155;IPR009008;IPR002303;IPR019499
BN1106_s2096B000232	29 kDa	8	6	5	33.5	21	21.4	8.5771	5.3974	8.3427	Putative uncharacterized protein;Predicted protein;14-3-3 epsilon-like transcript variant 1;AAEL011116-PA;AAEL011116-PB;AAEL011116-PC;Uncharacterized protein	IPR000308;IPR023409;IPR023410
BN1106_s5276B000036	123 kDa	8	10	8	8.74	12.4	8.65	7.6241	12.594	9.5345	Ubiquitin-activating enzyme E1;Putative uncharacterized protein;Uncharacterized protein;Putative ubiquitin-activating enzyme e1;Ubiquitin-like modifier activating enzyme 1	IPR009036;IPR016040;IPR000594;IPR018965;IPR023280;IPR000127;IPR019572;IPR018075;IPR018074;IPR000011
BN1106_s246B000252	69 kDa	8	6	3	13.6	10.8	4.2	7.6241	7.1966	4.7672	Phosphoenolpyruvate carboxykinase 2;Phosphoenolpyruvate carboxykinase (GTP);Uncharacterized protein	IPR018091;IPR013035;IPR008209;IPR008210
BN1106_s5174B000030	21 kDa	7	9	8	43.2	58.3	61.5	21.919	23.389	23.836	Glyceraldehyde 3-phosphate dehydrogenase	IPR020831;IPR020830;IPR020828;IPR016040;IPR020829;IPR006424
BN1106_s2995B000137	40 kDa	7	7	6	27.5	22	21.2	15.248	15.293	16.685	Sec61;Protein transport protein Sec61 subunit alpha isoform 2;Putative preprotein translocase secy subunit (Sec61);Uncharacterized protein;Putative uncharacterized protein	IPR002208;IPR023201;IPR019561
BN1106_s3562B000204	23 kDa	7	8	6	54	62.6	54	12.389	13.494	13.11	uncharacterised	no_ipr
BN1106_s2719B000195	52 kDa	7	10	7	30	22.6	17	11.436	10.795	11.918	Cathepsin D-like aspartic protease;Cathepsin D	IPR001461;IPR001969;IPR021109;IPR012848
BN1106_s1614B000280	17 kDa	7	6	4	54.5	48.1	34.6	11.436	15.293	14.302	thioredoxin peroxidase;thioredoxin peroxidase 1;Peroxiredoxin;Thiol-specific antioxidant protein	IPR000866;IPR024706;IPR019479;IPR012336
BN1106_s2917B000296	36 kDa	7	9	8	23.2	27.1	27.1	10.483	13.494	10.726	Synaptic glycoprotein SC2;Synaptic glycoprotein sc2 related;SJCHGC06367 protein	IPR001104
BN1106_s1079B000440	21 kDa	7	6	6	38.7	30.6	35.5	10.483	7.1966	8.3427	Eukaryotic translation initiation factor 5A;Putative initiation factor 5a;Translation initiation factor 5A;Clone ZZZ427 mRNA sequence	IPR012340;IPR014722;IPR019769;IPR001884;IPR020189;IPR008991;IPR005824
BN1106_s2673B000071	49 kDa	7	7	5	18.7	18.7	13	9.5302	8.0961	8.3427	Calreticulin;Calreticulin autoantigen homolog,putative;Uncharacterized protein;Calreticulin-1	IPR001580;IPR018124;IPR009169;IPR009033;IPR008985;IPR013320
BN1106_s2018B000302	37 kDa	7	8	6	26.3	24.3	18.9	8.5771	8.0961	9.5345	T-complex protein 1 subunit delta	IPR012717;IPR017998;IPR002194;IPR002423;IPR027409;IPR027413;IPR027410
BN1106_s4115B000138	32 kDa	7	8	6	30.3	36.6	27.5	8.5771	8.9957	10.726	Predicted protein;Arginine--tRNA ligase, cytoplasmic;Arginyl-tRNA synthetase;Arginyl-tRNA synthetase, cytoplasmic;SJCHGC06108 protein	IPR001412;IPR001278;IPR015945;IPR005148;IPR008909;IPR014729;IPR009080
BN1106_s3516B000081	117 kDa	7	8	5	9.96	11.7	7.2	8.5771	8.9957	7.1509	Eukaryotic translation initiation factor 3 subunit 10;Eukaryotic initiation factor-3A;Translation initiation factor 3 subunit A	IPR027512;IPR000717;IPR014001;IPR027417;IPR000330
BN1106_s11425B000010	48 kDa	7	7	5	17.1	17.4	15	8.5771	8.0961	7.1509	Ribosomal protein L3;MGC84749 protein;SJCHGC06297 protein	IPR000597;IPR019926;IPR009000
BN1106_s2835B000195	121 kDa	7	9	9	7.96	9.95	9.57	7.6241	8.0961	11.918	Putative uncharacterized protein;Putative chromosome region maintenance protein 1/exportin;Exportin-1;Uncharacterized protein	IPR011989;IPR016024;IPR014877;IPR013598;IPR001494
BN1106_s116B000323	15 kDa	7	5	7	54.2	39.7	50.4	7.6241	5.3974	10.726	Small subunit ribosomal protein S12e	IPR004038;IPR000530
BN1106_s4329B000099	15 kDa	7	7	6	53.8	40.8	38.5	7.6241	8.0961	9.5345	Putative 40S ribosomal protein RPS15A;Ribosomal protein S15Aa;Putative 30s ribosomal protein S8;SJCHGC05946 protein;Uncharacterized protein	IPR000630
BN1106_s3565B000098	63 kDa	7	7	7	10.5	10.5	9.63	6.6711	8.0961	9.5345	Quinolinate phosphoribosyltransferase	IPR013785;IPR002638;IPR022412;IPR004393;IPR027277
BN1106_s1270B000089	62 kDa	7	9	5	16.1	14.3	9.11	6.6711	9.8953	5.9591	Heterogeneous nuclear ribonucleoprotein A2 homolog 1;Heterogeneous nuclear ribonucleoprotein A2;Putative heterogeneous nuclear ribonucleoprotein;Heterogeneous nuclear ribonucleoprotein A1/A3;SJCHGC06206 protein	IPR012677;IPR000504
BN1106_s1713B000125	70 kDa	7	5	5	10.8	8.42	10.1	6.6711	4.4979	5.9591	Hypotherical protein;Ormdl proteins, putative;Oligosaccharyltransferase complex subunit delta;SJCHGC06264 protein;SJCHGC06773 protein	IPR008814
BN1106_s4248B000039	62 kDa	7	7	4	8.88	11.2	7.43	6.6711	8.0961	5.9591	Ribosomal protein L7a;SJCHGC02816 protein	IPR001921;IPR004038;IPR018492;IPR004037
BN1106_s659B000168	85 kDa	7	7	4	11.1	11	6.17	6.6711	7.1966	4.7672	Translation initiation factor 3 subunit C;SJCHGC02269 protein	IPR027516;IPR008905;IPR000717;IPR011991
BN1106_s801B000129	34 kDa	6	7	7	32.1	45.8	39.5	13.342	11.694	15.494	Putative ribosomal protein L5;Clone ZZD1555 mRNA sequence	IPR005485;IPR025607;IPR005484
BN1106_s2521B000119	95 kDa	6	7	6	7.64	8	7.64	8.5771	10.795	11.918	Cerebral cell adhesion molecule related;Collagen beta-1 O-galactosyltransferase;Uncharacterized protein	IPR002654;IPR005109
BN1106_s3227B000227	60 kDa	6	6	6	15.7	14.8	14.6	8.5771	7.1966	10.726	Enolase	IPR000941;IPR020810;IPR020809;IPR020811
BN1106_s10348B000022	?	6	5	5	0	0	0	8.5771	8.0961	8.3427	Glutathione peroxidase	IPR000889;IPR012336
BN1106_s553B000158	73 kDa	6	9	4	12.3	14.3	7.63	8.5771	8.9957	4.7672	Calnexin;Putative smirv1 protein;SmIrV1 protein;Calcium-binding protein Sj66	IPR001580;IPR018124;IPR009033;IPR008985;IPR013320
BN1106_s4027B000177	32 kDa	6	5	4	24.7	21.9	19	8.5771	6.297	8.3427	SDR1 protein;Oxidoreductase, short chain dehydrogenase/reductase family, putative;SJCHGC02310 protein;Clone ZZD459 mRNA sequence	IPR002198;IPR002347;IPR016040
BN1106_s10326B000017	10 kDa	6	5	4	52.3	40.9	40.9	8.5771	8.9957	7.1509	Secreted saposin-like protein SAP-3	IPR011001;IPR008139
BN1106_s3175B000175	26 kDa	6	5	6	20.4	19.6	20.4	7.6241	6.297	7.1509	Large subunit ribosomal protein L10e;60S ribosomal protein L10, putative;QM protein;SJCHGC06675 protein	IPR001197;IPR016180;IPR018255
BN1106_s2745B000189	30 kDa	6	6	4	24.3	25.5	12.4	7.6241	8.0961	5.9591	Glyoxalase I;Glyoxalase domain-containing protein 4;Uncharacterized protein;Clone ZZD114 mRNA sequence	IPR004360;IPR025870
BN1106_s1139B000359	100 kDa	6	6	3	7.64	7.53	3.65	7.6241	5.3974	3.5754	Cell division cycle and apoptosis regulator protein 1;Putative p30 dbc protein	IPR025224;IPR025954;IPR003034;IPR011992;IPR002048
BN1106_s8078B000026	23 kDa	6	6	8	37.5	34	50	6.6711	7.1966	10.726	Rab7;Ras-related protein Rab-7a;Uncharacterized protein	IPR027417;IPR005225;IPR001806;IPR003579
BN1106_s2438B000175	20 kDa	6	9	7	34.9	39.4	33.7	6.6711	8.9957	8.3427	cDNA FLJ56705, highly similar to Guanine nucleotide-binding protein subunit beta 2-like 1;Receptor for activated PKC, putative;Guanine nucleotide-binding protein subunit beta-2-like 1;Receptor for activated PKC	IPR020472;IPR015943;IPR001680;IPR019775;IPR017986
BN1106_s2725B000126	43 kDa	6	9	5	20.6	31.4	15	6.6711	8.0961	5.9591	SJCHGC08963 protein	IPR019382
BN1106_s1661B000090	32 kDa	6	6	5	25.3	27.3	21.5	6.6711	5.3974	7.1509	Small subunit ribosomal protein S2e;MGC115171 protein;SJCHGC06175 protein	IPR014720;IPR000851;IPR005324;IPR020568;IPR014721;IPR005711;IPR013810
BN1106_s1158B000180	38 kDa	6	6	5	13.8	14.7	12.3	6.6711	5.3974	5.9591	Glucose-6-phosphate 1-dehydrogenase (EC 1.1.1.49)	IPR001282;IPR019796;IPR022675;IPR022674;IPR016040
BN1106_s945B000218	54 kDa	6	7	4	13.9	18.6	5.71	6.6711	6.297	4.7672	Annexin	IPR001464;IPR018502;IPR018252;IPR002390
BN1106_s219B000274	46 kDa	6	6	4	21.9	20.4	15.5	6.6711	8.0961	4.7672	Glucan (1,4-alpha-), branching enzyme 1;Uncharacterized protein;Putative starch branching enzyme II;SJCHGC02521 protein	IPR006407;IPR006048;IPR015902;IPR013780;IPR006047;IPR004193;IPR013781;IPR017853;IPR013783;IPR014756
BN1106_s819B000364	40 kDa	6	6	3	23.6	23.6	8.43	6.6711	6.297	4.7672	Annexin	IPR001464;IPR018502;IPR018252
BN1106_s7747B000057	19 kDa	6	8	8	33.5	40.9	38.4	5.7181	7.1966	9.5345	Heat shock protein 67B2;Uncharacterized protein;SJCHGC01785 protein	IPR001763
BN1106_s209B000345	22 kDa	6	8	7	27.2	30.9	29.8	5.7181	7.1966	8.3427	Putative 40S ribosomal protein S9;Ribosomal protein S9;Putative 40s ribosomal protein S9;Small subunit ribosomal protein S9e	IPR022801;IPR005710;IPR001912;IPR018079;IPR002942
BN1106_s284B000286	21 kDa	6	7	7	34.1	48.4	48.4	5.7181	6.297	10.726	Estrogen-regulated protein EP45;Serine protease inhibitor;Putative uncharacterized protein	IPR023796;IPR000215
BN1106_s3867B000081	60 kDa	6	10	5	15.3	27.2	10.8	5.7181	9.8953	5.9591	Putative uncharacterized protein;Putative chaperonin containing t-complex protein 1, zeta subunit, tcpz;T-complex protein 1 subunit zeta;Chaperonin containing T-complex polypeptide subunit zeta;Uncharacterized protein	IPR012722;IPR017998;IPR002194;IPR002423;IPR027409;IPR027413;IPR027410
BN1106_s1183B000225	56 kDa	6	8	3	18.8	23.8	9.5	5.7181	8.9957	3.5754	26S proteasome regulatory subunit S3, putative;26S proteasome regulatory subunit N3;Uncharacterized protein;SJCHGC06456 protein	IPR013586;IPR013143;IPR000717;IPR011991;IPR011990
BN1106_s886B000188	30 kDa	6	5	3	24.9	16.2	12.1	5.7181	4.4979	3.5754	Hypotherical protein;Putative elongation factor-1 beta,delta;Elongation factor 1-beta;Uncharacterized protein	IPR018940;IPR014717;IPR014038;IPR010889;IPR001326
BN1106_s744B000495	128 kDa	6	5	3	5.2	4.68	2.69	5.7181	4.4979	3.5754	Kre33p;N-acetyltransferase-related;N-acetyltransferase 10	IPR013562;IPR000182;IPR007807;IPR027992;IPR016181
BN1106_s81B000692	18 kDa	6	4	3	40.6	36	29.1	5.7181	4.4979	4.7672	GL15041;GM25120;GI16833;GJ12582;GA18340	IPR002198;IPR016040;IPR020904;IPR002347
BN1106_s844B000259	24 kDa	6	3	3	30.2	16.3	14.9	5.7181	2.6987	3.5754	Ras-related protein Rab-11B, putative;GK14185;Ras-like protein Rab-11B;Rab family protein;GA19116	IPR027417;IPR005225;IPR001806;IPR003579
BN1106_s580B000238	43 kDa	5	7	5	16.9	25.2	16.9	12.389	12.594	9.5345	Glycogenin-related;Glycogenin glucosyltransferase;Uncharacterized protein;SJCHGC05968 protein	IPR002495
BN1106_s4560B000072	24 kDa	5	6	6	18.6	19.5	19.5	10.483	8.9957	14.302	CD63 antigen;Tetrapanion 2;Tetraspanin 2B;Tetraspanin 2A	IPR000301;IPR018499;IPR008952
BN1106_s140B000449	?	5	6	4	0	0	0	8.5771	8.9957	8.3427	Putative uncharacterized protein;CD63 antigen;Sm23, putative	IPR000301;IPR018499;IPR018503;IPR008952
BN1106_s1600B000257	?	5	4	4	0	0	0	7.6241	5.3974	7.1509	40S ribosomal protein S24	IPR012677;IPR012678;IPR001976;IPR018098
BN1106_s3540B000083	25 kDa	5	5	6	17.5	17.5	21.2	6.6711	6.297	7.1509	Putative 60s ribosomal protein L10a;Large subunit ribosomal protein L10Ae;Ribosomal protein L10a	IPR002143;IPR023674;IPR028364;IPR016094;IPR016095;IPR023673
BN1106_s1029B000154	34 kDa	5	6	5	21.4	25.4	22.4	6.6711	6.297	7.1509	Stringent starvation protein A;Glutathione-s-transferase omega,putative;Glutathione S-transferase omega class;Glutathione S-transferase omega	IPR010987;IPR004045;IPR012336
BN1106_s58B000487	24 kDa	5	6	5	24.2	28.8	25.1	6.6711	6.297	7.1509	Putative uncharacterized protein;Uncharacterized protein;Endopeptidase inhibitor-like;ARMET-like protein;SJCHGC05629 protein	IPR019345;IPR002048;IPR011001
BN1106_s3349B000097	21 kDa	5	4	5	25.7	18.7	30.5	6.6711	5.3974	8.3427	Signal peptidase 25 kDa chain;Signal peptidase complex subunit 2 homolog;Putative microsomal signal peptidase 25 kD subunit;SJCHGC06602 protein	IPR009582
BN1106_s2228B000195	15 kDa	5	5	3	15.6	27.3	15.6	6.6711	6.297	4.7672	Hypotheticial protein;Ribosomal protein L35A;Putative Ribosomal protein L35A;60S ribosomal protein L35a, putative;Clone ZZZ247 mRNA sequence	IPR001780;IPR018266;IPR009000
BN1106_s410B000447	19 kDa	5	5	2	27.6	25.9	13.5	6.6711	6.297	2.3836	Ribosomal protein L14;60S ribosomal protein L14, putative;Large subunit ribosomal protein L14e;60S ribosomal protein L14-like protein;SJCHGC06827 protein	IPR005824;IPR014722;IPR002784;IPR008991
BN1106_s5854B000082	43 kDa	5	7	7	13.8	19.5	19.5	5.7181	8.0961	8.3427	Putative ribosomal protein L4;Putative 60s ribosomal protein L4;Ribosomal protein L4-like protein;SJCHGC06667 protein	IPR025755;IPR002136;IPR013000;IPR023574
BN1106_s1115B000505	14 kDa	5	7	6	44.4	47.6	38.9	5.7181	6.297	7.1509	Putative 60S ribosomal protein L23;Large subunit ribosomal protein L23e;Uncharacterized protein;Ribosomal Protein, Large subunit;SJCHGC06630 protein	IPR019972;IPR023571;IPR000218;IPR001610
BN1106_s73B000493	24 kDa	5	6	6	16.7	20.7	22.7	5.7181	7.1966	9.5345	60S ribosomal protein L13a;60S ribosomal protein l13a;Putative 60s ribosomal protein L13a;SJCHGC04249 protein	IPR005822;IPR023564;IPR005755;IPR023563
BN1106_s561B000223	96 kDa	5	6	6	7.51	7.05	7.98	5.7181	5.3974	8.3427	ATP-dependent 6-phosphofructokinase (ATP-PFK) (Phosphofructokinase) (EC 2.7.1.11) (Phosphohexokinase)	IPR009161;IPR022953;IPR015912;IPR000023
BN1106_s464B000218	124 kDa	5	4	4	5.51	4.24	4.24	5.7181	3.5983	4.7672	Dosage compensation regulator;Putative atp-dependent RNA helicase;ATP-dependent RNA helicase A;Uncharacterized protein	IPR011545;IPR002464;IPR014720;IPR011709;IPR007502;IPR014001;IPR001650;IPR027417
BN1106_s210B001005	59 kDa	5	4	4	9.94	7.55	7.55	5.7181	3.5983	5.9591	Importin subunit alpha	IPR011989;IPR016024;IPR000225;IPR002652;IPR024931
BN1106_s3732B000092	12 kDa	5	3	4	55.1	30.8	45.8	5.7181	4.4979	4.7672	Uncharacterized protein	IPR011024
BN1106_s686B000273	29 kDa	5	4	3	21	15.9	11.5	5.7181	3.5983	5.9591	14-3-3 protein epsilon;14-3-3 epsilon;Tyrosine 3-monooxygenase/tryptophan 5-monooxygenase activation protein	IPR000308;IPR023409;IPR023410
BN1106_s3590B000078	118 kDa	5	5	2	5.24	5.81	1.81	5.7181	5.3974	2.3836	FERM domain-containing protein, putative;4.1 G protein, putative;SJCHGC05939 protein;Clone ZZZ303 mRNA sequence	IPR019749;IPR019750;IPR000798;IPR014847;IPR014352;IPR019748;IPR019747;IPR000299;IPR018979;IPR018980;IPR011993
BN1106_s2984B000193	156 kDa	5	4	2	4.17	3.22	1.54	5.7181	4.4979	3.5754	U520, putative;Pre-mRNA-splicing helicase BRR2;Uncharacterized protein;Putative dna/rna helicase mer3/slh1 DEAD-box superfamily	IPR003593;IPR011545;IPR014001;IPR001650;IPR014756;IPR027417;IPR004179
BN1106_s239B000503	52 kDa	5	4	2	13.7	10.5	5.48	5.7181	3.5983	2.3836	Fatty acid desaturase 1;Delta-5 fatty acyl desaturase;Fatty acid desaturase, putative;Fatty acid desaturase 2;Delta-5 fatty acid desaturase 1	IPR001199;IPR012171;IPR005804
BN1106_s4276B000065	43 kDa	5	5	7	14.8	20.1	23.2	4.7651	4.4979	8.3427	Proliferation-associated protein 2G4;Proliferation-associated protein 2G4, 38kDa (M24 family);Metalloprotease ARX1;SJCHGC05984 protein	IPR004545;IPR000994;IPR011991
BN1106_s346B000282	21 kDa	5	7	5	29.3	38.7	26	4.7651	6.297	5.9591	Ribosomal protein L11;60S ribosomal protein l11;Putative 60s ribosomal protein L11;SJCHGC05729 protein	IPR002132;IPR020929;IPR022803
BN1106_s149B000356	28 kDa	5	6	5	25.4	28.6	18.7	4.7651	5.3974	5.9591	Putative uncharacterized protein;Uncharacterized protein;SJCHGC01836 protein;Clone ZZD1354 mRNA sequence	IPR001304;IPR016186;IPR016187;IPR002352
BN1106_s979B000404	163 kDa	5	6	4	4.96	5.78	4.34	4.7651	5.3974	4.7672	Ubiquitin carboxyl-terminal hydrolase (EC 3.4.19.12)	IPR002083;IPR018200;IPR001394;IPR008974;IPR024729
BN1106_s3043B000114	48 kDa	5	8	3	16.4	27.5	7.64	4.7651	8.0961	3.5754	Translation initiation factor IF-2 unclassified subunit;Translation initiation factor 5B;Eukaryotic translation initiation factor 5B;Uncharacterized protein	IPR000795;IPR027417;IPR005225;IPR015760;IPR023115;IPR009000;IPR004161;IPR007087;IPR015880
BN1106_s1690B000282	69 kDa	5	5	3	11.2	11.4	4.4	4.7651	4.4979	3.5754	Nucleolar protein Nop56, putative;Putative uncharacterized protein;Putative nucleolar protein NOP56;Nucleolar protein 56;Uncharacterized protein	IPR012974;IPR002687;IPR012976
BN1106_s2505B000147	59 kDa	5	4	3	9.11	6.69	5.02	4.7651	3.5983	3.5754	6-phosphogluconate dehydrogenase, decarboxylating (EC 1.1.1.44)	IPR008927;IPR006114;IPR006113;IPR006115;IPR006184;IPR013328;IPR012284;IPR016040
BN1106_s9799B000024	79 kDa	5	4	3	7.23	5.82	4.68	4.7651	3.5983	3.5754	FACT complex subunit SSRP1;Structure-specific recognition protein 1;Structure specific recognition protein 1;Structure specific recognition protein,putative	IPR013719;IPR009071;IPR011993;IPR000969;IPR024954
BN1106_s11081B000026	56 kDa	5	3	3	8.78	4.79	4.79	4.7651	2.6987	3.5754	G1 to S phase transition protein;Peptide chain release factor subunit 3	IPR000795;IPR027417;IPR009000;IPR009001;IPR004161;IPR004160
BN1106_s452B000151	22 kDa	5	3	3	32.8	20.8	16.7	4.7651	2.6987	3.5754	UDP-glucose 4-epimerase;AAEL007018-PA;UDP-galactose 4-epimerase	IPR025308;IPR001509;IPR005886;IPR016040;IPR008089
BN1106_s527B000392	59 kDa	5	3	3	16	6.6	8.49	4.7651	2.6987	3.5754	RuvB-like protein 2;Ruvb-like 2 (Reptin);LOC398205 protein;SJCHGC06270 protein	IPR003593;IPR027417;IPR027238;IPR010339
BN1106_s4746B000045	83 kDa	5	2	3	9.65	3.08	5.31	4.7651	1.7991	3.5754	uncharacterised	no_ipr
BN1106_s6277B000067	29 kDa	5	5	2	23.2	22.8	9.76	4.7651	6.297	2.3836	Putative 60S ribosomal protein L6;Large subunit ribosomal protein L6e;SJCHGC01683 protein	IPR000915;IPR014722;IPR008991
BN1106_s5748B000077	34 kDa	5	3	2	20.2	12	7.88	4.7651	2.6987	2.3836	5'-AMP-activated protein kinase subunit gamma-2 (AMPK gamma-2 chain) (AMPK gamma2);5'-amp-activated protein kinase gamma-2 non-catalytic subunit transcript variant 2;5'-AMP-activated protein kinase subunit gamma-1;5'-AMP-activated protein kinase subunit gamma-2;SJCHGC03344 protein	IPR000644
BN1106_s488B000416	48 kDa	5	2	2	14.8	6.29	5.84	4.7651	1.7991	2.3836	Putative eukaryotic translation initiation factor 2, subunit 3, structural gene X-linked;Putative uncharacterized protein;Putative eukaryotic translation initiation factor 2 gamma subunit (Eif-2-gamma);Translation initiation factor 2 subunit 3;Uncharacterized protein	IPR000795;IPR027417;IPR015256;IPR009000;IPR009001;IPR004161
BN1106_s7720B000057	32 kDa	5	2	2	23.5	8.65	8.65	4.7651	1.7991	2.3836	Endopeptidase subunit C8;20S proteasome subunit alpha 7;Proteasome subunit alpha 3 (T01 family);SJCHGC06458 protein	IPR000426;IPR023332;IPR001353
BN1106_s709B000642	4 kDa	4	3	3	63.6	54.5	54.5	37.168	36.882	39.33	uncharacterised	no_ipr
BN1106_s2421B000084	30 kDa	4	4	4	27.9	27.9	25.4	18.107	18.891	17.877	Putative uncharacterized protein;Tetraspanin, putative;Tetraspanin-6;Clone ZZZ329 mRNA sequence	IPR018499;IPR008952
BN1106_s3938B000089	38 kDa	4	5	3	33.3	34.3	31.5	10.483	6.297	5.9591	Large subunit ribosomal protein L7e;60S ribosomal protein L7, putative;Clone ZZD126 mRNA sequence	IPR016082;IPR012988;IPR005998
BN1106_s8822B000019	14 kDa	4	3	3	29.5	28.7	28.7	9.5302	6.297	5.9591	Histone H2B	IPR009072;IPR007125;IPR000558
BN1106_s406B000292	74 kDa	4	3	4	10.5	8.64	10.9	8.5771	5.3974	7.1509	Lysine--tRNA ligase (EC 6.1.1.6) (Lysyl-tRNA synthetase)	IPR004364;IPR018150;IPR006195;IPR002313;IPR018149;IPR012340;IPR004365
BN1106_s6082B000080	29 kDa	4	4	4	12	12	12	7.6241	5.3974	7.1509	Cytochrome b-561;Putative cytochrome B561;SJCHGC00839 protein	IPR006593;IPR004877
BN1106_s2896B000173	37 kDa	4	5	2	20.1	21.6	8.23	7.6241	8.0961	3.5754	Cytochrome b5 reductase 1;NADH-cytochrome b5 reductase, putative;Clone ZZD84 mRNA sequence	IPR017927;IPR001709;IPR001834;IPR008333;IPR001433;IPR017938
BN1106_s13848B000008	16 kDa	4	6	3	27.1	40.3	18.1	6.6711	8.9957	7.1509	Putative 40S ribosomal protein RPS16;Ribosomal protein S9, putative;Small subunit ribosomal protein S16e;Uncharacterized protein;Ribosomal protein S16;SJCHGC06252 protein	IPR020568;IPR014721;IPR000754;IPR020574
BN1106_s13034B000002	68 kDa	4	4	3	9.27	8.94	6.95	6.6711	7.1966	3.5754	Dipeptidylpeptidase 3;Uncharacterized protein;Dipeptidyl-peptidase III (M49 family);Dipeptidyl-peptidase III	IPR005317;IPR013094
BN1106_s3580B000148	84 kDa	4	4	4	5.61	5.61	5.22	5.7181	5.3974	7.1509	Putative ATP-dependent RNA helicase DDX5;DEAD box ATP-dependent RNA helicase, putative;ATP-dependent RNA helicase DDX5/DBP2;Ddx5 protein;Uncharacterized protein	IPR011545;IPR014001;IPR001650;IPR027417;IPR000629;IPR014014
BN1106_s1588B000213	23 kDa	4	4	3	25.3	24.2	16.2	5.7181	6.297	5.9591	Protein CBR-SEL-9;Transmembrane emp24 domain-containing protein 2;Putative copii-coated vesicle membrane protein P24;Suppressor/enhancer of lin-12 protein 9;SJCHGC04721 protein	IPR009038
BN1106_s739B000130	16 kDa	4	4	3	27.6	22.1	13.8	5.7181	5.3974	5.9591	Ribosomal Protein, Small subunit;Putative 30s ribosomal protein S12 family member;Small subunit ribosomal protein S23e;SJCHGC02768 protein	IPR012340;IPR006032;IPR005680
BN1106_s12813B000012	27 kDa	4	5	2	17.9	22.3	14.4	5.7181	6.297	2.3836	Small subunit ribosomal protein S6e	IPR014401;IPR001377;IPR018282;IPR020924
BN1106_s6528B000056	66 kDa	4	6	4	7.69	11.3	7.69	4.7651	5.3974	4.7672	Putative uncharacterized protein;Uncharacterized protein;Putative glycyl-tRNA synthetase;Glycyl-tRNA synthetase;Putative glycyl-trna synthetase	IPR002314;IPR006195;IPR004154;IPR027031;IPR009068;IPR002315;IPR000738
BN1106_s2487B000187	39 kDa	4	3	4	14.8	10.8	12.2	4.7651	2.6987	4.7672	Uncharacterized protein;Putative uncharacterized protein;SJCHGC02626 protein;Clone ZZD1393 mRNA sequence	IPR004142
BN1106_s3562B000207	70 kDa	4	8	3	6.47	13.9	4.26	4.7651	7.1966	3.5754	Signal recognition particle receptor subunit alpha-like protein;Putative signal recognition particle receptor alpha subunit (Sr-alpha);Signal recognition particle receptor subunit alpha;SJCHGC06360 protein;Uncharacterized protein	IPR003593;IPR011012;IPR027417;IPR007222;IPR013822;IPR000897
BN1106_s1612B000136	61 kDa	4	5	3	8.01	16	7.45	4.7651	4.4979	3.5754	Uncharacterized protein;Putative aspartyl-tRNA synthetase;Aspartyl-tRNA synthetase	IPR004364;IPR018150;IPR006195;IPR004523;IPR002312;IPR012340;IPR004365
BN1106_s29B000548	74 kDa	4	5	3	6.11	9.24	4.47	4.7651	5.3974	3.5754	Solute carrier family 33 (Acetyl-CoA transporter), member 1;Solute carrier family 33 (Acetyl-CoA transporter, putative);Putative solute carrier family 33 (Acetyl-CoA transporter);MFS transporter PAT family solute carrier family 33 (Acetyl-CoA transportor) member 1	IPR024371;IPR016196
BN1106_s264B000223	109 kDa	4	4	3	5.54	4.84	3.53	4.7651	3.5983	3.5754	Tyrosine--tRNA ligase, cytoplasmic;Tyrosyl-tRNA synthetase, putative;Tyrosyl-tRNA synthetase cytoplasmic;Uncharacterized protein	IPR002305;IPR012340;IPR014729;IPR002547;IPR002307;IPR023617;IPR001412
BN1106_s567B000346	?	4	4	3	0	0	0	4.7651	3.5983	4.7672	Uncharacterized protein;Putative uncharacterized protein;SJCHGC01387 protein	IPR005455
BN1106_s1026B000549	35 kDa	4	4	3	15.8	16.4	13.8	4.7651	3.5983	3.5754	Aldo-keto reductase family 1, member B4 (Aldose reductase);Aldo-keto reductase, putative	IPR001395;IPR018170;IPR020471;IPR023210
BN1106_s5011B000092	16 kDa	4	3	3	27.6	21.6	20.9	4.7651	3.5983	4.7672	60S ribosomal protein L32-like protein;Putative ribosomal protein L32;Ribosomal protein L32;RpL32, isoform B;SJCHGC04757 protein	IPR001515;IPR018263
BN1106_s1026B000543	19 kDa	4	2	3	37.9	14.8	21.9	4.7651	1.7991	3.5754	Universal stress protein;Putative universal stress protein;Universal stress protein MSMEG_3950;Universal stress protein A-like protein	IPR014729;IPR006015;IPR006016
BN1106_s2598B000104	204 kDa	4	2	3	3.25	1.71	2.65	4.7651	1.7991	3.5754	Uncharacterized protein;Putative udp-glucose glycoprotein:glucosyltransferase;UDP-glucose:glycoprotein glucosyltransferase;UDP-glucose:glycoprotein glucosyltransferase 2	IPR002495;IPR009448;IPR007087;IPR015880
BN1106_s1551B000468	50 kDa	4	3	2	11.5	8.81	5.51	4.7651	3.5983	2.3836	Uncharacterized protein;Propionyl-CoA carboxylase beta chain, mitochondrial-like;LOC613054 protein;Propionyl-CoA carboxylase beta chain, mitochondrial-like protein	IPR000022;IPR011763;IPR011762
BN1106_s532B000739	38 kDa	4	2	2	13.2	5.71	5.71	4.7651	2.6987	2.3836	Putative uncharacterized protein;Nuclear movement protein nudc, putative;Nuclear migration protein nudC;Nuclear distribution gene C homolog;Clone ZZD112 mRNA sequence	IPR007052;IPR008978;IPR025934;IPR015419
BN1106_s1385B000133	18 kDa	4	3	6	25	17.8	36.2	3.8121	2.6987	7.1509	Ribosomal protein S18;Putative ribosomal protein S18;Small subunit ribosomal protein S18e;SJCHGC01887 protein;Putative uncharacterized protein	IPR027437;IPR001892;IPR010979;IPR018269
BN1106_s1901B000239	100 kDa	4	6	5	6	9.63	6.34	3.8121	5.3974	7.1509	GH16170;GJ12092;Importin-7;Putative nuclear transport receptor ranbp7/ranbp8 importin beta superfamily	IPR011989;IPR016024;IPR013713;IPR001494
BN1106_s361B000229	87 kDa	4	6	5	6.4	8.22	7.57	3.8121	5.3974	5.9591	SJCHGC06669 protein	IPR011400;IPR012677;IPR000504;IPR013979;IPR015943;IPR011042
BN1106_s3859B000159	11 kDa	4	5	5	33.7	41.3	41.3	3.8121	5.3974	7.1509	Ribosomal protein rpl37a;Putative uncharacterized protein;Ribosomal protein L37ae;Putative ribosomal protein smL37a;Ribosomal protein L37A;Ribosomal protein smL37a	IPR002674;IPR011331;IPR011332
BN1106_s115B000512	32 kDa	4	5	4	17.2	18.3	17.6	3.8121	4.4979	5.9591	Phosphate carrier protein, mitochondrial;Uncharacterized protein;Putative mitochondrial phosphate carrier protein;Phosphate carrier protein mitochondrial;SJCHGC06134 protein	IPR018108;IPR023395
BN1106_s2104B000158	52 kDa	4	4	4	7.84	8.06	8.28	3.8121	3.5983	4.7672	Ribosomal protein L18;60S ribosomal protein L18, putative;SJCHGC06655 protein	IPR000039;IPR021131;IPR021132
BN1106_s212B000274	39 kDa	4	4	4	14.3	14.3	14.3	3.8121	3.5983	5.9591	Dyskeratosis congenita 1, dyskerin;H/ACA ribonucleoprotein complex subunit 4;SJCHGC01561 protein	IPR012960;IPR002501;IPR020103;IPR002478;IPR015947;IPR004802;IPR004521
BN1106_s18286B000012	19 kDa	4	4	4	21.1	18.1	18.1	3.8121	5.3974	5.9591	RAB family;SJCHGC02777 protein;SJCHGC02776 protein	IPR027417;IPR005225;IPR001806;IPR003579
BN1106_s1459B000183	36 kDa	4	6	3	12.2	30.2	6.1	3.8121	5.3974	3.5754	Cytosolic malate dehydrogenase	IPR001557;IPR022383;IPR001236;IPR015955;IPR001252;IPR011274;IPR010945;IPR016040
BN1106_s3549B000112	30 kDa	4	4	3	12.3	17.8	10.4	3.8121	3.5983	3.5754	Voltage-dependent anion-selective channel protein 2;Voltage-dependent anion channel protein 2	IPR023614;IPR027246
BN1106_s4511B000075	41 kDa	4	4	2	13.6	11.7	6.23	3.8121	3.5983	3.5754	cDNA FLJ38558 fis, clone HCHON2003327, highly similar to Puromycin-sensitive aminopeptidase;Cytosol alanyl aminopeptidase (M01 family);Puromycin-sensitive aminopeptidase;Uncharacterized protein	IPR024571;IPR015568;IPR001930;IPR014782
BN1106_s1596B000264	63 kDa	4	3	2	5.28	7.57	3.35	3.8121	2.6987	2.3836	Signal recognition particle subunit SRP68;Uncharacterized protein	IPR026258
BN1106_s5586B000057	44 kDa	4	2	2	7.93	5.63	5.63	3.8121	1.7991	2.3836	Eukaryotic release factor 1;Eukaryotic peptide chain release factor subunit,putative;Uncharacterized protein;Eukaryotic peptide chain release factor subunit 1	IPR005140;IPR005141;IPR005142;IPR004403;IPR024049
BN1106_s1589B000304	4 kDa	3	3	2	90.3	90.3	48.4	26.684	30.585	23.836	uncharacterised	no_ipr
BN1106_s1587B000226	24 kDa	3	2	3	14.8	8.57	14.8	9.5302	6.297	10.726	Uncharacterized protein;Retinochrome;RPE-retinal G protein-coupled receptor	IPR000355;IPR000276;IPR027430;IPR001793;IPR017452
BN1106_s714B000190	15 kDa	3	3	3	33.8	33.8	33.8	7.6241	4.4979	5.9591	Ribosomal protein L30;SJCHGC01242 protein	IPR000231;IPR022991;IPR004038
BN1106_s1935B000255	28 kDa	3	4	3	21.2	22	19.7	6.6711	7.1966	5.9591	60S ribosomal protein L8;60S ribosomal protein L8, putative;SJCHGC01239 protein	IPR012340;IPR022666;IPR014722;IPR002171;IPR022669;IPR022671;IPR014726;IPR008991;IPR023672
BN1106_s2238B000282	?	3	2	4	0	0	0	5.7181	3.5983	7.1509	Signal peptide protease;Putative uncharacterized protein;Presenilin-like signal peptide peptidase;SJCHGC09361 protein	IPR007369;IPR006639
BN1106_s18766B000003	6 kDa	3	3	3	76.9	76.9	76.9	5.7181	4.4979	7.1509	Putative uncharacterized protein;ACYPI000150 protein;GTP-binding protein ypt1;Putative small GTP-binding protein (Rab1b);Putative rab1	IPR027417;IPR005225;IPR001806;IPR003579
BN1106_s2730B000146	24 kDa	3	3	3	16.2	17.2	17.2	4.7651	4.4979	7.1509	Ribosomal protein L15	IPR024794;IPR000439;IPR020925;IPR012678
BN1106_s1585B000160	12 kDa	3	3	3	19.5	19.5	19.5	4.7651	4.4979	5.9591	Ribosomal protein L38;60S ribosomal protein L38, putative;Uncharacterized protein;60S ribosomal protein L38;SJCHGC01650 protein	IPR002675
BN1106_s5684B000082	138 kDa	3	3	3	3.7	3.39	3.07	4.7651	2.6987	3.5754	Sec31-related protein;Protein transport protein Sec31A;Tetraspanin-11;Uncharacterized protein	IPR015943;IPR001680;IPR017986;IPR018499;IPR008952;IPR019775
BN1106_s117B000696	66 kDa	3	4	2	10.5	10.5	6.75	4.7651	3.5983	2.3836	Putative uncharacterized protein;Hypoxia upregulated 1 (Hyou1)-related;Hypoxia up-regulated 1;Uncharacterized protein	IPR018181;IPR013126
BN1106_s1026B000539	17 kDa	3	3	2	22.3	22.3	12.2	4.7651	3.5983	4.7672	Ribosomal protein S10;Putative 40s ribosomal protein S10;40S ribosomal protein S10;SJCHGC09089 protein	IPR005326
BN1106_s6573B000067	47 kDa	3	4	7	11.2	12.8	20.2	3.8121	3.5983	9.5345	Uncharacterized protein;Peptidyl-prolyl cis-trans isomerase FKBP5;SJCHGC01391 protein	IPR023566;IPR001179;IPR013026;IPR011990;IPR001440;IPR019734;IPR023114
BN1106_s7830B000018	39 kDa	3	4	4	11.9	14.6	13.1	3.8121	5.3974	8.3427	Glutathione transferase;Glutathione S-transferase;Putative glutathione transferase	IPR010987;IPR004045;IPR004046;IPR012336
BN1106_s4999B000041	55 kDa	3	4	4	10.1	9.09	9.09	3.8121	4.4979	4.7672	Putative uncharacterized protein;Uncharacterized protein;Protein disulfide isomerase	IPR005788;IPR005792;IPR005746;IPR012336;IPR017937;IPR013766
BN1106_s437B000562	45 kDa	3	8	3	5.64	23.8	6.41	3.8121	9.8953	4.7672	Ribosomal protein S8;Putative ribosomal protein S7;Small subunit ribosomal protein S7e;SJCHGC02314 protein	IPR000554
BN1106_s3607B000071	21 kDa	3	4	3	21	21	15.9	3.8121	5.3974	4.7672	40S ribosomal protein SA	IPR001865;IPR018130;IPR027498;IPR005707;IPR023591
BN1106_s5858B000061	15 kDa	3	4	3	22.4	23.1	22.4	3.8121	3.5983	4.7672	Ribosomal protein L28;Putative 60s ribosomal protein L28;Large subunit ribosomal protein L28e	IPR002672
BN1106_s6437B000059	36 kDa	3	3	3	8.18	8.18	8.18	3.8121	4.4979	3.5754	uncharacterised	no_ipr
BN1106_s1173B000212	122 kDa	3	3	3	2.4	1.57	2.49	3.8121	2.6987	3.5754	Putative ATP-dependent RNA helicase DDX17;Putative DEAD box ATP-dependent RNA helicase;Putative ATP-dependent RNA helicase dbp2;Probable ATP-dependent RNA helicase DDX17	IPR011545;IPR014001;IPR027417;IPR000629;IPR014014;IPR001650
BN1106_s3727B000148	53 kDa	3	3	3	9.32	9.32	9.32	3.8121	3.5983	4.7672	STT3, subunit of the oligosaccharyltransferase complex, homolog B;Uncharacterized protein;60S ribosomal protein L35, putative;Itm1 protein	IPR003674
BN1106_s5983B000133	?	3	3	3	0	0	0	3.8121	2.6987	4.7672	Ribosomal protein L35;Putative 60s ribosomal protein L35;SJCHGC05478 protein	IPR001854;IPR018254
BN1106_s3124B000087	19 kDa	3	3	3	20	20	20	3.8121	3.5983	3.5754	Ribosomal protein S19a;Putative 40s ribosomal protein S19;SJCHGC06232 protein;Clone ZZD740 mRNA sequence	IPR001266
BN1106_s92B000565	?	3	3	3	0	0	0	3.8121	2.6987	3.5754	Eukaryotic translation initiation factor 3 subunit 5;Eukaryotic translation initiation factor 3 subunit 5 (M67 family);Translation initiation factor 3 subunit F;Eukaryotic translation initiation factor 3, subunit 5 epsilon, 47kDa;Uncharacterized protein;SJCHGC06192 protein	IPR000555;IPR024969;IPR027531
BN1106_s4233B000074	20 kDa	3	2	3	22.9	19.6	27.4	3.8121	1.7991	3.5754	Predicted protein;ADP-ribosylation factor 5;Putative adp-ribosylation factor, arf;ADP-ribosylation factor 1	IPR027417;IPR005225;IPR024156;IPR006689
BN1106_s1424B000158	34 kDa	3	3	2	13.9	14.9	7.09	3.8121	2.6987	2.3836	Uncharacterized protein;Putative choline/ethanolamine kinase;Choline/ethanolamine kinase;Choline kinase beta, isoform CRA_b;Choline/ethanolamine kinase-beta;SJCHGC07739 protein	IPR011009;IPR026712
BN1106_s708B000222	134 kDa	3	7	5	3.33	7.48	4.96	2.859	7.1966	7.1509	Predicted protein;26S proteasome regulatory subunit rpn2,putative;26S proteasome regulatory subunit N2;Uncharacterized protein;26S proteasome non-ATPase regulatory subunit 1	IPR016642;IPR011989;IPR016024;IPR002015
BN1106_s2206B000091	63 kDa	3	5	5	6.75	11.6	11.8	2.859	4.4979	5.9591	Putative dna repair protein xp-E;DNA damage-binding protein 1;Uncharacterized protein;Putative dna damage-binding protein 1	IPR004871;IPR015943;IPR017986
BN1106_s886B000189	44 kDa	3	4	5	8.81	9.84	14	2.859	3.5983	5.9591	Calpain-B;Family C2 unassigned peptidase (C02 family);SJCHGC08992 protein	IPR022684;IPR022682;IPR022683;IPR011992;IPR002048;IPR000169;IPR001300;IPR018247
BN1106_s2223B000190	74 kDa	3	5	3	4.62	6.92	4.62	2.859	4.4979	3.5754	Putative threonyl-tRNA synthetase;Threonyl-tRNA synthetase;AAEL001206-PA;Uncharacterized protein;tRNA synthetase	IPR002314;IPR012675;IPR004095;IPR012676;IPR018163;IPR012947;IPR006195;IPR004154;IPR002320
BN1106_s115B000513	58 kDa	3	5	3	11.3	11.7	7.85	2.859	4.4979	3.5754	DEAD (Asp-Glu-Ala-Asp) box polypeptide 18;Putative uncharacterized protein;Putative DEAD box ATP-dependent RNA helicase;ATP-dependent RNA helicase DDX18/HAS1;Uncharacterized protein	IPR011545;IPR025313;IPR014001;IPR001650;IPR027417;IPR000629;IPR014014
BN1106_s1092B000157	15 kDa	3	4	3	18.3	35.9	18.3	2.859	4.4979	3.5754	60S ribosomal protein L22;60S ribosomal protein L22, putative;Large subunit ribosomal protein L22e;Heparin binding protein;SJCHGC02419 protein	IPR002671
BN1106_s7781B000008	76 kDa	3	4	3	4.75	6.09	4.16	2.859	3.5983	3.5754	Putative signal recognition particle 72 kDa subunit;Signal recognition particle subunit SRP72;SJCHGC05887 protein	IPR026270;IPR011990;IPR013699;IPR013026;IPR019734
BN1106_s4238B000093	17 kDa	3	4	3	25.3	32.9	25.3	2.859	3.5983	3.5754	Ribosomal protein S11;ACYPI009948 protein;Uncharacterized protein;Putative ribosomal protein S11;Small subunit ribosomal protein S11e;SJCHGC00575 protein	IPR012340;IPR000266;IPR028333;IPR019979
BN1106_s1493B000164	19 kDa	3	4	3	20.5	26.3	14.6	2.859	3.5983	4.7672	Putative uncharacterized protein;ADP-ribosylation factor, arf, putative;Clone ZZZ254 mRNA sequence;Uncharacterized protein	IPR027417;IPR005225;IPR024156;IPR006689
BN1106_s881B000363	39 kDa	3	4	3	10.1	14	8.68	2.859	3.5983	3.5754	Uncharacterized protein;Tip120, putative;Cullin-associated NEDD8-dissociated protein 2	IPR011989;IPR016024;IPR013932;IPR021133;IPR001025
BN1106_s5384B000054	55 kDa	3	3	3	6.8	5.36	5.98	2.859	2.6987	3.5754	Lamin B receptor;Lamin B receptor (ERG24);Lamin-B receptor;SJCHGC04061 protein	IPR001171;IPR018083;IPR000306;IPR017455;IPR011011;IPR013083
BN1106_s1786B000141	59 kDa	3	3	3	5.69	5.69	5.69	2.859	2.6987	3.5754	Uncharacterized protein;Putative uncharacterized protein;SJCHGC04698 protein	IPR006628
BN1106_s2014B000195	17 kDa	3	3	3	16.8	9.4	17.4	2.859	2.6987	3.5754	Large subunit ribosomal protein L27Ae;Ribosomal protein L27Ae;60S ribosomal protein L27a;Clone ZZD233 mRNA sequence	IPR001196;IPR021131
BN1106_s8501B000034	13 kDa	3	3	3	37	37	28.6	2.859	3.5983	3.5754	Putative rab5;Ras-related protein Rab-5B;SJCHGC09085 protein;Clone ZZD1514 mRNA sequence	IPR027417;IPR005225;IPR001806;IPR003579
BN1106_s4543B000079	28 kDa	3	2	3	18.3	8.76	17.1	2.859	2.6987	4.7672	Eukaryotic translation elongation factor 1 beta 2;Elongation factor 1-beta;Wu:fj06d02 protein;Clone ZZD1417 mRNA sequence	IPR018940;IPR010987;IPR014717;IPR001326;IPR014038
BN1106_s422B000590	17 kDa	3	2	3	24.8	16.8	24.8	2.859	1.7991	3.5754	uncharacterised	no_ipr
BN1106_s1949B000152	128 kDa	3	6	2	2.54	6.56	1.84	2.859	5.3974	2.3836	Cell division cycle and apoptosis regulator protein 1;Putative p30 dbc protein;SJCHGC06158 protein	IPR025224;IPR025954;IPR025223;IPR003034
BN1106_s645B000322	76 kDa	3	4	2	5.55	6.28	3.8	2.859	3.5983	2.3836	Predicted protein;Aldehyde dehydrogenase,putative;Retinal dehydrogenase 1;Uncharacterized protein	IPR016161;IPR016163;IPR016160;IPR016162;IPR015590
BN1106_s1252B000359	88 kDa	3	4	2	4.84	6.33	2.61	2.859	3.5983	2.3836	Propionyl-CoA carboxylase alpha chain;Predicted protein;Putative propionyl-CoA carboxylase alpha subunit	IPR011761;IPR013815;IPR013816;IPR001882;IPR011764;IPR005482;IPR000089;IPR005481;IPR005479;IPR016185;IPR011054;IPR011053;IPR000571
BN1106_s285B000883	33 kDa	3	4	2	12.2	16.3	9.18	2.859	4.4979	2.3836	Putative uncharacterized protein;SJCHGC02799 protein	0
BN1106_s318B000272	?	3	4	2	0	0	0	2.859	3.5983	2.3836	Tegumental protein 31.8 kDa;Putative dynein light chain 1, cytoplasmic;Tegumental antigen;Tegument antigen;Calcium-binding EF-hand,domain-containing protein;SJCHGC06339 protein	IPR001372;IPR011992;IPR002048
BN1106_s546B000526	73 kDa	3	3	2	6.48	6.48	4.78	2.859	2.6987	2.3836	Oligosaccharyl transferase, putative;Putative uncharacterized protein;Dolichyl-diphosphooligosaccharide--protein glycosyltransferase subunit STT3B;Uncharacterized protein	IPR003674
BN1106_s2902B000072	87 kDa	3	3	2	4.23	4.62	3.17	2.859	2.6987	3.5754	Putative uncharacterized protein;N-terminal acetlytransferase-related;Peptide alpha-N-acetyltransferase;Uncharacterized protein;NMDA receptor-regulated protein 1	IPR021183;IPR013026;IPR011990;IPR001440;IPR019734;IPR013105
BN1106_s5543B000115	37 kDa	3	3	2	13	11.4	8.13	2.859	2.6987	2.3836	Putative uncharacterized protein;Putative developmentally regulated GTP-binding protein 1 (Drg 1);SJCHGC03543 protein	IPR006074;IPR006073;IPR027417;IPR005225;IPR004095;IPR012676
BN1106_s1639B000396	22 kDa	3	3	2	16.9	13.4	12.4	2.859	2.6987	3.5754	Uncharacterized protein;PRX_like2 domain-containing protein;Prostamide/prostaglandin F synthase;SJCHGC05103 protein;Clone ZZD1234 mRNA sequence	IPR012336
BN1106_s11440B000012	15 kDa	3	3	2	14.8	14.8	13.9	2.859	2.6987	2.3836	Putative DEAD box ATP-dependent RNA helicase;ATP-dependent RNA helicase;SJCHGC06283 protein;Translation initiation factor 4A-like protein	IPR011545;IPR014001;IPR001650;IPR027417;IPR000629;IPR014014;IPR003593
BN1106_s2021B000094	38 kDa	3	2	2	10.4	6.82	6.82	2.859	1.7991	2.3836	Nucleolar protein 5;Nucleolar protein NOP56, putative	IPR002687;IPR012976;IPR012974
BN1106_s1280B000185	19 kDa	3	2	2	18	10.2	12.6	2.859	1.7991	2.3836	Voltage-dependent anion channel 1;Voltage-dependent anion-selective channel protein 1;Putative voltage-dependent anion-selective channel;Voltage-dependent anion channel protein 2;Clone ZZD1582 mRNA sequence	IPR023614;IPR001925;IPR027246
BN1106_s505B000382	83 kDa	3	2	2	3.61	2.14	2.54	2.859	1.7991	2.3836	Saposin containing protein;Proactivator polypeptide;SJCHGC01869 protein	IPR003119;IPR007856;IPR008138;IPR008373;IPR011001;IPR008139
BN1106_s1589B000304	3 kDa	2	2	2	51.9	51.9	51.9	15.248	16.192	19.069	uncharacterised	no_ipr
BN1106_s4941B000083	16 kDa	2	2	2	15.6	15.6	15.6	3.8121	5.3974	4.7672	Surfeit locus protein 4;Surfeit locus protein 4 homolog;Surfeit locus protein, putative;SJCHGC06639 protein	IPR019948;IPR019931;IPR002995
BN1106_s3149B000119	23 kDa	2	2	2	12.8	12.8	12.8	3.8121	1.7991	2.3836	Putative succinate dehydrogenase;Succinate dehydrogenase (Ubiquinone) cytochrome b subunit;Succinate dehydrogenase cytochrome b560 subunit, mitochondrial;Putative uncharacterized protein;SJCHGC05423 protein;Succinate dehydrogenase complex, subunit C, integral membrane protein	IPR018495;IPR014314;IPR000701;IPR014361
BN1106_s1000B000617	?	2	3	4	0	0	0	2.859	3.5983	4.7672	Putative zeta-coat protein;Putative coatomer protein complex subunit zeta 1;Coatomer subunit zeta-1;SJCHGC05794 protein;Uncharacterized protein	IPR022775;IPR000804;IPR011012
BN1106_s4952B000038	20 kDa	2	3	3	16.9	23	23	2.859	2.6987	4.7672	Putative translocon-associated protein, delta subunit;Translocon associated protein subunit delta;SJCHGC06303 protein;Signal sequence receptor, delta;Uncharacterized protein	IPR008855
BN1106_s6614B000096	23 kDa	2	3	3	12.9	18.6	18.6	2.859	3.5983	4.7672	Ubiquitin-like modifier-activating enzyme 5;Ubiquitin-activating enzyme E1-related;SJCHGC05449 protein	IPR006140;IPR009036;IPR016040;IPR000594
BN1106_s2014B000189	25 kDa	2	3	3	10.9	18.1	18.1	2.859	3.5983	4.7672	Nascent polypeptide-associated complex subunit alpha;Putative nascent polypeptide associated complex alpha subunit (Nac alpha);Nascent polypeptide-associated complex subunit alpha muscle-specific form	IPR016641;IPR002715;IPR009060;IPR000449
BN1106_s1121B000205	37 kDa	2	4	2	8.13	17.8	8.13	2.859	4.4979	3.5754	Putative uncharacterized protein;SJCHGC09324 protein	IPR016161;IPR016163;IPR016160;IPR016162;IPR015590;IPR012394
BN1106_s605B000203	51 kDa	2	2	2	6.22	3.78	6.22	2.859	1.7991	2.3836	Rab GDP dissociation inhibitor alpha;Putative rab GDP-dissociation inhibitor;SJCHGC01783 protein	IPR018203;IPR000806
BN1106_s21078B000004	9 kDa	2	2	2	18.1	18.1	18.1	2.859	1.7991	2.3836	uncharacterised	no_ipr
BN1106_s2206B000090	95 kDa	2	6	5	3.04	11.5	9.13	1.906	6.297	5.9591	Glyceraldehyde 3-phosphate dehydrogenase;Uncharacterized protein;Putative dna repair protein xp-E;DNA damage-binding protein 1	IPR004871;IPR015943;IPR017986
BN1106_s4663B000094	31 kDa	2	5	4	6.74	22.5	18.4	1.906	4.4979	4.7672	26S proteasome regulatory subunit N1;26S proteasome regulatory subunit N9;SJCHGC06237 protein;Clone ZZD1379 mRNA sequence.	IPR000717
BN1106_s1118B000186	61 kDa	2	4	4	4.79	9.58	12.2	1.906	3.5983	4.7672	Putative eukaryotictranslation initiation factor 3 subunit	IPR007783
BN1106_s1405B000146	22 kDa	2	3	4	17.6	22.6	29.1	1.906	2.6987	4.7672	SAR1 gene homolog B;GTP-binding protein-like protein;Clone ZZD528 mRNA sequence	IPR027417;IPR005225;IPR006689;IPR006687
BN1106_s4415B000102	30 kDa	2	5	3	9.16	26.3	14.1	1.906	4.4979	3.5754	SJCHGC01585 protein	IPR016650;IPR019010;IPR000717;IPR011991
BN1106_s417B000229	36 kDa	2	4	3	6.96	14.2	9.81	1.906	3.5983	3.5754	Camp-dependent protein kinase type II-alpha regulatory subunit, putative;Putative camp-dependent protein kinase type II regulatory subunit;cAMP-dependent protein kinase regulator;Putative camp-dependent protein kinase r2	IPR002373;IPR012198;IPR003117;IPR018490;IPR018488;IPR000595;IPR014710
BN1106_s527B000394	153 kDa	2	3	3	1.67	2.47	2.54	1.906	2.6987	3.5754	Uncharacterized protein;Putative uncharacterized protein;DNA polymerase phi subunit	IPR016024;IPR007015;IPR011989
BN1106_s1302B000261	210 kDa	2	3	3	1.1	1.62	1.46	1.906	2.6987	3.5754	Putative uncharacterized protein;Uncharacterized protein;Carbamoyl-phosphate synthase / aspartate carbamoyltransferase / dihydroorotase	IPR006680;IPR006132;IPR006130;IPR002082;IPR006131;IPR011761;IPR013815;IPR013816;IPR006275;IPR005481;IPR005480;IPR006274;IPR002474;IPR005479;IPR005483;IPR002195;IPR017926;IPR011059;IPR011607;IPR016185;IPR004722
BN1106_s3553B000143	34 kDa	2	3	3	9.15	11.8	11.8	1.906	2.6987	3.5754	Heterogeneous nuclear ribonucleoprotein A1, A2/B1 homolog;Heterogeneous nuclear ribonucleoproteins A2/B1;SJCHGC06052 protein;MGC84815 protein	IPR012677;IPR000504
BN1106_s1518B000071	48 kDa	2	2	3	4.97	4.97	9.48	1.906	1.7991	3.5754	Fructose-bisphosphate aldolase (EC 4.1.2.13) (Fragment)	IPR000741;IPR013785;IPR005135
BN1106_s6248B000033	17 kDa	2	2	3	19.7	19.7	28.6	1.906	1.7991	3.5754	Eukaryotic translation initiation factor 3 subunit K (eIF3k) (eIF-3 p25)	IPR016024;IPR009374;IPR016020;IPR011991
BN1106_s6381B000088	17 kDa	2	4	2	8.61	27.2	8.61	1.906	3.5983	2.3836	Predicted protein;Putative uncharacterized protein;Uncharacterized protein;Putative ribosomal protein S13;SJCHGC09090 protein	IPR012606;IPR000589;IPR023029;IPR009068
BN1106_s1055B000504	284 kDa	2	4	2	1.09	1.67	0.778	1.906	3.5983	2.3836	Uncharacterized protein;Putative uncharacterized protein;Nuclear pore complex protein Nup205	IPR021827
BN1106_s503B000225	52 kDa	2	4	2	5.03	10.1	5.03	1.906	3.5983	2.3836	Innexin	IPR000990
BN1106_s925B000542	45 kDa	2	3	2	4.1	9.23	5.38	1.906	2.6987	2.3836	Putative uncharacterized protein;Putative 26s proteasome non-ATPase regulatory subunit;26S proteasome regulatory subunit N7;26S proteasome non-ATPase regulatory subunit 6;Clone ZZD1110 mRNA sequence	IPR019585;IPR000717;IPR011991
BN1106_s373B000289	152 kDa	2	3	2	1.19	2.01	1.19	1.906	2.6987	2.3836	Predicted protein;Tho2 protein, putative;THO complex subunit 2;Novel protein similar to human THO complex 2 (THOC2);Uncharacterized protein	IPR021418;IPR021726
BN1106_s3491B000114	68 kDa	2	3	2	3.28	4.93	3.28	1.906	2.6987	2.3836	E3 ubiquitin-protein ligase synoviolin-B;Putative synoviolin;E3 ubiquitin-protein ligase synoviolin	IPR001841;IPR013083;IPR024766
BN1106_s1266B000167	50 kDa	2	3	2	4.06	7.45	4.06	1.906	2.6987	2.3836	RRP1-like protein;Putative uncharacterized protein;Ribosomal RNA processing protein 1 homolog	IPR010301
BN1106_s6145B000035	34 kDa	2	3	2	5.26	10.9	5.26	1.906	2.6987	2.3836	Zinc finger protein 36 C3H1 type-like 1	IPR000571
BN1106_s677B000496	16 kDa	2	3	2	15.3	27.1	18.1	1.906	2.6987	2.3836	Zinc finger CDGSH domain-containing protein 1;CDGSH-type Zn finger-containing protein-like protein;SJCHGC06294 protein;CDGSH iron-sulfur domain-containing protein;Uncharacterized protein	IPR018967;IPR006622;IPR019610
BN1106_s2560B000142	60 kDa	2	3	2	3.64	5.03	3.64	1.906	2.6987	2.3836	D-3-phosphoglycerate dehydrogenase;Subfamily S1B unassigned peptidase (S01 family);C-terminal-binding protein	IPR006139;IPR006140;IPR016040
BN1106_s2018B000304	40 kDa	2	3	2	7.54	12.3	6.98	1.906	2.6987	2.3836	Hypotherical protein;Ribose-phosphate pyrophosphokinase 1;Putative ribose-phosphate pyrophosphokinase 1;SJCHGC05737 protein;Uncharacterized protein	IPR000842;IPR005946
BN1106_s8460B000014	24 kDa	2	3	2	10.5	17.4	11.9	1.906	2.6987	2.3836	Transaldolase (EC 2.2.1.2)	IPR013785;IPR001585;IPR004730;IPR018225
BN1106_s171B000373	59 kDa	2	2	2	5.48	5.48	5.48	1.906	1.7991	2.3836	Importin alpha-related	IPR011989;IPR016024;IPR000225;IPR002652;IPR024931
BN1106_s516B000294	95 kDa	2	2	2	2.06	2.06	2.06	1.906	1.7991	2.3836	Putative cullin;Cullin 1;Putative cullin-1;Uncharacterized protein	IPR016157;IPR016158;IPR001373;IPR019559;IPR016159;IPR011991;IPR003788
BN1106_s5073B000167	107 kDa	2	2	2	2.77	2.77	3.29	1.906	1.7991	2.3836	Putative uncharacterized protein;26s proteasome regulatory particle subunit,putative;26S proteasome regulatory subunit N1	IPR016643;IPR016024;IPR002015
BN1106_s1869B000302	101 kDa	2	2	2	3.04	3.04	3.04	1.906	1.7991	2.3836	Putative importin beta-1;Importin subunit beta-1;Putative karyopherin importin beta 1;Importin beta 1;Uncharacterized protein	IPR011989;IPR016024;IPR021133;IPR001494;IPR027140;IPR000008;IPR014019;IPR000980;IPR014020;IPR000225
BN1106_s279B000276	186 kDa	2	2	2	1.49	1.61	1.32	1.906	1.7991	2.3836	VPS13C protein, putative;Vacuolar protein sorting-associated protein 13A;SJCHGC07721 protein;Uncharacterized protein	IPR026847;IPR026854;IPR009543;IPR015412
BN1106_s86B000856	41 kDa	2	2	2	5.98	5.98	5.98	1.906	1.7991	2.3836	Alpha subunit of casein kinase II;Protein kinase;Casein kinase II subunit alpha;SJCHGC01351 protein;Uncharacterized protein	IPR011009;IPR000719;IPR017441;IPR002290;IPR008271
BN1106_s195B000214	55 kDa	2	2	2	4.02	4.43	4.02	1.906	1.7991	2.3836	Coatomer subunit delta;Uncharacterized protein	IPR022775;IPR008968;IPR027059;IPR011012
BN1106_s4713B000095	36 kDa	2	2	2	5.56	5.56	5.56	1.906	1.7991	2.3836	SnRNP70K protein;Putative u1 small nuclear ribonucleoprotein 70 kD;U1 small nuclear ribonucleoprotein 70 kD;SJCHGC02307 protein;Uncharacterized protein	IPR012677;IPR000504;IPR022023
BN1106_s2159B000186	48 kDa	2	2	2	4.64	4.64	4.64	1.906	1.7991	2.3836	Uncharacterized protein;E3 ubiquitin-protein ligase RNF167;SJCHGC08278 protein;E3 ubiquitin-protein ligase RNF13	IPR003137;IPR001841;IPR013083
BN1106_s986B000164	14 kDa	2	2	2	14.4	14.4	14.4	1.906	1.7991	2.3836	Elongin B;Putative uncharacterized protein;Putative elongin B;Putative rna polymerase ii transcription elongation factor elongin/siii subunit elongin b;SJCHGC06119 protein	IPR000626
BN1106_s11983B000006	21 kDa	2	2	2	16.6	16.6	16.6	1.906	1.7991	3.5754	Ribosomal protein S14;Putative 40s ribosomal protein S14;Uncharacterized protein	IPR001971;IPR018102
BN1106_s146B000266	13 kDa	2	2	2	26.7	19	16.4	1.906	1.7991	2.3836	Ribosomal Protein, Small subunit;40S ribosomal protein S26;Putative 40s ribosomal protein S26;SJCHGC05252 protein	IPR000892
BN1106_s8230B000029	24 kDa	2	2	2	9.91	9.91	9.91	1.906	1.7991	3.5754	ER lumen protein-retaining receptor	IPR000133
BN1106_s583B000288	25 kDa	2	2	2	11.1	11.5	11.1	1.906	1.7991	2.3836	cAMP-dependent protein kinase catalytic subunit;SJCHGC06050 protein;Uncharacterized protein	IPR000961;IPR011009;IPR000719;IPR017441;IPR002290;IPR008271
BN1106_s1317B000170	32 kDa	2	2	2	6.53	6.53	6.53	1.906	1.7991	2.3836	Prohibitin;Uncharacterized protein;L(2)37cc;Prohibitin, putative;SJCHGC06488 protein	IPR001107;IPR000163
