# Supplementary material for: The Calicophoron daubneyi genome provides new insight into mechanisms of feeding, eggshell synthesis and parasite-microbe interactions
Source: BMC Biol. 2025 Jan 13;23:11. doi: 10.1186/s12915-025-02114-0 (PMC11727788; doi:10.1186/s12915-025-02114-0)
Supplement: Supplementary file 10 — Additional file 10. Single copy orthologous groups used for phylogenetic analysis. Orthologous groups identified via Orthofinder analysis, of which 180 shared single copy orthologues from C. daubneyi and 17 other flatworm species, representing the major taxonomic groups were used for phylogenetic analysis. [file 12915_2025_2114_MOESM10_ESM.xlsx]

## Sheet: Orthogroups
Orthogroup	Opisthorchis_viverrini	Paragonimus_westermani	Schistosoma_bovis	Schistosoma_haematobium	Schistosoma_japonicum	Schistosoma_mansoni	Schmidtea_mediterranea	Taenia_saginata	Taenia_solium	Clonorchis_sinensis	Homo_sapiens_UP000005640_9606	Echinococcus_granulosus	Echinococcus_multilocularis	Fasciola_gigantica	Fasciola_hepatica	Gyrodactylus_salaris	Hymenolepis_diminuta	Opisthorchis_felineus	Calicophoron_daubneyi
OG0000000	T265_00655, T265_02577, T265_02703, T265_02804, T265_03961, T265_06124, T265_06864, T265_06898, T265_07986, T265_08056, T265_08614, T265_09433, T265_09757, T265_10214, T265_10919, T265_11124, T265_11244, T265_11450, T265_11853, T265_13045, T265_13933, T265_14204, T265_16120	DEA37_0000332, DEA37_0000422, DEA37_0000711, DEA37_0001096, DEA37_0001135, DEA37_0001136, DEA37_0001247, DEA37_0001698, DEA37_0001708, DEA37_0001877, DEA37_0001986, DEA37_0002049, DEA37_0002058, DEA37_0002177, DEA37_0002178, DEA37_0002444, DEA37_0002456, DEA37_0002491, DEA37_0002784, DEA37_0002788, DEA37_0002812, DEA37_0002882, DEA37_0002938, DEA37_0002940, DEA37_0003086, DEA37_0003141, DEA37_000…	DC041_0000097, DC041_0002370, DC041_0012774	MS3_0011810.1, MS3_0012478.1, MS3_0013245.1, MS3_0014587.1, MS3_0014971.1, MS3_0015320.1, MS3_0015584.1, MS3_0016108.1, MS3_0016685.1, MS3_0016814.1, MS3_0017181.1, MS3_0018440.1, MS3_0019065.1	EWB00_000812, EWB00_001115, EWB00_001540, EWB00_001816, EWB00_002047, EWB00_002139, EWB00_002569, EWB00_002745, EWB00_003767, EWB00_004362, EWB00_005462, EWB00_005913.2, EWB00_007732, EWB00_008590, EWB00_008825, EWB00_008831, EWB00_009034, EWB00_009511, EWB00_009725, EWB00_009776, EWB00_010117, EWB00_010126, EWB00_010264, EWB00_010372, EWB00_010563, EWB00_010852		SMEST002139001, SMEST006430001, SMEST008189001, SMEST009248003, SMEST009449002, SMEST019578001, SMEST023096001, SMEST029259003, SMEST031172001, SMEST031866002, SMEST033898001, SMEST037879001, SMEST040065003, SMEST051297002, SMEST052960001, SMEST060890001, SMEST061338001, SMEST061863001, SMEST062037001, SMEST062996002	TSAs00001g00257m00001, TSAs00001g00317m00001, TSAs00002g00835m00001, TSAs00003g00999m00001, TSAs00003g01028m00001, TSAs00005g01453m00001, TSAs00005g01585m00001, TSAs00007g01903m00001, TSAs00008g02109m00001, TSAs00009g02287m00001, TSAs00009g02288m00001, TSAs00013g02855m00001, TSAs00013g02918m00001, TSAs00017g03392m00001, TSAs00020g03679m00001, TSAs00020g03682m00001, TSAs00025g04255m00001, TSAs0002…	TsM_000020500, TsM_000029600, TsM_000030700, TsM_000039000, TsM_000070300, TsM_000077800, TsM_000082000, TsM_000085500, TsM_000094900, TsM_000100800, TsM_000101100, TsM_000102800, TsM_000104100, TsM_000108900, TsM_000230700, TsM_000238000, TsM_000253100, TsM_000285800, TsM_000362400, TsM_000388600, TsM_000870900, TsM_000874900, TsM_000875000, TsM_000875100, TsM_000879600, TsM_000885700, TsM_00089…	CSKR_100598-T1, CSKR_104576-T1, CSKR_106195-T1, CSKR_107122-T1, CSKR_203844-T1, CSKR_203913-T1	sp|Q9NXP7|GIN1_HUMAN	EgrG_000078300, EgrG_000276900, EgrG_000332600, EgrG_000519700, EgrG_000575000, EgrG_000835700, EgrG_000864400, EgrG_000994700, EgrG_002008300, EgrG_002015100, EgrG_002017100, EgrG_002022100, EgrG_002026200, EgrG_002027900, EgrG_002029200, EgrG_002036400, EgrG_002037100, EgrG_002043700, EgrG_002065700	EmuJ_000078300.1, EmuJ_000201800.1, EmuJ_000276900.1, EmuJ_000282500.1, EmuJ_000306200.1, EmuJ_000317600.1, EmuJ_000332600.1, EmuJ_000344300.1, EmuJ_000370100.1, EmuJ_000420600.1, EmuJ_000421100.1, EmuJ_000519700.1, EmuJ_000559700.1, EmuJ_000575000.1, EmuJ_000681300.1, EmuJ_000696200.1, EmuJ_000696300.1, EmuJ_000798400.1, EmuJ_000806700.1, EmuJ_000835600.1, EmuJ_000835700.1, EmuJ_000841100.1, Emu…	FGIG_00023, FGIG_00146, FGIG_00168, FGIG_00432, FGIG_00538, FGIG_00682, FGIG_01933, FGIG_02555, FGIG_02816, FGIG_03156, FGIG_03706, FGIG_03988, FGIG_04002, FGIG_04540, FGIG_05300, FGIG_06834, FGIG_06936, FGIG_07008, FGIG_08181, FGIG_09750, FGIG_10003, FGIG_11526, FGIG_12516, FGIG_12587	augustus_masked-scaffold10x_1437_pilon-processed-gene-0.51-mRNA-1, augustus_masked-scaffold10x_2047_pilon-processed-gene-0.9-mRNA-1, maker-scaffold10x_103_pilon-snap-gene-0.98-mRNA-1, maker-scaffold10x_113_pilon-snap-gene-0.214-mRNA-1, maker-scaffold10x_1296_pilon-pred_gff_StringTie-gene-0.33-mRNA-1, maker-scaffold10x_1339_pilon-snap-gene-0.40-mRNA-1, maker-scaffold10x_1422_pilon-snap-gene-0.0-mR…	snap_masked-scf7180006950968-processed-gene-0.5-mRNA-1	WMSIL1_LOCUS11854, WMSIL1_LOCUS14218, WMSIL1_LOCUS14241, WMSIL1_LOCUS14419, WMSIL1_LOCUS5771, WMSIL1_LOCUS8744, WMSIL1_LOCUS8745, WMSIL1_LOCUS9355	CRM22_000691, CRM22_002270, CRM22_006716, CRM22_009924	FUN_017361-T1, FUN_017377-T1, FUN_017634-T1, FUN_017634-T2
OG0000001	T265_00077, T265_00094, T265_00103, T265_00603, T265_00633, T265_00644, T265_00738, T265_00862, T265_01026, T265_01308, T265_01342, T265_01384, T265_01387, T265_01422, T265_02084, T265_02131, T265_02171, T265_02455, T265_02479, T265_02826, T265_02984, T265_03248, T265_03606, T265_03797, T265_04107, T265_04308, T265_04346, T265_04445, T265_04484, T265_04517, T265_04654, T265_04657, T265_04738, T26…	DEA37_0000357, DEA37_0001165, DEA37_0001280, DEA37_0002919, DEA37_0003163, DEA37_0003388, DEA37_0003702, DEA37_0004152, DEA37_0005169, DEA37_0007373, DEA37_0007421, DEA37_0007693, DEA37_0008672, DEA37_0008828, DEA37_0010779, DEA37_0010944, DEA37_0011130, DEA37_0011257, DEA37_0011887, DEA37_0012315, DEA37_0012484, DEA37_0013326, DEA37_0013448, DEA37_0013674, DEA37_0013681, DEA37_0013691, DEA37_001…	DC041_0000146, DC041_0002810, DC041_0003464, DC041_0003712, DC041_0004739, DC041_0005224, DC041_0006406, DC041_0006792, DC041_0008255, DC041_0008564, DC041_0008593, DC041_0008631, DC041_0009517, DC041_0009769, DC041_0010142, DC041_0010338, DC041_0011716	MS3_0011778.1, MS3_0011838.1, MS3_0011894.1, MS3_0011917.1, MS3_0011925.1, MS3_0012231.1, MS3_0012258.1, MS3_0012653.1, MS3_0012802.1, MS3_0012905.1, MS3_0012916.1, MS3_0012967.1, MS3_0012969.1, MS3_0013084.1, MS3_0013201.1, MS3_0013253.1, MS3_0013258.1, MS3_0013295.1, MS3_0013355.1, MS3_0013403.1, MS3_0013423.1, MS3_0013476.1, MS3_0013484.1, MS3_0013494.1, MS3_0013635.1, MS3_0013771.1, MS3_00138…	EWB00_000169, EWB00_000526, EWB00_000982, EWB00_001588, EWB00_001616, EWB00_002046, EWB00_002406, EWB00_002555, EWB00_002902, EWB00_003401, EWB00_003476, EWB00_003661, EWB00_003662, EWB00_003689, EWB00_003821, EWB00_003953, EWB00_003987, EWB00_004119, EWB00_004142, EWB00_004432, EWB00_004691, EWB00_004711, EWB00_005083, EWB00_005110, EWB00_005256, EWB00_005522, EWB00_005526, EWB00_005553, EWB00_0…		SMEST052676001			CSKR_100007-T1, CSKR_100025-T1, CSKR_100362-T1, CSKR_100420-T1, CSKR_100608-T1, CSKR_100734-T1, CSKR_100827-T1, CSKR_100973-T1, CSKR_101238-T1, CSKR_101413-T1, CSKR_102402-T1, CSKR_103895-T1, CSKR_104073-T1, CSKR_104237-T1, CSKR_104398-T1, CSKR_104400-T1, CSKR_104465-T1, CSKR_104878-T1, CSKR_105867-T1, CSKR_106262-T1, CSKR_106451-T1, CSKR_106970-T1, CSKR_107652-T1, CSKR_108371-T1, CSKR_108497-T1,…				FGIG_01283, FGIG_07746, FGIG_11047	maker-scaffold10x_1125_pilon-snap-gene-0.123-mRNA-1, maker-scaffold10x_1476_pilon-snap-gene-0.34-mRNA-1, maker-scaffold10x_205_pilon-pred_gff_StringTie-gene-0.148-mRNA-1, maker-scaffold10x_213_pilon-augustus-gene-0.240-mRNA-1, maker-scaffold10x_2167_pilon-snap-gene-0.6-mRNA-1, maker-scaffold10x_245_pilon-augustus-gene-0.97-mRNA-1, maker-scaffold10x_254_pilon-snap-gene-0.29-mRNA-1, maker-scaffold1…			CRM22_006981	FUN_008509-T1, FUN_017190-T1
OG0000002	T265_01537, T265_02480, T265_03179, T265_03751, T265_03876, T265_04421, T265_05121, T265_05122, T265_05183, T265_06797, T265_06922, T265_07284, T265_08529, T265_08730, T265_12065, T265_12224, T265_12226, T265_13312, T265_13739, T265_14170, T265_14306, T265_14307, T265_14308, T265_14604, T265_15906, T265_15950	DEA37_0000695, DEA37_0001063, DEA37_0001509, DEA37_0001510, DEA37_0001629, DEA37_0002735, DEA37_0004173, DEA37_0006490, DEA37_0007275, DEA37_0007553, DEA37_0007554, DEA37_0008472, DEA37_0008477, DEA37_0008877, DEA37_0008878, DEA37_0009361, DEA37_0009699, DEA37_0010425, DEA37_0010426, DEA37_0010429, DEA37_0010709, DEA37_0011155, DEA37_0011823, DEA37_0011918, DEA37_0011919, DEA37_0012037, DEA37_001…	DC041_0001373, DC041_0001376, DC041_0001410, DC041_0001876, DC041_0002111, DC041_0002113, DC041_0003138, DC041_0004515, DC041_0004741, DC041_0004744, DC041_0004746, DC041_0005464, DC041_0007996, DC041_0009114, DC041_0009647, DC041_0012552, DC041_0012687, DC041_0012957, DC041_0012960	MS3_0013166.1, MS3_0013474.1, MS3_0013747.1, MS3_0013748.1, MS3_0016356.1, MS3_0016828.1, MS3_0016975.1, MS3_0017597.1, MS3_0017646.1, MS3_0019436.1, MS3_0020353.1, MS3_0020904.1	EWB00_003293, EWB00_003847, EWB00_005671, EWB00_006320, EWB00_007330, EWB00_007593, EWB00_007895, EWB00_007896, EWB00_008502, EWB00_009848, EWB00_009959, EWB00_010979	Smp_034920.1, Smp_130810.1, Smp_153140.1, Smp_159840.2, Smp_165820.1, Smp_176300.1, Smp_245220.1, Smp_303940.1, Smp_321560.1, Smp_332890.1, Smp_337220.1	SMEST004475002, SMEST004477002, SMEST007049004, SMEST012956002, SMEST012967001, SMEST013737001, SMEST017294002, SMEST033128002, SMEST039073001, SMEST040510001, SMEST040511002, SMEST049144002, SMEST050247001, SMEST050528002, SMEST051829001, SMEST056575002, SMEST065732002, SMEST069007002, SMEST069008002, SMEST072113001, SMEST072114001, SMEST073407010, SMEST073414001, SMEST073421001, SMEST073430004	TSAs00001g00170m00001, TSAs00003g01041m00001, TSAs00007g01904m00001, TSAs00009g02356m00001, TSAs00011g02584m00001, TSAs00011g02648m00001, TSAs00014g03016m00001, TSAs00023g04039m00001, TSAs00027g04436m00001, TSAs00027g04441m00001, TSAs00027g04473m00001, TSAs00095g08441m00001, TSAs00441g11241m00001, TSAs00800g12216m00001, TSAs01220g12666m00001, TSAs01660g12886m00001, TSAs02712g13110m00001	TsM_000099600, TsM_000099800, TsM_000107500, TsM_000158900, TsM_000338700, TsM_000338800, TsM_000416500, TsM_000454500, TsM_000496300, TsM_000523900, TsM_000623400, TsM_000623500, TsM_000652700, TsM_000652800, TsM_000771800, TsM_000771900, TsM_000873000, TsM_000924100, TsM_000932400	CSKR_100661-T1, CSKR_100696-T1, CSKR_100703-T1, CSKR_101799-T1, CSKR_102305-T1, CSKR_106051-T1, CSKR_110630-T1, CSKR_110976-T1, CSKR_111196-T1, CSKR_113190-T1, CSKR_201128-T1, CSKR_202838-T1, CSKR_202839-T1, CSKR_202910-T1, CSKR_203436-T1	sp|Q0VDD8|DYH14_HUMAN, sp|Q6ZR08|DYH12_HUMAN, sp|Q8IVF4|DYH10_HUMAN, sp|Q8TD57|DYH3_HUMAN, sp|Q8TE73|DYH5_HUMAN, sp|Q8WXX0|DYH7_HUMAN, sp|Q96DT5|DYH11_HUMAN, sp|Q96JB1|DYH8_HUMAN, sp|Q9C0G6|DYH6_HUMAN, sp|Q9NYC9|DYH9_HUMAN, sp|Q9P225|DYH2_HUMAN, sp|Q9P2D7|DYH1_HUMAN, sp|Q9UFH2|DYH17_HUMAN	EgrG_000255900, EgrG_000475900, EgrG_000536500, EgrG_000536600, EgrG_000592300, EgrG_000596000, EgrG_000596700, EgrG_000618250, EgrG_000621000, EgrG_000629000, EgrG_000725200, EgrG_000868300, EgrG_000868400, EgrG_000893200, EgrG_000953100	EmuJ_000255900.1, EmuJ_000475900.1, EmuJ_000536500.1, EmuJ_000536600.1, EmuJ_000592300.1, EmuJ_000596000.1, EmuJ_000596700.1, EmuJ_000618250.1, EmuJ_000621000.1, EmuJ_000629000.1, EmuJ_000725200.1, EmuJ_000868300.1, EmuJ_000868400.1, EmuJ_000893200.1, EmuJ_000953100.1	FGIG_00257, FGIG_00459, FGIG_00666, FGIG_00689, FGIG_00717, FGIG_00718, FGIG_00994, FGIG_02111, FGIG_02113, FGIG_02269, FGIG_02824, FGIG_02825, FGIG_04301, FGIG_04302, FGIG_04304, FGIG_04502, FGIG_04954, FGIG_04956, FGIG_05064, FGIG_05748, FGIG_07600, FGIG_08054, FGIG_08084, FGIG_08429, FGIG_09413, FGIG_10567, FGIG_12674, FGIG_12675	maker-scaffold10x_1092_pilon-snap-gene-0.4-mRNA-1, maker-scaffold10x_145_pilon-snap-gene-2.165-mRNA-1, maker-scaffold10x_2071_pilon-snap-gene-0.3-mRNA-1, maker-scaffold10x_223_pilon-snap-gene-0.0-mRNA-1, maker-scaffold10x_263_pilon-snap-gene-0.31-mRNA-1, maker-scaffold10x_434_pilon-snap-gene-0.52-mRNA-1, maker-scaffold10x_462_pilon-snap-gene-0.4-mRNA-1, maker-scaffold10x_53_pilon-snap-gene-0.64-m…	genemark-scf7180006947645-processed-gene-0.3-mRNA-1, genemark-scf7180006947655-processed-gene-0.1-mRNA-1, genemark-scf7180006947820-processed-gene-0.1-mRNA-1, genemark-scf7180006948126-processed-gene-0.2-mRNA-1, genemark-scf7180006948852-processed-gene-0.1-mRNA-1, genemark-scf7180006950742-processed-gene-0.2-mRNA-1, genemark-scf7180006951851-processed-gene-0.4-mRNA-1, genemark-scf7180006951851-pr…	WMSIL1_LOCUS10393.2, WMSIL1_LOCUS10394, WMSIL1_LOCUS11248.1, WMSIL1_LOCUS11260, WMSIL1_LOCUS11262, WMSIL1_LOCUS11263, WMSIL1_LOCUS11458, WMSIL1_LOCUS11459, WMSIL1_LOCUS11492, WMSIL1_LOCUS11513, WMSIL1_LOCUS11520.3, WMSIL1_LOCUS11638, WMSIL1_LOCUS11671, WMSIL1_LOCUS11768, WMSIL1_LOCUS1290, WMSIL1_LOCUS1306, WMSIL1_LOCUS2116, WMSIL1_LOCUS2673.2, WMSIL1_LOCUS2674, WMSIL1_LOCUS3093.2, WMSIL1_LOCUS316…	CRM22_001916, CRM22_002002, CRM22_002158, CRM22_002727.2, CRM22_003101, CRM22_003358, CRM22_003580, CRM22_003672.1, CRM22_004505.1, CRM22_004524, CRM22_005313.1, CRM22_005436, CRM22_005485, CRM22_005486, CRM22_007329, CRM22_008363, CRM22_009613, CRM22_010915	FUN_002597-T1, FUN_003138-T1, FUN_003794-T1, FUN_004540-T1, FUN_005045-T1, FUN_008402-T1, FUN_008403-T1, FUN_008412-T1, FUN_008675-T1, FUN_013078-T1, FUN_015646-T1, FUN_016801-T1, FUN_017607-T1
OG0000003	T265_00008, T265_00009, T265_00241, T265_00262, T265_00317, T265_00367, T265_00403, T265_00547, T265_00652, T265_00679, T265_00879, T265_00906, T265_00943, T265_01056, T265_01681, T265_01814, T265_01897, T265_01900, T265_01926, T265_01933, T265_01968, T265_02006, T265_02423, T265_02601, T265_02661, T265_02898, T265_02919, T265_03289, T265_03475, T265_03483, T265_03485, T265_03492, T265_03663, T26…	DEA37_0008714, DEA37_0010801								CSKR_100054-T1, CSKR_100117-T1, CSKR_100176-T1, CSKR_100182-T1, CSKR_100203-T1, CSKR_100442-T1, CSKR_100538-T1, CSKR_100672-T1, CSKR_100691-T1, CSKR_100794-T1, CSKR_100821-T1, CSKR_100824-T1, CSKR_100914-T1, CSKR_100923-T1, CSKR_101020-T1, CSKR_101050-T1, CSKR_101160-T1, CSKR_101342-T1, CSKR_101464-T1, CSKR_101578-T1, CSKR_101751-T1, CSKR_102129-T1, CSKR_102367-T1, CSKR_102396-T1, CSKR_102420-T1,…								CRM22_005488
OG0000004																	WMSIL1_LOCUS10065, WMSIL1_LOCUS10084, WMSIL1_LOCUS10161, WMSIL1_LOCUS10234, WMSIL1_LOCUS10264, WMSIL1_LOCUS1031, WMSIL1_LOCUS10311, WMSIL1_LOCUS10327, WMSIL1_LOCUS10457, WMSIL1_LOCUS10485, WMSIL1_LOCUS10488, WMSIL1_LOCUS10519, WMSIL1_LOCUS10560, WMSIL1_LOCUS10602, WMSIL1_LOCUS10655, WMSIL1_LOCUS1068, WMSIL1_LOCUS10695, WMSIL1_LOCUS10706, WMSIL1_LOCUS10908, WMSIL1_LOCUS10937, WMSIL1_LOCUS10940, WM…
OG0000005	T265_00088, T265_00089, T265_00495, T265_06339, T265_06400, T265_08120, T265_08787, T265_08851, T265_09780, T265_10107, T265_10172, T265_14910	DEA37_0001339, DEA37_0001369, DEA37_0003219, DEA37_0005211, DEA37_0008490, DEA37_0008977, DEA37_0009208, DEA37_0009600, DEA37_0010875, DEA37_0010906, DEA37_0011412, DEA37_0013447, DEA37_0014073, DEA37_0014431	DC041_0000102, DC041_0000779, DC041_0001941, DC041_0002801, DC041_0003894, DC041_0003975, DC041_0004408, DC041_0005254, DC041_0006419, DC041_0006809, DC041_0009111, DC041_0009146, DC041_0010271, DC041_0011275, DC041_0011924, DC041_0011975, DC041_0011978, DC041_0012063	MS3_0012183.1, MS3_0012823.1, MS3_0013241.1, MS3_0013444.1, MS3_0014306.1, MS3_0015705.1, MS3_0015749.1, MS3_0015811.1, MS3_0017804.1, MS3_0018139.1, MS3_0018562.1, MS3_0018884.1, MS3_0020121.1, MS3_0020192.1	EWB00_000760, EWB00_000933.2, EWB00_001161, EWB00_001162, EWB00_004301, EWB00_006852, EWB00_008030, EWB00_009176, EWB00_010492, EWB00_010523, EWB00_010610, EWB00_011012, EWB00_011106	Smp_000075.1, Smp_002640.1, Smp_013600.1, Smp_027990.1, Smp_114565.1, Smp_134690.1, Smp_138140.1, Smp_140730.1, Smp_186930.1, Smp_308310.1, Smp_323960.1, Smp_326000.1, Smp_326010.1, Smp_346780.1, Smp_347470.1, Smp_347890.2	SMEST004481001, SMEST017206001, SMEST017219001, SMEST019482001, SMEST021901001, SMEST022667001, SMEST025656001, SMEST027004002, SMEST029666001, SMEST033792001, SMEST037282002, SMEST041571001, SMEST043155001, SMEST044469002, SMEST051002001, SMEST055068001, SMEST062714001, SMEST062916001, SMEST069539001, SMEST071019001, SMEST079512001, SMEST079807002, SMEST080661001, SMEST081885001	TSAs00001g00375m00001, TSAs00001g00376m00001, TSAs00010g02472m00001, TSAs00013g02945m00001, TSAs00015g03212m00001, TSAs00025g04216m00001, TSAs00033g05101m00001, TSAs00042g05792m00001, TSAs00052g06578m00001, TSAs00060g07036m00001, TSAs00089g08263m00001, TSAs00090g08290m00001, TSAs00180g09702m00001	TsM_000022700, TsM_000092000, TsM_000092200, TsM_000169700, TsM_000206200, TsM_000298500, TsM_000371000, TsM_000403100, TsM_000406400, TsM_000611800, TsM_000727300, TsM_000826000, TsM_000851900, TsM_000864600, TsM_000892700, TsM_001101500, TsM_001133000, TsM_001152000	CSKR_103299-T1, CSKR_104276-T1, CSKR_105393-T1, CSKR_106103-T1, CSKR_106569-T1, CSKR_107627-T1, CSKR_110256-T1, CSKR_112134-T1, CSKR_112389-T1, CSKR_201211-T1, CSKR_203167-T1, CSKR_203620-T1	sp|A2RU54|HMX2_HUMAN, sp|A6NCS4|NKX26_HUMAN, sp|A6NHT5|HMX3_HUMAN, sp|A6NMT0|DBX1_HUMAN, sp|A8MTQ0|NOTO_HUMAN, sp|O15522|NKX28_HUMAN, sp|O43364|HXA2_HUMAN, sp|O43365|HXA3_HUMAN, sp|O43711|TLX3_HUMAN, sp|O43763|TLX2_HUMAN, sp|O95096|NKX22_HUMAN, sp|P09016|HXD4_HUMAN, sp|P09017|HXC4_HUMAN, sp|P09067|HXB5_HUMAN, sp|P09629|HXB7_HUMAN, sp|P09630|HXC6_HUMAN, sp|P13378|HXD8_HUMAN, sp|P14651|HXB3_HUMAN, …	EgrG_000101200, EgrG_000232400, EgrG_000394900, EgrG_000444300, EgrG_000522100, EgrG_000533000, EgrG_000824700, EgrG_000959500, EgrG_000996900, EgrG_001005600	EmuJ_000101200.1, EmuJ_000232400.1, EmuJ_000394900.1, EmuJ_000421450.1, EmuJ_000444300.1, EmuJ_000824700.1, EmuJ_000915650.1, EmuJ_000959500.1, EmuJ_000996900.1, EmuJ_001005600.1	FGIG_00068, FGIG_00267, FGIG_00661, FGIG_00662, FGIG_00968, FGIG_01385, FGIG_01386, FGIG_02573, FGIG_02802, FGIG_03207, FGIG_04200, FGIG_06282, FGIG_06398, FGIG_07565, FGIG_08109, FGIG_08110, FGIG_09355, FGIG_10630	maker-scaffold10x_1272_pilon-augustus-gene-0.76-mRNA-1, maker-scaffold10x_1547_pilon-snap-gene-0.11-mRNA-1, maker-scaffold10x_1829_pilon-snap-gene-0.27-mRNA-1, maker-scaffold10x_2049_pilon-snap-gene-0.15-mRNA-1, maker-scaffold10x_2049_pilon-snap-gene-0.16-mRNA-1, maker-scaffold10x_24_pilon-augustus-gene-0.19-mRNA-1, maker-scaffold10x_2572_pilon-snap-gene-0.17-mRNA-1, maker-scaffold10x_270_pilon-s…	genemark-scf7180006947609-processed-gene-0.0-mRNA-1, genemark-scf7180006948138-processed-gene-0.10-mRNA-1, genemark-scf7180006950194-processed-gene-0.9-mRNA-1, genemark-scf7180006951096-processed-gene-0.6-mRNA-1, maker-scf7180006949467-snap-gene-0.30-mRNA-1, maker-scf7180006952873-augustus-gene-0.51-mRNA-1, maker-scf7180006953355-augustus-gene-0.54-mRNA-1, snap_masked-scf7180006947048-processed-g…	WMSIL1_LOCUS10526, WMSIL1_LOCUS12145, WMSIL1_LOCUS12496.2, WMSIL1_LOCUS12644, WMSIL1_LOCUS12645, WMSIL1_LOCUS13803, WMSIL1_LOCUS15156, WMSIL1_LOCUS5823, WMSIL1_LOCUS7332, WMSIL1_LOCUS8132, WMSIL1_LOCUS8451, WMSIL1_LOCUS9530	CRM22_000756, CRM22_000941, CRM22_002048, CRM22_002860.2, CRM22_005153, CRM22_005340, CRM22_005379, CRM22_006196, CRM22_006623, CRM22_007629, CRM22_008257, CRM22_009554, CRM22_009918, CRM22_010105	FUN_000733-T1, FUN_000914-T1, FUN_002032-T1, FUN_003720-T1, FUN_008102-T1, FUN_008157-T1, FUN_008595-T1, FUN_009411-T1, FUN_011151-T1
OG0000006	T265_00869, T265_01866, T265_05955, T265_06144, T265_07274, T265_08678, T265_08884, T265_10032, T265_11223, T265_11227, T265_12081, T265_12556, T265_13723, T265_15149, T265_15624	DEA37_0000083, DEA37_0000796, DEA37_0003115, DEA37_0004427, DEA37_0005414, DEA37_0005833, DEA37_0005910, DEA37_0006915, DEA37_0007241, DEA37_0007897, DEA37_0008251, DEA37_0008480, DEA37_0008958, DEA37_0012000, DEA37_0012599, DEA37_0012673, DEA37_0013863, DEA37_0014513, DEA37_0014516, DEA37_0015199	DC041_0002611, DC041_0002654, DC041_0003083, DC041_0003182, DC041_0004137, DC041_0008161, DC041_0010190, DC041_0010991, DC041_0013071	MS3_0011657.1, MS3_0011659.1, MS3_0011708.1, MS3_0011790.1, MS3_0011809.1, MS3_0011877.1, MS3_0011963.1, MS3_0011972.1, MS3_0012014.1, MS3_0012023.1, MS3_0012105.1, MS3_0012227.1, MS3_0012512.1, MS3_0012525.1, MS3_0012709.1, MS3_0012713.1, MS3_0012767.1, MS3_0012859.1, MS3_0012930.1, MS3_0012966.1, MS3_0013021.1, MS3_0013066.1, MS3_0013089.1, MS3_0013315.1, MS3_0013386.1, MS3_0013428.1, MS3_00135…	EWB00_000126.2, EWB00_000151, EWB00_000387.3, EWB00_000895, EWB00_001556, EWB00_001700, EWB00_003269, EWB00_003327, EWB00_003328, EWB00_003366, EWB00_004075, EWB00_004401, EWB00_004560, EWB00_004600, EWB00_005028, EWB00_005273, EWB00_005505, EWB00_005736, EWB00_005808, EWB00_006591, EWB00_006826, EWB00_007773, EWB00_008581, EWB00_008764, EWB00_008824, EWB00_009466, EWB00_009724, EWB00_009775, EWB…	Smp_168030.1	SMEST000071001, SMEST007179001, SMEST045015001, SMEST060449001, SMEST063194002, SMEST074961001, SMEST077598001, SMEST079891001					EgrG_002017900, EgrG_002019200		FGIG_01606, FGIG_07246	maker-scaffold10x_142_pilon-pred_gff_StringTie-gene-0.156-mRNA-1		WMSIL1_LOCUS10091, WMSIL1_LOCUS10099, WMSIL1_LOCUS10349, WMSIL1_LOCUS10372, WMSIL1_LOCUS10546, WMSIL1_LOCUS10555, WMSIL1_LOCUS10750, WMSIL1_LOCUS10792, WMSIL1_LOCUS11163, WMSIL1_LOCUS11207, WMSIL1_LOCUS11208, WMSIL1_LOCUS11564, WMSIL1_LOCUS11853, WMSIL1_LOCUS11878, WMSIL1_LOCUS12060, WMSIL1_LOCUS12367, WMSIL1_LOCUS128, WMSIL1_LOCUS13411, WMSIL1_LOCUS13449, WMSIL1_LOCUS13816, WMSIL1_LOCUS13881, WM…	CRM22_001525, CRM22_004845, CRM22_005570, CRM22_007144, CRM22_011325	FUN_017258-T1, FUN_017320-T1, FUN_017627-T1, FUN_017665-T1
OG0000007	T265_01251, T265_06061, T265_06063, T265_06064, T265_06066, T265_08704	DEA37_0001282, DEA37_0003012, DEA37_0003035, DEA37_0003421, DEA37_0004784, DEA37_0005297, DEA37_0006051, DEA37_0006052, DEA37_0006526, DEA37_0006639, DEA37_0007176, DEA37_0007177, DEA37_0007179, DEA37_0009113, DEA37_0010458, DEA37_0012218, DEA37_0013592	DC041_0001036, DC041_0001038, DC041_0001040, DC041_0001041, DC041_0001042, DC041_0002292, DC041_0009612, DC041_0009618	MS3_0019576.1, MS3_0019577.1, MS3_0019661.1	EWB00_003936	Smp_049550.1, Smp_302170.1, Smp_302180.1, Smp_303390.1, Smp_303400.1, Smp_303410.1, Smp_303420.1, Smp_303550.1	SMEST040632001, SMEST051540001, SMEST051541001, SMEST051567001, SMEST051570001, SMEST051815001, SMEST061528001, SMEST062699001, SMEST068215002, SMEST077989001, SMEST080711001, SMEST080727001, SMEST081110001	TSAs00001g00222m00001, TSAs00030g04700m00001, TSAs00035g05284m00001, TSAs00037g05437m00001, TSAs00070g07607m00001, TSAs00084g08129m00001, TSAs00086g08186m00001, TSAs00086g08187m00001, TSAs00086g08189m00001, TSAs00087g08192m00001, TSAs00087g08197m00001, TSAs00104g08658m00001, TSAs00110g08778m00001, TSAs00135g09182m00001, TSAs00144g09310m00001, TSAs00151g09398m00001, TSAs00168g09594m00001, TSAs0022…	TsM_000021500, TsM_000036300, TsM_000050300, TsM_000083100, TsM_000093900, TsM_000291900, TsM_000336600, TsM_000444700, TsM_000531300, TsM_000869600, TsM_000875700, TsM_000884400, TsM_000950700, TsM_000988400, TsM_001056900, TsM_001061800, TsM_001064700, TsM_001070100, TsM_001076600, TsM_001076700, TsM_001170800, TsM_001190600, TsM_001199300, TsM_001200900, TsM_001204700, TsM_001208400, TsM_00121…	CSKR_106042-T1, CSKR_106175-T1, CSKR_106178-T1, CSKR_106180-T1, CSKR_106182-T1, CSKR_106185-T1, CSKR_106187-T1, CSKR_106420-T1, CSKR_112544-T1	sp|P0DMV8|HS71A_HUMAN, sp|P0DMV9|HS71B_HUMAN, sp|P11021|BIP_HUMAN, sp|P11142|HSP7C_HUMAN, sp|P17066|HSP76_HUMAN, sp|P34931|HS71L_HUMAN, sp|P48741|HSP77_HUMAN, sp|P54652|HSP72_HUMAN, sp|Q0VDF9|HSP7E_HUMAN	EgrG_000020150, EgrG_000020200, EgrG_000082400, EgrG_000161650, EgrG_000249600, EgrG_000269650, EgrG_000314700, EgrG_000314800, EgrG_000351000, EgrG_000366900, EgrG_000520950, EgrG_000521000, EgrG_000521700, EgrG_000554100, EgrG_000651400, EgrG_000726450, EgrG_000733200, EgrG_000733450, EgrG_000736500, EgrG_000918550, EgrG_001085050, EgrG_001085100, EgrG_001085400, EgrG_001202400, EgrG_002011350,…	EmuJ_000003100.1, EmuJ_000020200.1, EmuJ_000082400.1, EmuJ_000249600.1, EmuJ_000298000.1, EmuJ_000309200.1, EmuJ_000314700.1, EmuJ_000351000.1, EmuJ_000357500.1, EmuJ_000366900.1, EmuJ_000521000.1, EmuJ_000521700.1, EmuJ_000554100.1, EmuJ_000651400.1, EmuJ_000710100.1, EmuJ_000730000.1, EmuJ_000733200.1, EmuJ_000733300.1, EmuJ_000733500.1, EmuJ_000736500.1, EmuJ_001085100.1, EmuJ_001085400.1, Emu…	FGIG_00350, FGIG_00747, FGIG_03785, FGIG_04003, FGIG_04425, FGIG_05928, FGIG_05929, FGIG_07501, FGIG_07732, FGIG_09654, FGIG_10190	augustus_masked-scaffold10x_1084_pilon-processed-gene-0.111-mRNA-1, augustus_masked-scaffold10x_267_pilon-processed-gene-0.68-mRNA-1, maker-scaffold10x_1540_pilon-snap-gene-0.0-mRNA-1, maker-scaffold10x_1542_pilon-snap-gene-0.12-mRNA-1, maker-scaffold10x_53_pilon-snap-gene-0.55-mRNA-1, maker-scaffold10x_720_pilon-snap-gene-0.7-mRNA-1, maker-scaffold10x_744_pilon-pred_gff_StringTie-gene-0.56-mRNA-…	genemark-scf7180006949485-processed-gene-0.1-mRNA-1, genemark-scf7180006951057-processed-gene-0.5-mRNA-1, genemark-scf7180006951983-processed-gene-0.2-mRNA-1, genemark-scf7180006953276-processed-gene-0.5-mRNA-1	WMSIL1_LOCUS12897, WMSIL1_LOCUS1733, WMSIL1_LOCUS1734, WMSIL1_LOCUS1871, WMSIL1_LOCUS1872, WMSIL1_LOCUS466	CRM22_001273, CRM22_001274, CRM22_001276, CRM22_002933, CRM22_006477, CRM22_007466, CRM22_008056	FUN_000001-T1, FUN_002267-T1, FUN_002267-T2, FUN_002267-T3, FUN_002977-T1, FUN_002984-T1, FUN_002985-T1, FUN_002985-T2, FUN_002986-T1, FUN_002988-T1, FUN_002989-T1, FUN_004085-T1, FUN_005136-T1, FUN_008856-T1, FUN_011976-T1, FUN_012159-T1, FUN_017257-T1
OG0000008	T265_00007, T265_00595, T265_00942, T265_01228, T265_01506, T265_01924, T265_02123, T265_02308, T265_02351, T265_03444, T265_03748, T265_04121, T265_05236, T265_05588, T265_05666, T265_07139, T265_07592, T265_08531, T265_09181, T265_10355, T265_10383, T265_10422, T265_10803, T265_11085, T265_11641, T265_11669, T265_11809, T265_12001, T265_12134, T265_13677, T265_15162, T265_15289, T265_16310	DEA37_0000535, DEA37_0000781, DEA37_0000888, DEA37_0000977, DEA37_0001070, DEA37_0001670, DEA37_0001748, DEA37_0002723, DEA37_0002943, DEA37_0003222, DEA37_0003580, DEA37_0004497, DEA37_0004819, DEA37_0005046, DEA37_0005280, DEA37_0005426, DEA37_0005728, DEA37_0005729, DEA37_0005807, DEA37_0005897, DEA37_0006214, DEA37_0006392, DEA37_0006802, DEA37_0006920, DEA37_0007121, DEA37_0007238, DEA37_000…	DC041_0000775, DC041_0002006, DC041_0002092, DC041_0004036, DC041_0004207, DC041_0005630, DC041_0005775, DC041_0006097, DC041_0006098, DC041_0007211, DC041_0007631, DC041_0008636, DC041_0010203, DC041_0011215, DC041_0012202, DC041_0012206, DC041_0012288, DC041_0012539, DC041_0012874, DC041_0013078	MS3_0011970.1, MS3_0012268.1, MS3_0012806.1, MS3_0013366.1, MS3_0014405.1, MS3_0015203.1, MS3_0015301.1, MS3_0016186.1, MS3_0016296.1, MS3_0016659.1, MS3_0017450.1, MS3_0017538.1, MS3_0018079.1, MS3_0018905.1, MS3_0019057.1, MS3_0019582.1, MS3_0019680.1	EWB00_000462, EWB00_002568, EWB00_003037, EWB00_004008, EWB00_004057, EWB00_004294, EWB00_005574, EWB00_005576, EWB00_005592, EWB00_008091, EWB00_008234, EWB00_009237, EWB00_009952	Smp_078570.1, Smp_335350.1	SMEST027384001		TsM_001179200	CSKR_101778-T1, CSKR_107345-T1, CSKR_112898-T1		EgrG_002017300		FGIG_01832, FGIG_04202, FGIG_11899, FGIG_12315		augustus_masked-scf7180006953353-processed-gene-0.0-mRNA-1, snap_masked-scf7180006948445-processed-gene-0.1-mRNA-1, snap_masked-scf7180006950584-processed-gene-0.5-mRNA-1, snap_masked-scf7180006950652-processed-gene-0.1-mRNA-1, snap_masked-scf7180006951095-processed-gene-0.50-mRNA-1, snap_masked-scf7180006951150-processed-gene-0.1-mRNA-1, snap_masked-scf7180006952752-processed-gene-0.11-mRNA-1, s…	WMSIL1_LOCUS10055, WMSIL1_LOCUS10093, WMSIL1_LOCUS10791, WMSIL1_LOCUS11053, WMSIL1_LOCUS11170, WMSIL1_LOCUS11338, WMSIL1_LOCUS11408, WMSIL1_LOCUS11418, WMSIL1_LOCUS11972, WMSIL1_LOCUS12061, WMSIL1_LOCUS12545, WMSIL1_LOCUS13268, WMSIL1_LOCUS13287, WMSIL1_LOCUS1347, WMSIL1_LOCUS14208, WMSIL1_LOCUS14301, WMSIL1_LOCUS14497, WMSIL1_LOCUS1461, WMSIL1_LOCUS14753, WMSIL1_LOCUS14929, WMSIL1_LOCUS1493, WMS…	CRM22_002245, CRM22_002831	FUN_017576-T1, FUN_017577-T1, FUN_017620-T1
OG0000009	T265_01869, T265_03132, T265_03511, T265_04046, T265_04047, T265_04524, T265_06010, T265_07098, T265_07292, T265_07294, T265_08845, T265_09701, T265_09922, T265_10293, T265_10896, T265_12043, T265_12877, T265_13526, T265_14255, T265_15612	DEA37_0004373, DEA37_0004996, DEA37_0006341, DEA37_0006342, DEA37_0006344, DEA37_0006570, DEA37_0008142, DEA37_0008953, DEA37_0008955, DEA37_0008957, DEA37_0010936, DEA37_0012160, DEA37_0012323, DEA37_0013392	DC041_0002513, DC041_0005108, DC041_0007235, DC041_0009284, DC041_0010668	MS3_0013318.1, MS3_0014700.1, MS3_0017164.1	EWB00_001214, EWB00_003471, EWB00_007079, EWB00_008906, EWB00_009218.1, EWB00_009219	Smp_016780.1, Smp_027920.1, Smp_090120.1, Smp_103140.1, Smp_103790.1	SMEST002445001, SMEST005035001, SMEST005487001, SMEST005489001, SMEST005493001, SMEST005505001, SMEST005506002, SMEST009421001, SMEST009951001, SMEST010593001, SMEST010696001, SMEST017700001, SMEST017936001, SMEST019721001, SMEST020613002, SMEST025507002, SMEST029549003, SMEST031664001, SMEST038962001, SMEST039778001, SMEST039783002, SMEST043298001, SMEST054547001, SMEST057127001, SMEST057667001,…	TSAs00003g00979m00001, TSAs00021g03849m00001, TSAs00041g05752m00001, TSAs00041g05753m00001, TSAs00041g05754m00001, TSAs00041g05759m00001, TSAs00055g06722m00001, TSAs00059g06985m00001, TSAs00063g07210m00001	TsM_000036900, TsM_000075100, TsM_000079100, TsM_000087600, TsM_000111900, TsM_000455000, TsM_000601900, TsM_001023300, TsM_001023400, TsM_001023500	CSKR_102028-T1, CSKR_102412-T1, CSKR_102414-T1, CSKR_102480-T1, CSKR_103253-T1, CSKR_104462-T1, CSKR_104734-T1, CSKR_104735-T1, CSKR_105470-T1, CSKR_106084-T1, CSKR_107031-T1, CSKR_107856-T1, CSKR_107857-T1, CSKR_107937-T1, CSKR_108665-T1, CSKR_109591-T1, CSKR_109592-T1, CSKR_109593-T1, CSKR_109594-T1, CSKR_110068-T1, CSKR_111549-T1, CSKR_111552-T1, CSKR_111849-T1, CSKR_203810-T1	sp|A6NHL2|TBAL3_HUMAN, sp|P0DPH7|TBA3C_HUMAN, sp|P0DPH8|TBA3D_HUMAN, sp|P68363|TBA1B_HUMAN, sp|P68366|TBA4A_HUMAN, sp|Q6PEY2|TBA3E_HUMAN, sp|Q71U36|TBA1A_HUMAN, sp|Q9BQE3|TBA1C_HUMAN, sp|Q9H853|TBA4B_HUMAN, sp|Q9NY65|TBA8_HUMAN	EgrG_000040900, EgrG_000042200, EgrG_000042500, EgrG_000042600, EgrG_000042700, EgrG_000340000, EgrG_000413200, EgrG_000588000, EgrG_000886400, EgrG_001124100	EmuJ_000040900.1, EmuJ_000042200.1, EmuJ_000042500.1, EmuJ_000042600.1, EmuJ_000042700.1, EmuJ_000340050.1, EmuJ_000413200.1, EmuJ_000588000.1, EmuJ_000886400.1, EmuJ_001124100.1	FGIG_01641, FGIG_02542, FGIG_02661, FGIG_02662, FGIG_02663, FGIG_02664, FGIG_02666, FGIG_05771, FGIG_07194, FGIG_07662, FGIG_07772, FGIG_08628, FGIG_08815, FGIG_08968, FGIG_08969, FGIG_09065, FGIG_10547, FGIG_10904, FGIG_11018, FGIG_11235, FGIG_12230	augustus_masked-scaffold10x_474_pilon-processed-gene-0.52-mRNA-1, maker-scaffold10x_13_pilon-snap-gene-2.125-mRNA-1, maker-scaffold10x_13_pilon-snap-gene-2.129-mRNA-1, maker-scaffold10x_1781_pilon-snap-gene-0.4-mRNA-1, maker-scaffold10x_199_pilon-snap-gene-0.41-mRNA-1, maker-scaffold10x_313_pilon-snap-gene-0.79-mRNA-1, maker-scaffold10x_313_pilon-snap-gene-0.98-mRNA-1, maker-scaffold10x_592_pilon…	genemark-scf7180006948572-processed-gene-0.0-mRNA-1, maker-scf7180006950808-snap-gene-0.35-mRNA-1, maker-scf7180006951283-augustus-gene-0.89-mRNA-1, maker-scf7180006951888-snap-gene-0.78-mRNA-1, snap_masked-scf7180006947584-processed-gene-0.5-mRNA-1, snap_masked-scf7180006950116-processed-gene-0.18-mRNA-1	WMSIL1_LOCUS10571, WMSIL1_LOCUS11344, WMSIL1_LOCUS12184, WMSIL1_LOCUS2656.1, WMSIL1_LOCUS3148, WMSIL1_LOCUS4437, WMSIL1_LOCUS4624, WMSIL1_LOCUS8946.3, WMSIL1_LOCUS8947, WMSIL1_LOCUS8949.1	CRM22_000664, CRM22_001131, CRM22_001314, CRM22_001315, CRM22_001316, CRM22_001317, CRM22_002004.2, CRM22_002246, CRM22_002247.2, CRM22_002290, CRM22_003393, CRM22_003949.2, CRM22_005808, CRM22_005905, CRM22_005906, CRM22_005960, CRM22_005992.1, CRM22_006115.2, CRM22_008886, CRM22_009338, CRM22_010225, CRM22_010226.2	FUN_000526-T1, FUN_001336-T1, FUN_001336-T2, FUN_001337-T1, FUN_001338-T1, FUN_001339-T1, FUN_001340-T1, FUN_002657-T1, FUN_003456-T1, FUN_003457-T1, FUN_006162-T1, FUN_006368-T1, FUN_006719-T1, FUN_006721-T1, FUN_006722-T1, FUN_007642-T1, FUN_008693-T1, FUN_008694-T1, FUN_008694-T2, FUN_008694-T3, FUN_008695-T1, FUN_010508-T1, FUN_012388-T1, FUN_012609-T1, FUN_014869-T1, FUN_014870-T1, FUN_01561…
OG0000010	T265_00570, T265_00571, T265_00572, T265_05522, T265_07205, T265_07466, T265_08214, T265_09499, T265_09500, T265_09501, T265_09601, T265_09602, T265_09603, T265_11027, T265_11028, T265_15319, T265_15320	DEA37_0000703, DEA37_0001384, DEA37_0001385, DEA37_0002900, DEA37_0004140, DEA37_0004141, DEA37_0004142, DEA37_0004143, DEA37_0004783, DEA37_0005205, DEA37_0005724, DEA37_0007235, DEA37_0008264, DEA37_0008281, DEA37_0009195, DEA37_0009967, DEA37_0012713, DEA37_0014002, DEA37_0014404, DEA37_0014618, DEA37_0014619, DEA37_0014620	DC041_0000302, DC041_0003602, DC041_0004415, DC041_0004417, DC041_0004470, DC041_0004471, DC041_0005484, DC041_0006380, DC041_0006382, DC041_0006881, DC041_0007885, DC041_0008463, DC041_0011391	MS3_0012602.1, MS3_0013296.1, MS3_0013298.1, MS3_0016228.1, MS3_0016229.1, MS3_0016436.1, MS3_0016810.1, MS3_0016811.1, MS3_0018372.1	EWB00_002502.4, EWB00_004876, EWB00_004878, EWB00_007517, EWB00_008857, EWB00_009161, EWB00_009162, EWB00_009267, EWB00_010647.2	Smp_072870.1, Smp_077850.1, Smp_077860.1, Smp_101290.2, Smp_183710.1, Smp_202970.1, Smp_203130.1, Smp_306600.1, Smp_307010.1, Smp_307020.1	SMEST012317001, SMEST012332001, SMEST019700001, SMEST020125001, SMEST035518001, SMEST040593001, SMEST051670001, SMEST051672001, SMEST057913001, SMEST057914001, SMEST057988001, SMEST057992001, SMEST058003001, SMEST063528001, SMEST066020001, SMEST066027001, SMEST066029001, SMEST066035001	TSAs00004g01248m00001, TSAs00004g01266m00001, TSAs00024g04059m00001, TSAs00024g04060m00001, TSAs00024g04062m00001, TSAs00035g05225m00001, TSAs00042g05814m00001, TSAs00053g06643m00001, TSAs00103g08640m00001, TSAs00218g10032m00001	TsM_000042800, TsM_000278200, TsM_000397000, TsM_000736200, TsM_000888800, TsM_000892500, TsM_000967800, TsM_000969900, TsM_001001400, TsM_001110800, TsM_001199400, TsM_001238100	CSKR_102970-T1, CSKR_103067-T1, CSKR_103068-T1, CSKR_103069-T1, CSKR_104093-T1, CSKR_104094-T1, CSKR_104095-T1, CSKR_108943-T1, CSKR_109373-T1, CSKR_109397-T1, CSKR_109399-T1, CSKR_109400-T1, CSKR_110036-T1, CSKR_110038-T1, CSKR_110874-T1, CSKR_110905-T1, CSKR_110906-T1, CSKR_110907-T1, CSKR_202496-T1, CSKR_202497-T1	sp|A5A3E0|POTEF_HUMAN, sp|P0CG38|POTEI_HUMAN, sp|P0CG39|POTEJ_HUMAN, sp|P42025|ACTY_HUMAN, sp|P60709|ACTB_HUMAN, sp|P61160|ARP2_HUMAN, sp|P61163|ACTZ_HUMAN, sp|P62736|ACTA_HUMAN, sp|P63261|ACTG_HUMAN, sp|P63267|ACTH_HUMAN, sp|P68032|ACTC_HUMAN, sp|P68133|ACTS_HUMAN, sp|Q562R1|ACTBL_HUMAN, sp|Q6S8J3|POTEE_HUMAN, sp|Q8TDG2|ACTT1_HUMAN, sp|Q9BYD9|ACTT3_HUMAN, sp|Q9BYX7|ACTBM_HUMAN	EgrG_000061200, EgrG_000190400, EgrG_000406900, EgrG_000701700, EgrG_000703300, EgrG_000801400, EgrG_000916000, EgrG_000994000, EgrG_002050100	EmuJ_000036300.1, EmuJ_000044200.1, EmuJ_000061200.1, EmuJ_000406900.1, EmuJ_000407200.1, EmuJ_000407300.1, EmuJ_000701700.1, EmuJ_000703300.1, EmuJ_000801400.1, EmuJ_000916000.1, EmuJ_000994000.1	FGIG_00115, FGIG_01225, FGIG_03500, FGIG_03501, FGIG_03502, FGIG_04785, FGIG_07271, FGIG_07520, FGIG_09590, FGIG_11050, FGIG_11109	augustus_masked-scaffold10x_269_pilon-processed-gene-0.18-mRNA-1, augustus_masked-scaffold10x_269_pilon-processed-gene-0.22-mRNA-1, augustus_masked-scaffold10x_502_pilon-processed-gene-0.29-mRNA-1, maker-scaffold10x_269_pilon-pred_gff_StringTie-gene-0.65-mRNA-1, maker-scaffold10x_269_pilon-pred_gff_StringTie-gene-0.66-mRNA-1, maker-scaffold10x_362_pilon-augustus-gene-0.51-mRNA-1, maker-scaffold10…	augustus_masked-scf7180006948145-processed-gene-0.1-mRNA-1, augustus_masked-scf7180006948529-processed-gene-0.0-mRNA-1, augustus_masked-scf7180006949082-processed-gene-0.0-mRNA-1, augustus_masked-scf7180006949082-processed-gene-0.1-mRNA-1, augustus_masked-scf7180006951967-processed-gene-0.5-mRNA-1, augustus_masked-scf7180006952826-processed-gene-0.1-mRNA-1, genemark-scf7180006947824-processed-gen…	WMSIL1_LOCUS10703, WMSIL1_LOCUS14091, WMSIL1_LOCUS14695, WMSIL1_LOCUS14903, WMSIL1_LOCUS4485, WMSIL1_LOCUS4696, WMSIL1_LOCUS7292, WMSIL1_LOCUS9523	CRM22_001182, CRM22_001183, CRM22_001354.1, CRM22_002171, CRM22_002172, CRM22_002173, CRM22_003118.3, CRM22_005985, CRM22_005986.1, CRM22_008170, CRM22_008713, CRM22_009786, CRM22_009787, CRM22_009788.2, CRM22_009789, CRM22_009790, CRM22_010754	FUN_006129-T1, FUN_006130-T1, FUN_009199-T1, FUN_011184-T1, FUN_012113-T1, FUN_012114-T1, FUN_012116-T1, FUN_012118-T1, FUN_012118-T2, FUN_012119-T1, FUN_012119-T2, FUN_012120-T1, FUN_012290-T1, FUN_012291-T1, FUN_012293-T1, FUN_012403-T1, FUN_016786-T1
OG0000011	T265_00941, T265_01062, T265_02464, T265_03792, T265_04564, T265_05008, T265_07109, T265_08257, T265_08258, T265_08259, T265_08863, T265_10033, T265_13332, T265_14440	DEA37_0001632, DEA37_0003657, DEA37_0003683, DEA37_0004206, DEA37_0004432, DEA37_0006934, DEA37_0010354, DEA37_0010441, DEA37_0010443, DEA37_0012226, DEA37_0012755, DEA37_0014532, DEA37_0014973	DC041_0000289, DC041_0000290, DC041_0000291, DC041_0000530, DC041_0000637, DC041_0000786, DC041_0004506, DC041_0007997, DC041_0008543, DC041_0008545, DC041_0008552, DC041_0010358, DC041_0011787, DC041_0012068, DC041_0012151, DC041_0012152, DC041_0012805, DC041_0013160	MS3_0011776.1, MS3_0011998.1, MS3_0014086.1, MS3_0014126.1, MS3_0015606.1, MS3_0016078.1, MS3_0016357.1, MS3_0016665.1, MS3_0018949.1, MS3_0019794.1	EWB00_001141, EWB00_001765, EWB00_001895, EWB00_001897, EWB00_002094, EWB00_002486.1, EWB00_003700.2, EWB00_006322, EWB00_007858, EWB00_008838, EWB00_009606, EWB00_010286	Smp_054350.1, Smp_076300.1, Smp_135710.1, Smp_145650.1, Smp_150430.1, Smp_158750.1, Smp_322640.1, Smp_331700.1, Smp_335770.1, Smp_341670.1, Smp_342790.1	SMEST004239001, SMEST010270001, SMEST015673001, SMEST017088001, SMEST021434001, SMEST021761001, SMEST028135001, SMEST040645001, SMEST044628002, SMEST061695003, SMEST064173002, SMEST065670001, SMEST065690001, SMEST066497001, SMEST067799001, SMEST072873001, SMEST075929002, SMEST077075001	TSAs00004g01326m00001, TSAs00005g01493m00001, TSAs00010g02493m00001, TSAs00011g02581m00001, TSAs00011g02644m00001, TSAs00022g03938m00001, TSAs00032g04914m00001, TSAs00056g06838m00001, TSAs00070g07580m00001	TsM_000027600, TsM_000061900, TsM_000087000, TsM_000176300, TsM_000614500, TsM_000741900, TsM_000900700, TsM_001068800, TsM_001079000, TsM_001114500, TsM_001159400, TsM_001176500, TsM_001210200	CSKR_101547-T1, CSKR_102619-T1, CSKR_104877-T1, CSKR_105482-T1, CSKR_107516-T1, CSKR_107846-T1, CSKR_107981-T1, CSKR_108856-T1, CSKR_109343-T1, CSKR_202911-T1, CSKR_202942-T1	sp|A0A1W2PRP0|FOXL3_HUMAN, sp|A8MTJ6|FOXI3_HUMAN, sp|O00358|FOXE1_HUMAN, sp|O00409|FOXN3_HUMAN, sp|O43638|FOXS1_HUMAN, sp|O60548|FOXD2_HUMAN, sp|O75593|FOXH1_HUMAN, sp|P32314|FOXN2_HUMAN, sp|P55316|FOXG1_HUMAN, sp|P55317|FOXA1_HUMAN, sp|P55318|FOXA3_HUMAN, sp|P58012|FOXL2_HUMAN, sp|P85037|FOXK1_HUMAN, sp|Q01167|FOXK2_HUMAN, sp|Q12946|FOXF1_HUMAN, sp|Q12947|FOXF2_HUMAN, sp|Q12948|FOXC1_HUMAN, sp|Q…	EgrG_000159700, EgrG_000217500, EgrG_000378800, EgrG_000446500, EgrG_000500800, EgrG_000620400, EgrG_000628700, EgrG_000630200.2, EgrG_000693700, EgrG_001141600, EgrG_001145500	EmuJ_000159700.1, EmuJ_000217500.1, EmuJ_000378800.1, EmuJ_000446500.1, EmuJ_000500800.1, EmuJ_000620400.1, EmuJ_000628700.1, EmuJ_000630200.1, EmuJ_000693700.1, EmuJ_001141600.1, EmuJ_001145500.1	FGIG_00276, FGIG_00384, FGIG_00688, FGIG_02792, FGIG_03032, FGIG_03471, FGIG_03900, FGIG_05736, FGIG_07318, FGIG_07319, FGIG_07873, FGIG_07996, FGIG_11908	maker-scaffold10x_1092_pilon-snap-gene-0.3-mRNA-1, maker-scaffold10x_125_pilon-snap-gene-0.21-mRNA-1, maker-scaffold10x_1678_pilon-snap-gene-0.5-mRNA-1, maker-scaffold10x_330_pilon-snap-gene-0.97-mRNA-1, maker-scaffold10x_410_pilon-snap-gene-0.16-mRNA-1, maker-scaffold10x_650_pilon-snap-gene-0.14-mRNA-1, maker-scaffold10x_815_pilon-snap-gene-1.94-mRNA-1, snap_masked-scaffold10x_120_pilon-processe…	genemark-scf7180006947329-processed-gene-0.0-mRNA-1, genemark-scf7180006948155-processed-gene-0.16-mRNA-1, genemark-scf7180006950783-processed-gene-0.13-mRNA-1, genemark-scf7180006950783-processed-gene-0.3-mRNA-1, genemark-scf7180006951817-processed-gene-0.3-mRNA-1, maker-scf7180006948643-snap-gene-0.17-mRNA-1, maker-scf7180006953115-augustus-gene-0.22-mRNA-1, snap_masked-scf7180006947647-process…	WMSIL1_LOCUS12415, WMSIL1_LOCUS12524, WMSIL1_LOCUS12925, WMSIL1_LOCUS3830.2, WMSIL1_LOCUS4154, WMSIL1_LOCUS4333, WMSIL1_LOCUS4932, WMSIL1_LOCUS6259, WMSIL1_LOCUS6745	CRM22_000225.2, CRM22_001256, CRM22_002013, CRM22_003673, CRM22_003835, CRM22_004287.3, CRM22_005024, CRM22_007886, CRM22_008107, CRM22_008462, CRM22_008639, CRM22_011195.2	FUN_003127-T1, FUN_004637-T1, FUN_008440-T1, FUN_008587-T1, FUN_008823-T1, FUN_011496-T1, FUN_012107-T1, FUN_012108-T1, FUN_014729-T1, FUN_016290-T1
OG0000012	T265_07897, T265_07899, T265_11146, T265_11147	DEA37_0000281, DEA37_0000365, DEA37_0000784, DEA37_0000785, DEA37_0001215, DEA37_0001216, DEA37_0001357, DEA37_0002916, DEA37_0003652, DEA37_0003653, DEA37_0003655, DEA37_0003701, DEA37_0003861, DEA37_0003862, DEA37_0004918, DEA37_0004919, DEA37_0006163, DEA37_0006207, DEA37_0006440, DEA37_0006623, DEA37_0007735, DEA37_0007736, DEA37_0007917, DEA37_0007941, DEA37_0008563, DEA37_0008684, DEA37_000…	DC041_0000233, DC041_0001576, DC041_0001577, DC041_0002563, DC041_0003667, DC041_0008026, DC041_0008027, DC041_0009083, DC041_0010446, DC041_0010447	MS3_0018543.1, MS3_0018544.1	EWB00_002166.2, EWB00_002167, EWB00_002168, EWB00_002169, EWB00_002170, EWB00_003571, EWB00_005410	Smp_139840.1, Smp_147710.1, Smp_307450.2, Smp_311660.1, Smp_311670.2, Smp_311700.1, Smp_324820.1, Smp_324830.1, Smp_328440.1, Smp_328450.1, Smp_328460.1, Smp_328470.2, Smp_328480.1, Smp_328490.1, Smp_332350.1, Smp_335360.1, Smp_337730.1	SMEST005324001, SMEST013909001, SMEST013910001, SMEST013911001, SMEST013915001, SMEST013916002, SMEST013917001, SMEST037991001, SMEST037994001, SMEST037995001, SMEST037996001, SMEST037997001, SMEST037999002, SMEST038000001, SMEST038002001, SMEST038004001, SMEST038005001, SMEST038052001, SMEST038055001, SMEST044322001, SMEST044323001	TSAs00009g02258m00001, TSAs00009g02352m00001, TSAs00056g06799m00001, TSAs00056g06800m00001, TSAs00056g06801m00001, TSAs00056g06802m00001, TSAs00056g06804m00001, TSAs00081g08005m00001, TSAs00133g09164m00001, TSAs00187g09777m00001, TSAs00187g09778m00001, TSAs00187g09779m00001, TSAs02194g13020m00001, TSAs02267g13037m00001	TsM_000133800, TsM_000254700, TsM_000321400, TsM_000410200, TsM_000513000, TsM_000515300, TsM_000515400, TsM_000576900, TsM_000647700, TsM_000724900, TsM_000738200, TsM_001022000, TsM_001027800, TsM_001085400, TsM_001125700, TsM_001162400, TsM_001162500, TsM_001162600, TsM_001225600	CSKR_107788-T1, CSKR_107789-T1, CSKR_108709-T1, CSKR_108712-T1, CSKR_109111-T1, CSKR_109135-T1, CSKR_202165-T1	sp|O43291|SPIT2_HUMAN, sp|O95925|EPPI_HUMAN, sp|P02760|AMBP_HUMAN, sp|P10646|TFPI1_HUMAN, sp|P48307|TFPI2_HUMAN, sp|P49223|SPIT3_HUMAN, sp|Q6UDR6|SPIT4_HUMAN	EgrG_000077800, EgrG_000419200, EgrG_000534700, EgrG_000534900, EgrG_000548800, EgrG_000549400, EgrG_001136500, EgrG_001136600, EgrG_001136800, EgrG_001136900, EgrG_001137000, EgrG_001137200, EgrG_001137300, EgrG_001137400, EgrG_001181950, EgrG_002068400	EmuJ_000077800.1, EmuJ_000419200.1, EmuJ_000534800.1, EmuJ_000548800.1, EmuJ_000549400.1, EmuJ_001136500.1, EmuJ_001136600.1, EmuJ_001136700.1, EmuJ_001136800.1, EmuJ_001136900.1, EmuJ_001137000.1, EmuJ_001137100.1, EmuJ_001137200.1, EmuJ_001137300.1, EmuJ_001137400.1, EmuJ_001181950.1	FGIG_00517, FGIG_04165, FGIG_04166, FGIG_05181, FGIG_05379, FGIG_05840, FGIG_07181, FGIG_11101, FGIG_12682	maker-scaffold10x_13_pilon-augustus-gene-0.30-mRNA-1, maker-scaffold10x_1784_pilon-snap-gene-0.28-mRNA-1, maker-scaffold10x_281_pilon-snap-gene-0.176-mRNA-1, maker-scaffold10x_281_pilon-snap-gene-0.177-mRNA-1, maker-scaffold10x_72_pilon-augustus-gene-0.2-mRNA-1, maker-scaffold10x_72_pilon-snap-gene-0.10-mRNA-1	genemark-scf7180006948331-processed-gene-0.3-mRNA-1, genemark-scf7180006948587-processed-gene-0.0-mRNA-1, genemark-scf7180006949584-processed-gene-0.3-mRNA-1, maker-scf7180006951896-snap-gene-0.47-mRNA-1, maker-scf7180006951948-snap-gene-0.48-mRNA-1, snap_masked-scf7180006946966-processed-gene-0.3-mRNA-1, snap_masked-scf7180006948532-processed-gene-0.2-mRNA-1, snap_masked-scf7180006949584-process…	WMSIL1_LOCUS10635, WMSIL1_LOCUS12116, WMSIL1_LOCUS1298, WMSIL1_LOCUS15028, WMSIL1_LOCUS4718, WMSIL1_LOCUS6434, WMSIL1_LOCUS6499, WMSIL1_LOCUS6820.1, WMSIL1_LOCUS8431, WMSIL1_LOCUS8432, WMSIL1_LOCUS8434, WMSIL1_LOCUS8438, WMSIL1_LOCUS8806, WMSIL1_LOCUS9141	CRM22_001803, CRM22_001804, CRM22_001805, CRM22_003709, CRM22_003710.2, CRM22_010265, CRM22_010266, CRM22_010267	FUN_000931-T1, FUN_000932-T1, FUN_001056-T1, FUN_003816-T1, FUN_006083-T1, FUN_006084-T1, FUN_017442-T1, FUN_017442-T2, FUN_017442-T3
OG0000013	T265_12591, T265_13031	DEA37_0001131, DEA37_0002036, DEA37_0005081, DEA37_0008044, DEA37_0010186, DEA37_0012425, DEA37_0013056	DC041_0000016, DC041_0000467, DC041_0001072, DC041_0001584, DC041_0001743, DC041_0005420, DC041_0005574, DC041_0006870, DC041_0008032, DC041_0009825, DC041_0011243, DC041_0011818	MS3_0011626.1, MS3_0011713.1, MS3_0011783.1, MS3_0011829.1, MS3_0011866.1, MS3_0011901.1, MS3_0011968.1, MS3_0011989.1, MS3_0012045.1, MS3_0012079.1, MS3_0012157.1, MS3_0012187.1, MS3_0012193.1, MS3_0012269.1, MS3_0012452.1, MS3_0012631.1, MS3_0012727.1, MS3_0012729.1, MS3_0012827.1, MS3_0012866.1, MS3_0012925.1, MS3_0012992.1, MS3_0013064.1, MS3_0013073.1, MS3_0013105.1, MS3_0013174.1, MS3_00132…	EWB00_004921, EWB00_009940, EWB00_011149, EWB00_011325	Smp_037690.1, Smp_122020.1, Smp_132240.1, Smp_327390.1, Smp_337650.1	SMEST038878001		TsM_000306700, TsM_000334900, TsM_000904900	CSKR_107705-T1, CSKR_111667-T1, CSKR_112359-T1	sp|O00370|LORF2_HUMAN, sp|Q6Q759|SPG17_HUMAN, sp|Q8IZC4|RTKN2_HUMAN, sp|Q9BST9|RTKN_HUMAN, sp|Q9H606|PRORY_HUMAN	EgrG_001038900	EmuJ_001038900.1	FGIG_01242, FGIG_01278	augustus_masked-scaffold10x_483_pilon-processed-gene-0.1-mRNA-1, maker-scaffold10x_390_pilon-snap-gene-0.24-mRNA-1, maker-scaffold10x_390_pilon-snap-gene-0.25-mRNA-1, maker-scaffold10x_845_pilon-snap-gene-0.2-mRNA-1	snap_masked-scf7180006950144-processed-gene-0.3-mRNA-1	WMSIL1_LOCUS1936.1	CRM22_001579, CRM22_003619.1, CRM22_009635.2	FUN_005113-T1, FUN_016299-T1, FUN_016300-T1
OG0000014							SMEST005372001										WMSIL1_LOCUS10082, WMSIL1_LOCUS10097, WMSIL1_LOCUS10120, WMSIL1_LOCUS10162, WMSIL1_LOCUS10353, WMSIL1_LOCUS10388, WMSIL1_LOCUS10458, WMSIL1_LOCUS10481, WMSIL1_LOCUS10487, WMSIL1_LOCUS10534, WMSIL1_LOCUS10547, WMSIL1_LOCUS1067, WMSIL1_LOCUS10891, WMSIL1_LOCUS10943, WMSIL1_LOCUS10975, WMSIL1_LOCUS11036, WMSIL1_LOCUS11126, WMSIL1_LOCUS1116, WMSIL1_LOCUS1123, WMSIL1_LOCUS11339, WMSIL1_LOCUS1135, WMSI…
OG0000015	T265_02482, T265_09241, T265_10111, T265_10112, T265_12879, T265_15053, T265_15563, T265_15685	DEA37_0004170, DEA37_0004171, DEA37_0004897, DEA37_0007873, DEA37_0007875, DEA37_0012030, DEA37_0012031, DEA37_0013664, DEA37_0013665	DC041_0000409, DC041_0000410, DC041_0000511, DC041_0000512, DC041_0003460, DC041_0003468, DC041_0004790, DC041_0006690, DC041_0007249, DC041_0008041, DC041_0008047, DC041_0009610, DC041_0010751	MS3_0013074.1, MS3_0015629.1, MS3_0015630.1, MS3_0015638.1, MS3_0015656.1, MS3_0015657.1, MS3_0018408.1, MS3_0018409.1, MS3_0019364.1, MS3_0019365.1	EWB00_000341.5, EWB00_000819, EWB00_001680, EWB00_001933, EWB00_001934, EWB00_001935, EWB00_002067, EWB00_002068, EWB00_008049, EWB00_008050, EWB00_008051, EWB00_008052, EWB00_009777, EWB00_009778	Smp_001890.1, Smp_002060.1, Smp_002070.1, Smp_002630.1, Smp_070250.1, Smp_078490.1, Smp_120670.1, Smp_123090.1, Smp_123540.1, Smp_123550.1, Smp_139450.1, Smp_154260.1, Smp_154290.1, Smp_159290.1, Smp_176160.1, Smp_176170.1, Smp_176180.1, Smp_193680.1, Smp_300070.1, Smp_300080.1, Smp_317900.1, Smp_336880.1, Smp_345050.1	SMEST000320003, SMEST000353001, SMEST000477001, SMEST000510001, SMEST001227001, SMEST001228002, SMEST003511002, SMEST003513001, SMEST004532001, SMEST015940001, SMEST015990002, SMEST015992001, SMEST016022001, SMEST017125001, SMEST017353003, SMEST017356001, SMEST017361001, SMEST017376004, SMEST017377001, SMEST017383001, SMEST017386001, SMEST017389002, SMEST019347001, SMEST024103002, SMEST024172002,…	TSAs00004g01405m00001, TSAs00006g01661m00001, TSAs00117g08913m00001, TSAs00301g10595m00001, TSAs00301g10596m00001, TSAs00301g10600m00001, TSAs00301g10602m00001	TsM_000357200, TsM_000364700, TsM_000370900, TsM_000490200, TsM_000593700, TsM_000767500, TsM_000767600, TsM_001109800	CSKR_103784-T1, CSKR_103968-T1, CSKR_103969-T1, CSKR_103970-T1, CSKR_110070-T1, CSKR_114401-T1	sp|O43692|PI15_HUMAN, sp|P16562|CRIS2_HUMAN, sp|P48060|GLIP1_HUMAN, sp|P54107|CRIS1_HUMAN, sp|P54108|CRIS3_HUMAN, sp|Q4G1C9|GRPL2_HUMAN, sp|Q6UWM5|GPRL1_HUMAN, sp|Q6UXB8|PI16_HUMAN, sp|Q9H0B8|CRLD2_HUMAN, sp|Q9H336|CRLD1_HUMAN, sp|Q9H3Y0|CRSPL_HUMAN	EgrG_000709300, EgrG_000781600, EgrG_001155900	EmuJ_000651500.1, EmuJ_000682500.1, EmuJ_000709300.1, EmuJ_000781600.1, EmuJ_001155900.1, EmuJ_002194200.1	FGIG_01588, FGIG_02246, FGIG_06764, FGIG_08631, FGIG_08741, FGIG_08816, FGIG_08817, FGIG_10844	maker-scaffold10x_1014_pilon-snap-gene-0.32-mRNA-1, maker-scaffold10x_1222_pilon-augustus-gene-0.0-mRNA-1, maker-scaffold10x_1309_pilon-snap-gene-0.100-mRNA-1, maker-scaffold10x_1347_pilon-augustus-gene-0.1-mRNA-1, maker-scaffold10x_14_pilon-snap-gene-0.118-mRNA-1, maker-scaffold10x_592_pilon-snap-gene-0.26-mRNA-1, maker-scaffold10x_62_pilon-snap-gene-0.29-mRNA-1	genemark-scf7180006952073-processed-gene-0.0-mRNA-1, maker-scf7180006948642-snap-gene-0.11-mRNA-1, maker-scf7180006949198-snap-gene-0.12-mRNA-1, maker-scf7180006951215-augustus-gene-0.13-mRNA-1, maker-scf7180006951591-augustus-gene-0.15-mRNA-1, maker-scf7180006951981-snap-gene-0.50-mRNA-1, snap_masked-scf7180006950262-processed-gene-0.5-mRNA-1, snap_masked-scf7180006950262-processed-gene-0.8-mRNA…	WMSIL1_LOCUS12343, WMSIL1_LOCUS12347, WMSIL1_LOCUS2607, WMSIL1_LOCUS3915, WMSIL1_LOCUS5218, WMSIL1_LOCUS5585, WMSIL1_LOCUS7393, WMSIL1_LOCUS7395, WMSIL1_LOCUS7396, WMSIL1_LOCUS7413, WMSIL1_LOCUS8348.1	CRM22_002006, CRM22_003199, CRM22_003579.3, CRM22_004183.1, CRM22_009571.3, CRM22_010730.1, CRM22_011400	FUN_004398-T1, FUN_004399-T1, FUN_004400-T1, FUN_011211-T1, FUN_012090-T1
OG0000016							SMEST000079001, SMEST001218011, SMEST001234005, SMEST001648001, SMEST002054002, SMEST002427001, SMEST002488001, SMEST002491005, SMEST003508001, SMEST004406003, SMEST004411009, SMEST004687004, SMEST005221002, SMEST006220002, SMEST006792001, SMEST006931001, SMEST007063009, SMEST007603001, SMEST007999001, SMEST008351013, SMEST008378007, SMEST009102002, SMEST010331001, SMEST011001004, SMEST012530001,…				sp|O75592|MYCB2_HUMAN
OG0000017	T265_01474, T265_01475, T265_01478, T265_01525, T265_01531, T265_01533, T265_01534, T265_04378, T265_11849, T265_11957, T265_12809, T265_12815, T265_15569	DEA37_0001624, DEA37_0005325, DEA37_0005834, DEA37_0005835, DEA37_0008032, DEA37_0009143, DEA37_0009145, DEA37_0009519, DEA37_0009521, DEA37_0012117, DEA37_0013039, DEA37_0013040, DEA37_0014928	DC041_0002896, DC041_0003545, DC041_0004936, DC041_0005368, DC041_0005379, DC041_0006335, DC041_0012925	MS3_0012291.1, MS3_0014570.1, MS3_0014585.1, MS3_0014973.1, MS3_0015889.1, MS3_0017610.1	EWB00_000463.3, EWB00_004375, EWB00_004377.1, EWB00_004378.5, EWB00_004397, EWB00_006401.2, EWB00_008876, EWB00_008877, EWB00_009200, EWB00_009256.2, EWB00_010192	Smp_095520.1, Smp_174520.1, Smp_200180.1, Smp_200190.1, Smp_201030.1, Smp_201060.1, Smp_202130.1, Smp_302860.1, Smp_312630.1, Smp_320210.1, Smp_320310.1, Smp_320340.1, Smp_322950.1	SMEST003543001, SMEST005286001, SMEST017229001, SMEST024024001, SMEST024590001, SMEST043518001, SMEST055678001, SMEST055686001, SMEST055711001, SMEST055712001, SMEST055713001, SMEST065748001, SMEST067731001, SMEST073811001	TSAs00029g04669m00001, TSAs00084g08115m00001, TSAs00084g08116m00001, TSAs00084g08117m00001, TSAs00084g08119m00001	TsM_000232900, TsM_000366700, TsM_000394700, TsM_000869000, TsM_000958300, TsM_000958400, TsM_000958500, TsM_000958600, TsM_000958700, TsM_000958800, TsM_001111700	CSKR_102061-T1, CSKR_102065-T1, CSKR_108685-T1, CSKR_108687-T1, CSKR_108688-T1, CSKR_108690-T1, CSKR_108691-T1, CSKR_110053-T1, CSKR_110055-T1, CSKR_110056-T1, CSKR_110585-T1, CSKR_111641-T1, CSKR_114027-T1, CSKR_114028-T1, CSKR_114029-T1, CSKR_202742-T1	sp|P63167|DYL1_HUMAN, sp|Q96FJ2|DYL2_HUMAN	EgrG_000590100, EgrG_000940500, EgrG_000940800, EgrG_000941100, EgrG_001060400	EmuJ_000590100.1, EmuJ_000940500.1, EmuJ_000940800.1, EmuJ_000941100.1, EmuJ_000946700.1, EmuJ_001060400.1	FGIG_02431, FGIG_02432, FGIG_03653, FGIG_03654, FGIG_05134, FGIG_05368, FGIG_07349, FGIG_07736, FGIG_08847, FGIG_10471, FGIG_10861, FGIG_10862, FGIG_11379, FGIG_11380, FGIG_11504, FGIG_12127	maker-scaffold10x_245_pilon-snap-gene-0.130-mRNA-1, maker-scaffold10x_2638_pilon-augustus-gene-0.39-mRNA-1, maker-scaffold10x_2638_pilon-snap-gene-0.32-mRNA-1, maker-scaffold10x_298_pilon-pred_gff_StringTie-gene-0.43-mRNA-1, maker-scaffold10x_298_pilon-snap-gene-0.30-mRNA-1, maker-scaffold10x_460_pilon-pred_gff_StringTie-gene-0.10-mRNA-1, maker-scaffold10x_460_pilon-snap-gene-0.25-mRNA-1, maker-s…	maker-scf7180006948308-augustus-gene-0.31-mRNA-1, maker-scf7180006948585-augustus-gene-0.37-mRNA-1, maker-scf7180006948590-augustus-gene-0.14-mRNA-1	WMSIL1_LOCUS10152, WMSIL1_LOCUS10165, WMSIL1_LOCUS10166, WMSIL1_LOCUS10355, WMSIL1_LOCUS10361, WMSIL1_LOCUS10421, WMSIL1_LOCUS10425.3, WMSIL1_LOCUS10478, WMSIL1_LOCUS14705, WMSIL1_LOCUS14722, WMSIL1_LOCUS1508, WMSIL1_LOCUS3134	CRM22_005080, CRM22_005083, CRM22_005084, CRM22_005088, CRM22_005089.1, CRM22_005090.2, CRM22_005091.2, CRM22_005092.2, CRM22_005094, CRM22_005096, CRM22_005106.2, CRM22_005107, CRM22_005109.1, CRM22_006197, CRM22_010233	FUN_002676-T1, FUN_004989-T1, FUN_004991-T1, FUN_008994-T1, FUN_009370-T1, FUN_009379-T1, FUN_009939-T1, FUN_009940-T1, FUN_009941-T1, FUN_009942-T1, FUN_009943-T1, FUN_009944-T1, FUN_009945-T1, FUN_009946-T1, FUN_015625-T1
OG0000018	T265_00903, T265_04702, T265_04703, T265_09105, T265_10155, T265_10156, T265_10423, T265_12662	DEA37_0001722, DEA37_0003048, DEA37_0004186, DEA37_0005163, DEA37_0005164, DEA37_0005166, DEA37_0005167, DEA37_0005168, DEA37_0006854, DEA37_0012340	DC041_0003818, DC041_0003820, DC041_0004526, DC041_0004527, DC041_0004528, DC041_0008889, DC041_0008892, DC041_0008893, DC041_0008897	MS3_0019416.1, MS3_0019420.1, MS3_0019422.1, MS3_0019423.1, MS3_0020097.1, MS3_0020098.1, MS3_0020100.1	EWB00_003159, EWB00_003164, EWB00_003167, EWB00_004322, EWB00_004323, EWB00_004924, EWB00_004925, EWB00_004926	Smp_009810.2, Smp_127370.1, Smp_154670.1, Smp_154680.1, Smp_187360.1	SMEST008805001, SMEST008883001, SMEST008972001, SMEST009005001, SMEST009027001, SMEST009072001, SMEST009483001, SMEST022103001, SMEST026549004, SMEST043049001, SMEST043051002, SMEST043052001, SMEST043054001, SMEST043055001, SMEST043063002, SMEST043067001, SMEST043068001, SMEST043074001, SMEST043082001, SMEST051787002, SMEST051793001, SMEST051810002	TSAs00037g05423m00001, TSAs00063g07218m00001, TSAs00080g07987m00001, TSAs00133g09161m00001, TSAs00133g09163m00001, TSAs00193g09822m00001, TSAs00384g11008m00001, TSAs00722g12055m00001, TSAs00722g12056m00001, TSAs00885g12337m00001, TSAs02927g13133m00001	TsM_000007200, TsM_000184900, TsM_000212500, TsM_000411100, TsM_000465200, TsM_000534600, TsM_000763900, TsM_000996800, TsM_001186700, TsM_001218200, TsM_001227300	CSKR_101234-T1, CSKR_101307-T1, CSKR_102373-T1, CSKR_102374-T1, CSKR_102379-T1, CSKR_110733-T1, CSKR_111987-T1, CSKR_112219-T1, CSKR_112220-T1, CSKR_112770-T1	sp|O95395|GCNT3_HUMAN, sp|Q02742|GCNT1_HUMAN, sp|Q6ZNI0|GCNT7_HUMAN, sp|Q8N0V5|GNT2A_HUMAN, sp|Q9P109|GCNT4_HUMAN	EgrG_000024200, EgrG_000412000, EgrG_000418600, EgrG_000418900, EgrG_001069500, EgrG_001119500	EmuJ_000024200.1, EmuJ_000039600.1, EmuJ_000412000.1, EmuJ_000418600.1, EmuJ_000418900.1, EmuJ_001069500.1, EmuJ_001119500.1	FGIG_04410, FGIG_04411, FGIG_06431, FGIG_09499, FGIG_10245, FGIG_10462, FGIG_10463, FGIG_10464, FGIG_10872, FGIG_11426, FGIG_11427, FGIG_11528	maker-scaffold10x_1368_pilon-snap-gene-0.11-mRNA-1, maker-scaffold10x_1477_pilon-snap-gene-0.10-mRNA-1, maker-scaffold10x_1477_pilon-snap-gene-0.12-mRNA-1, maker-scaffold10x_1514_pilon-pred_gff_StringTie-gene-0.5-mRNA-1, maker-scaffold10x_17_pilon-snap-gene-0.3-mRNA-1, maker-scaffold10x_466_pilon-snap-gene-0.83-mRNA-1, maker-scaffold10x_47_pilon-snap-gene-0.41-mRNA-1, maker-scaffold10x_609_pilon-…	augustus_masked-scf7180006953080-processed-gene-0.1-mRNA-1, genemark-scf7180006947672-processed-gene-0.1-mRNA-1	WMSIL1_LOCUS13407, WMSIL1_LOCUS13409, WMSIL1_LOCUS13422, WMSIL1_LOCUS14472, WMSIL1_LOCUS8510, WMSIL1_LOCUS8527, WMSIL1_LOCUS8804	CRM22_000301.1, CRM22_000369, CRM22_001381, CRM22_002040, CRM22_004692, CRM22_005329, CRM22_005332, CRM22_006620, CRM22_011347.1, CRM22_011348, CRM22_011349	FUN_000924-T1, FUN_000925-T1, FUN_002323-T1, FUN_002324-T1, FUN_002325-T1, FUN_002326-T1, FUN_002700-T1, FUN_002726-T1, FUN_004172-T1, FUN_006131-T1, FUN_016755-T1, FUN_017360-T1, FUN_017360-T2, FUN_017360-T3, FUN_017360-T4, FUN_017360-T5, FUN_017360-T6, FUN_017362-T1, FUN_017362-T2, FUN_017363-T1, FUN_017363-T2, FUN_017363-T3, FUN_017363-T4, FUN_017363-T5, FUN_017363-T6, FUN_017363-T7, FUN_01736…
OG0000019	T265_03452	DEA37_0004150, DEA37_0006710	DC041_0000570, DC041_0006912		EWB00_001990, EWB00_008435, EWB00_009650												WMSIL1_LOCUS10023, WMSIL1_LOCUS10075, WMSIL1_LOCUS10083, WMSIL1_LOCUS10105, WMSIL1_LOCUS10181, WMSIL1_LOCUS10319, WMSIL1_LOCUS10484, WMSIL1_LOCUS10489, WMSIL1_LOCUS10494, WMSIL1_LOCUS10722, WMSIL1_LOCUS11043, WMSIL1_LOCUS11172, WMSIL1_LOCUS11275, WMSIL1_LOCUS11305, WMSIL1_LOCUS11356, WMSIL1_LOCUS11392, WMSIL1_LOCUS11398, WMSIL1_LOCUS11399, WMSIL1_LOCUS11546, WMSIL1_LOCUS11759, WMSIL1_LOCUS11760, …
OG0000020	T265_01645, T265_02106, T265_03331, T265_07146, T265_07180, T265_07282, T265_07310, T265_13222, T265_14251	DEA37_0001880, DEA37_0002323, DEA37_0004979, DEA37_0008870, DEA37_0008903, DEA37_0008905, DEA37_0009403, DEA37_0009408, DEA37_0011784, DEA37_0012699	DC041_0001908, DC041_0001912, DC041_0001917, DC041_0002587, DC041_0005344, DC041_0012970	MS3_0012628.1, MS3_0014514.1, MS3_0017627.1, MS3_0017629.1, MS3_0019304.1	EWB00_003338, EWB00_008460.2, EWB00_008461, EWB00_008462.3	Smp_030730.1, Smp_078040.1, Smp_079960.1, Smp_079970.1, Smp_313980.1, Smp_313990.1	SMEST000199001, SMEST000234001, SMEST022928001, SMEST035755001, SMEST035804001, SMEST041712001, SMEST044888001, SMEST044907001, SMEST046374002, SMEST047284002, SMEST047291001, SMEST048308001, SMEST050810001, SMEST051936001, SMEST057129001, SMEST062548001, SMEST074423001, SMEST074579001, SMEST078110001	TSAs00001g00631m00001, TSAs00001g00632m00001, TSAs00018g03500m00001, TSAs00023g04057m00001, TSAs00041g05761m00001, TSAs00048g06222m00001, TSAs00055g06745m00001, TSAs00058g06944m00001, TSAs00073g07711m00001, TSAs00146g09337m00001	TsM_000483200, TsM_000558700, TsM_000646800, TsM_000693200, TsM_000969600, TsM_001072900, TsM_001121200, TsM_001125000, TsM_001173900, TsM_001174000, TsM_001184600	CSKR_100018-T1, CSKR_101806-T1, CSKR_101807-T1, CSKR_101808-T1, CSKR_101839-T1, CSKR_103483-T1, CSKR_105079-T1, CSKR_105080-T1, CSKR_111080-T1, CSKR_111143-T1	sp|A6NNZ2|TBB8B_HUMAN, sp|P04350|TBB4A_HUMAN, sp|P07437|TBB5_HUMAN, sp|P68371|TBB4B_HUMAN, sp|Q13509|TBB3_HUMAN, sp|Q13885|TBB2A_HUMAN, sp|Q3ZCM7|TBB8_HUMAN, sp|Q9BUF5|TBB6_HUMAN, sp|Q9BVA1|TBB2B_HUMAN, sp|Q9H4B7|TBB1_HUMAN	EgrG_000041100, EgrG_000069900, EgrG_000202500, EgrG_000202600, EgrG_000569000, EgrG_000617000, EgrG_000672200, EgrG_000955100, EgrG_001081200, EgrG_001126150	EmuJ_000041100.1, EmuJ_000069900.1, EmuJ_000202500.1, EmuJ_000202600.1, EmuJ_000569000.1, EmuJ_000617000.1, EmuJ_000672200.1, EmuJ_000955100.1, EmuJ_001081200.1, EmuJ_001126150.1	FGIG_02819, FGIG_03670, FGIG_04072, FGIG_04371, FGIG_08038, FGIG_12135, FGIG_12421	augustus_masked-scaffold10x_598_pilon-processed-gene-1.201-mRNA-1, maker-scaffold10x_1068_pilon-snap-gene-0.36-mRNA-1, maker-scaffold10x_1068_pilon-snap-gene-0.44-mRNA-1, maker-scaffold10x_1074_pilon-snap-gene-0.107-mRNA-1, maker-scaffold10x_1335_pilon-snap-gene-0.67-mRNA-1, maker-scaffold10x_1335_pilon-snap-gene-0.70-mRNA-1, maker-scaffold10x_2005_pilon-augustus-gene-0.57-mRNA-1, maker-scaffold1…	augustus_masked-scf7180006953198-processed-gene-0.1-mRNA-1, augustus_masked-scf7180006953198-processed-gene-0.2-mRNA-1, genemark-scf7180006948660-processed-gene-0.18-mRNA-1, genemark-scf7180006949337-processed-gene-0.2-mRNA-1, maker-scf7180006947043-snap-gene-0.39-mRNA-1, maker-scf7180006950699-snap-gene-0.60-mRNA-1, maker-scf7180006952492-augustus-gene-0.102-mRNA-1, maker-scf7180006953030-snap-g…	WMSIL1_LOCUS4106, WMSIL1_LOCUS4348, WMSIL1_LOCUS9585	CRM22_003615, CRM22_004465.1, CRM22_004496.3, CRM22_005781, CRM22_005783, CRM22_007779.1, CRM22_008648, CRM22_010151, CRM22_010152, CRM22_010153.2	FUN_002260-T1, FUN_002261-T1, FUN_002262-T1, FUN_002719-T1, FUN_004308-T1, FUN_008316-T1, FUN_008316-T2, FUN_008419-T1, FUN_008420-T1, FUN_008421-T1, FUN_008863-T1, FUN_013036-T1, FUN_013037-T1, FUN_013038-T1, FUN_013039-T1, FUN_013039-T2, FUN_013039-T3, FUN_013043-T1
OG0000021	T265_00305, T265_00753, T265_04354, T265_11422, T265_12756, T265_15373									CSKR_100115-T1, CSKR_100145-T1, CSKR_100194-T1, CSKR_100240-T1, CSKR_100444-T1, CSKR_100448-T1, CSKR_100450-T1, CSKR_100713-T1, CSKR_100797-T1, CSKR_100986-T1, CSKR_101031-T1, CSKR_101122-T1, CSKR_101183-T1, CSKR_101205-T1, CSKR_101240-T1, CSKR_101326-T1, CSKR_101664-T1, CSKR_101735-T1, CSKR_101750-T1, CSKR_101909-T1, CSKR_102060-T1, CSKR_102140-T1, CSKR_102179-T1, CSKR_102197-T1, CSKR_102232-T1,…								CRM22_006851.3, CRM22_007725, CRM22_008535
OG0000022	T265_00441, T265_00609, T265_00642, T265_00645, T265_01032, T265_01261, T265_01355, T265_01386, T265_01431, T265_01486, T265_01490, T265_01508, T265_01541, T265_01663, T265_01833, T265_01929, T265_01978, T265_02262, T265_02334, T265_02443, T265_02532, T265_02552, T265_02691, T265_02706, T265_02745, T265_02758, T265_02827, T265_02918, T265_02938, T265_03012, T265_03238, T265_03491, T265_03992, T26…	DEA37_0001554, DEA37_0002776, DEA37_0003192, DEA37_0004082, DEA37_0004434, DEA37_0005156, DEA37_0005760, DEA37_0005947, DEA37_0009507, DEA37_0011236, DEA37_0011724, DEA37_0011870, DEA37_0012800, DEA37_0013235, DEA37_0015113	DC041_0005854, DC041_0007008, DC041_0008504, DC041_0012140, DC041_0013076	MS3_0013632.1, MS3_0014733.1, MS3_0015092.1, MS3_0015314.1, MS3_0015717.1, MS3_0017530.1, MS3_0019657.1	EWB00_000722, EWB00_001896, EWB00_002292, EWB00_002564, EWB00_003186, EWB00_003276, EWB00_003688, EWB00_005812, EWB00_006700, EWB00_009181, EWB00_009614, EWB00_010463, EWB00_010543, EWB00_011084					CSKR_100585-T1, CSKR_105088-T1, CSKR_203826-T1, CSKR_204042-T1				FGIG_10199, FGIG_12560	maker-scaffold10x_136_pilon-pred_gff_StringTie-gene-0.12-mRNA-1, maker-scaffold10x_2063_pilon-pred_gff_StringTie-gene-0.0-mRNA-1, maker-scaffold10x_391_pilon-snap-gene-0.56-mRNA-1, maker-scaffold10x_410_pilon-snap-gene-0.4-mRNA-1, maker-scaffold10x_563_pilon-augustus-gene-0.173-mRNA-1, maker-scaffold10x_563_pilon-pred_gff_StringTie-gene-0.28-mRNA-1, maker-scaffold10x_563_pilon-snap-gene-0.111-mRN…			CRM22_011358
OG0000023							SMEST000101001, SMEST000887001, SMEST002079002, SMEST002955001, SMEST003006001, SMEST003019002, SMEST003315001, SMEST003316001, SMEST003395001, SMEST004294001, SMEST004511001, SMEST005147001, SMEST005984001, SMEST006212001, SMEST007654001, SMEST008701001, SMEST008880001, SMEST009461001, SMEST010057001, SMEST010234001, SMEST010369001, SMEST010692001, SMEST010700002, SMEST010758001, SMEST011158001,…
OG0000024	T265_01528, T265_01690, T265_02251, T265_02533, T265_04919, T265_10302, T265_10352, T265_10354, T265_14536, T265_16029	DEA37_0000857, DEA37_0001308, DEA37_0004462, DEA37_0004464, DEA37_0007907, DEA37_0010008, DEA37_0011753, DEA37_0012378, DEA37_0013057, DEA37_0013087, DEA37_0014214	DC041_0001473, DC041_0001742, DC041_0003969, DC041_0006550, DC041_0006865, DC041_0006933, DC041_0008558, DC041_0008559, DC041_0008560, DC041_0009168, DC041_0009852, DC041_0010234, DC041_0010235	MS3_0011806.1, MS3_0011807.1, MS3_0014938.1, MS3_0015402.1, MS3_0015499.1, MS3_0015774.1, MS3_0020041.1, MS3_0020873.1	EWB00_000086, EWB00_002033, EWB00_002747, EWB00_002806, EWB00_004230, EWB00_006004, EWB00_006254, EWB00_008559, EWB00_010151, EWB00_010532, EWB00_011150	Smp_052630.1, Smp_083980.1, Smp_093210.1, Smp_144110.1, Smp_162680.1, Smp_170810.1, Smp_180260.1, Smp_342000.1	SMEST000150001, SMEST004049001, SMEST013147002, SMEST016707001, SMEST016913001, SMEST028687001, SMEST029017001, SMEST034894001, SMEST035185001, SMEST037525001, SMEST039581001, SMEST043119001, SMEST044381001, SMEST045054001, SMEST045131001, SMEST053382001, SMEST053390001, SMEST053391001, SMEST060702001, SMEST062815001, SMEST064187001, SMEST064696001, SMEST069611001, SMEST072389001, SMEST078360001,…	TSAs00001g00204m00001, TSAs00019g03658m00001, TSAs00034g05133m00001, TSAs00039g05553m00001, TSAs00074g07731m00001	TsM_000012300, TsM_000063500, TsM_000107700, TsM_000887800, TsM_000975200, TsM_001115100	CSKR_104473-T1, CSKR_110046-T1, CSKR_111665-T1, CSKR_112524-T1, CSKR_112526-T1, CSKR_113136-T1, CSKR_113237-T1, CSKR_113749-T1, CSKR_202406-T1		EgrG_000251500, EgrG_000251600, EgrG_000526700, EgrG_000738300, EgrG_000763100, EgrG_002060300	EmuJ_000006300.1, EmuJ_000006400.1, EmuJ_000093100.1, EmuJ_000251500.1, EmuJ_000251600.1, EmuJ_000526700.1, EmuJ_000738300.1, EmuJ_000763100.1	FGIG_02289, FGIG_03054, FGIG_04818, FGIG_06005, FGIG_09726, FGIG_10750, FGIG_11629	maker-scaffold10x_1322_pilon-snap-gene-0.10-mRNA-1, maker-scaffold10x_1829_pilon-snap-gene-0.28-mRNA-1, maker-scaffold10x_602_pilon-pred_gff_StringTie-gene-0.15-mRNA-1, maker-scaffold10x_691_pilon-snap-gene-0.46-mRNA-1, maker-scaffold10x_925_pilon-snap-gene-0.5-mRNA-1, snap_masked-scaffold10x_2623_pilon-processed-gene-0.3-mRNA-1, snap_masked-scaffold10x_513_pilon-processed-gene-1.78-mRNA-1	genemark-scf7180006950902-processed-gene-0.0-mRNA-1, genemark-scf7180006953170-processed-gene-0.2-mRNA-1, genemark-scf7180006953384-processed-gene-0.9-mRNA-1, maker-scf7180006951118-snap-gene-0.8-mRNA-1, snap_masked-scf7180006947916-processed-gene-0.1-mRNA-1, snap_masked-scf7180006949080-processed-gene-0.1-mRNA-1, snap_masked-scf7180006949080-processed-gene-0.2-mRNA-1, snap_masked-scf718000694910…	WMSIL1_LOCUS10281, WMSIL1_LOCUS1150, WMSIL1_LOCUS11786, WMSIL1_LOCUS2931, WMSIL1_LOCUS3852	CRM22_002701, CRM22_003618, CRM22_005099, CRM22_007029, CRM22_009422.1, CRM22_010139, CRM22_010535, CRM22_011292	FUN_000491-T1, FUN_005926-T1, FUN_012125-T1, FUN_012524-T1, FUN_012972-T1, FUN_016298-T1
OG0000025	T265_04479, T265_04485, T265_05045, T265_05046, T265_05899, T265_08233, T265_08795, T265_08796, T265_09482, T265_09825, T265_09826, T265_09828, T265_09829, T265_09852, T265_09853, T265_09856, T265_09857, T265_10113, T265_10115, T265_10116, T265_10427, T265_10428, T265_10491, T265_10492, T265_10753, T265_10755, T265_10756, T265_10941, T265_10942, T265_10943, T265_10944, T265_11000, T265_11001, T26…	DEA37_0001418, DEA37_0001420, DEA37_0002611, DEA37_0004639, DEA37_0004640, DEA37_0007346, DEA37_0009653, DEA37_0009654, DEA37_0009655, DEA37_0009656	DC041_0001131	MS3_0017315.1	EWB00_004885, EWB00_009722.2, EWB00_010025	Smp_075800.1				CSKR_101212-T1, CSKR_101213-T1, CSKR_111569-T1, CSKR_201195-T1	sp|Q99538|LGMN_HUMAN			FGIG_01656, FGIG_01657, FGIG_01660, FGIG_01940, FGIG_02692, FGIG_02693, FGIG_02694, FGIG_04742, FGIG_05551, FGIG_05552, FGIG_10510, FGIG_10511, FGIG_12115	maker-scaffold10x_1262_pilon-augustus-gene-0.32-mRNA-1, maker-scaffold10x_1262_pilon-augustus-gene-0.34-mRNA-1, maker-scaffold10x_1262_pilon-snap-gene-0.20-mRNA-1, maker-scaffold10x_1262_pilon-snap-gene-0.21-mRNA-1, maker-scaffold10x_1262_pilon-snap-gene-0.23-mRNA-1, maker-scaffold10x_1262_pilon-snap-gene-0.25-mRNA-1, maker-scaffold10x_1262_pilon-snap-gene-0.26-mRNA-1, maker-scaffold10x_1606_pilo…	snap_masked-scf7180006951840-processed-gene-0.2-mRNA-1		CRM22_002136, CRM22_002690.3, CRM22_002691, CRM22_003034, CRM22_007986, CRM22_009354	FUN_007618-T1, FUN_007619-T1, FUN_009828-T1, FUN_010607-T1
OG0000026	T265_08510, T265_08511, T265_08981, T265_08984, T265_08985, T265_08986, T265_08988, T265_14591, T265_14592, T265_14718, T265_16322	DEA37_0001901, DEA37_0002850, DEA37_0007017, DEA37_0009374, DEA37_0009480, DEA37_0009481, DEA37_0009847, DEA37_0009848, DEA37_0009850, DEA37_0012850, DEA37_0013892, DEA37_0014071, DEA37_0014738, DEA37_0014984	DC041_0003697, DC041_0003700, DC041_0003701, DC041_0003702, DC041_0008677, DC041_0008690, DC041_0008691, DC041_0011824, DC041_0011829, DC041_0011831	MS3_0014817.1, MS3_0014818.1, MS3_0014821.1, MS3_0014822.1, MS3_0014823.1, MS3_0020072.1, MS3_0020075.1, MS3_0020076.1	EWB00_004347, EWB00_004348.3, EWB00_004351.4, EWB00_007664, EWB00_007666, EWB00_007667, EWB00_007668, EWB00_007669, EWB00_007672, EWB00_007673.3	Smp_045010.1, Smp_045200.2, Smp_072630.1, Smp_086470.1, Smp_086480.1, Smp_086530.1, Smp_146460.1, Smp_169190.1, Smp_169200.1, Smp_195090.1, Smp_337020.1, Smp_337030.1	SMEST026622001	TSAs00040g05643m00001, TSAs00040g05644m00001	TsM_000839500, TsM_000839600	CSKR_100322-T1, CSKR_100324-T1, CSKR_100325-T1, CSKR_100326-T1, CSKR_100327-T1, CSKR_100328-T1, CSKR_100329-T1, CSKR_107056-T1, CSKR_107057-T1, CSKR_107059-T1, CSKR_107061-T1, CSKR_200731-T1, CSKR_201797-T1		EgrG_000325400, EgrG_000325500	EmuJ_000325400.1, EmuJ_000325500.1	FGIG_00351, FGIG_00352, FGIG_00353, FGIG_00354, FGIG_00355, FGIG_00357, FGIG_00358, FGIG_00359, FGIG_00362, FGIG_04680, FGIG_08404, FGIG_09302, FGIG_09303	maker-scaffold10x_636_pilon-augustus-gene-0.31-mRNA-1, maker-scaffold10x_636_pilon-augustus-gene-0.32-mRNA-1, maker-scaffold10x_636_pilon-augustus-gene-0.33-mRNA-1, maker-scaffold10x_636_pilon-augustus-gene-0.34-mRNA-1, maker-scaffold10x_636_pilon-snap-gene-0.1-mRNA-1, maker-scaffold10x_636_pilon-snap-gene-0.6-mRNA-1, maker-scaffold10x_654_pilon-augustus-gene-0.44-mRNA-1, maker-scaffold10x_654_pi…	genemark-scf7180006952484-processed-gene-0.4-mRNA-1, maker-scf7180006947513-snap-gene-0.22-mRNA-1, snap_masked-scf7180006947456-processed-gene-0.3-mRNA-1	WMSIL1_LOCUS7674, WMSIL1_LOCUS7706	CRM22_003718, CRM22_003719.3, CRM22_003720, CRM22_003721, CRM22_003723, CRM22_004064, CRM22_004065.2, CRM22_004067, CRM22_004068, CRM22_004069.2, CRM22_004070, CRM22_004071, CRM22_004072.1	FUN_000451-T1, FUN_000834-T1, FUN_000835-T1, FUN_000836-T1, FUN_000837-T1, FUN_003131-T1, FUN_003132-T1, FUN_003133-T1, FUN_003133-T2, FUN_004249-T1, FUN_004250-T1, FUN_004251-T1, FUN_004252-T1, FUN_004253-T1, FUN_004258-T1, FUN_004259-T1, FUN_004259-T2, FUN_004260-T1, FUN_004261-T1, FUN_004262-T1, FUN_004263-T1, FUN_004264-T1, FUN_004265-T1, FUN_009297-T1, FUN_009298-T1, FUN_009299-T1, FUN_01735…
OG0000027	T265_01864, T265_04412, T265_05581, T265_06294, T265_07913, T265_08093	DEA37_0005061, DEA37_0006128, DEA37_0009829, DEA37_0010929, DEA37_0010930, DEA37_0011079, DEA37_0012961, DEA37_0014327, DEA37_0015109, DEA37_0015110	DC041_0001071, DC041_0001478, DC041_0005567, DC041_0005571, DC041_0007532, DC041_0011248, DC041_0011392	MS3_0012160.1, MS3_0014652.1, MS3_0015587.1, MS3_0016091.1, MS3_0016500.1, MS3_0020518.1, MS3_0020892.1	EWB00_003104, EWB00_004406.2, EWB00_005015.3, EWB00_007520.3, EWB00_007873.1, EWB00_010687	Smp_006920.1, Smp_128790.1, Smp_136300.1, Smp_172200.1, Smp_212730.1, Smp_246700.1, Smp_318670.2	SMEST003807001, SMEST015831001, SMEST016930001, SMEST020289003, SMEST029204001, SMEST034071001, SMEST042606001, SMEST045588001, SMEST053399001, SMEST056885001, SMEST060646001, SMEST072546002, SMEST072548001, SMEST077919001	TSAs00003g01123m00001, TSAs00024g04085m00001, TSAs00027g04419m00001, TSAs00055g06737m00001, TSAs00099g08530m00001, TSAs00115g08878m00001, TSAs00390g11033m00001	TsM_000046000, TsM_000114600, TsM_000155100, TsM_000633000, TsM_000633300, TsM_000633600, TsM_000760200, TsM_000798000, TsM_001007800, TsM_001027200, TsM_001135700, TsM_001174600	CSKR_104488-T1, CSKR_104545-T1, CSKR_108435-T1, CSKR_110929-T1, CSKR_112774-T1, CSKR_114145-T1, CSKR_203793-T1	sp|P00519|ABL1_HUMAN, sp|P06239|LCK_HUMAN, sp|P06241|FYN_HUMAN, sp|P07947|YES_HUMAN, sp|P07948|LYN_HUMAN, sp|P08631|HCK_HUMAN, sp|P09769|FGR_HUMAN, sp|P12931|SRC_HUMAN, sp|P42684|ABL2_HUMAN, sp|P42685|FRK_HUMAN, sp|P51451|BLK_HUMAN, sp|P51813|BMX_HUMAN, sp|Q13882|PTK6_HUMAN, sp|Q9H3Y6|SRMS_HUMAN	EgrG_000132100, EgrG_000580000, EgrG_000598200, EgrG_000904100, EgrG_000932000, EgrG_001125300, EgrG_001155200	EmuJ_000132100.1, EmuJ_000526200.1, EmuJ_000580000.1, EmuJ_000598200.1, EmuJ_000904100.1, EmuJ_000932000.1, EmuJ_001125300.1, EmuJ_001155200.1	FGIG_01273, FGIG_02883, FGIG_03740, FGIG_05361, FGIG_05606, FGIG_06184, FGIG_08717, FGIG_11563, FGIG_11679	augustus_masked-scaffold10x_1420_pilon-processed-gene-0.60-mRNA-1, maker-scaffold10x_1149_pilon-snap-gene-0.13-mRNA-1, maker-scaffold10x_1444_pilon-snap-gene-0.43-mRNA-1, maker-scaffold10x_1995_pilon-snap-gene-0.46-mRNA-1, maker-scaffold10x_637_pilon-snap-gene-0.150-mRNA-1, maker-scaffold10x_83_pilon-snap-gene-0.215-mRNA-1, maker-scaffold10x_873_pilon-snap-gene-0.69-mRNA-1	genemark-scf7180006949381-processed-gene-0.0-mRNA-1, maker-scf7180006952291-snap-gene-0.17-mRNA-1, maker-scf7180006952652-snap-gene-0.51-mRNA-1, snap_masked-scf7180006948091-processed-gene-0.14-mRNA-1, snap_masked-scf7180006948666-processed-gene-0.3-mRNA-1	WMSIL1_LOCUS3059.1, WMSIL1_LOCUS3215.1, WMSIL1_LOCUS3866, WMSIL1_LOCUS40, WMSIL1_LOCUS4362.1, WMSIL1_LOCUS6839	CRM22_001124, CRM22_003290, CRM22_003816, CRM22_003953, CRM22_004736.2, CRM22_006524.1, CRM22_007528	FUN_001556-T1, FUN_007294-T1, FUN_007314-T1, FUN_010782-T1, FUN_010782-T2, FUN_010783-T1, FUN_010783-T2, FUN_012253-T1, FUN_016169-T1, FUN_016169-T2, FUN_016314-T1
OG0000028	T265_05071, T265_05072, T265_05075, T265_06069, T265_07411, T265_08625, T265_09925, T265_10634, T265_11935, T265_11989, T265_12064, T265_12247, T265_13418, T265_14285, T265_14398, T265_14998, T265_15206, T265_15209, T265_15211, T265_15776, T265_16006	DEA37_0001234, DEA37_0001235, DEA37_0004781, DEA37_0005628, DEA37_0007532, DEA37_0008172, DEA37_0009233, DEA37_0009712, DEA37_0013488, DEA37_0013859, DEA37_0014608, DEA37_0014932	DC041_0004922, DC041_0005428, DC041_0005429, DC041_0009501, DC041_0012723	MS3_0020762.1, MS3_0020763.1	EWB00_011369.1, EWB00_011370.3	Smp_062080.2, Smp_062120.1, Smp_155530.2, Smp_155560.1, Smp_305550.1, Smp_315070.1	SMEST032430001, SMEST032440003, SMEST032448001, SMEST032457001, SMEST054563001	TSAs00067g07445m00001, TSAs00067g07447m00001, TSAs00098g08506m00001, TSAs03273g13157m00001	TsM_000065700, TsM_000481100	CSKR_102030-T1, CSKR_102031-T1, CSKR_102348-T1, CSKR_102352-T1, CSKR_106510-T1, CSKR_107682-T1, CSKR_107683-T1, CSKR_108588-T1, CSKR_108867-T1, CSKR_109544-T1, CSKR_111432-T1, CSKR_112194-T1, CSKR_112583-T1	sp|A8MTL9|HMSD_HUMAN, sp|A8MV23|SERP3_HUMAN, sp|O75635|SPB7_HUMAN, sp|O75830|SPI2_HUMAN, sp|P01008|ANT3_HUMAN, sp|P05120|PAI2_HUMAN, sp|P05121|PAI1_HUMAN, sp|P05546|HEP2_HUMAN, sp|P07093|GDN_HUMAN, sp|P29508|SPB3_HUMAN, sp|P30740|ILEU_HUMAN, sp|P35237|SPB6_HUMAN, sp|P36952|SPB5_HUMAN, sp|P48594|SPB4_HUMAN, sp|P48595|SPB10_HUMAN, sp|P50452|SPB8_HUMAN, sp|P50453|SPB9_HUMAN, sp|P50454|SERPH_HUMAN, s…	EgrG_001193100, EgrG_001193200, EgrG_002066400, EgrG_002066800	EmuJ_001193100.1, EmuJ_001193200.1	FGIG_02910, FGIG_04537, FGIG_08939, FGIG_08940	maker-scaffold10x_113_pilon-augustus-gene-0.45-mRNA-1, maker-scaffold10x_114_pilon-snap-gene-0.90-mRNA-1, maker-scaffold10x_794_pilon-snap-gene-0.129-mRNA-1	augustus_masked-scf7180006948945-processed-gene-0.3-mRNA-1, augustus_masked-scf7180006950201-processed-gene-0.1-mRNA-1, maker-scf7180006948945-snap-gene-0.102-mRNA-1	WMSIL1_LOCUS4481, WMSIL1_LOCUS4486, WMSIL1_LOCUS4633.1, WMSIL1_LOCUS6510	CRM22_000410, CRM22_000411, CRM22_000412, CRM22_000422.1, CRM22_001999, CRM22_002528, CRM22_002969, CRM22_005727, CRM22_005728, CRM22_006112.2, CRM22_006113, CRM22_007205, CRM22_007206.1, CRM22_007225, CRM22_009243, CRM22_009902, CRM22_009903, CRM22_009904, CRM22_009906, CRM22_009907, CRM22_010060	FUN_001980-T1, FUN_001981-T1, FUN_001982-T1, FUN_012484-T1, FUN_012492-T1, FUN_012493-T1, FUN_012494-T1, FUN_012495-T1, FUN_012496-T1, FUN_012497-T1, FUN_012498-T1, FUN_012499-T1, FUN_012500-T1, FUN_012501-T1, FUN_012502-T1, FUN_017572-T1, FUN_017572-T2, FUN_017572-T3, FUN_017572-T4, FUN_017573-T1, FUN_017573-T2, FUN_017666-T1
OG0000029	T265_01511, T265_02129, T265_02282, T265_08842, T265_10394, T265_11206, T265_11345, T265_11524, T265_11526, T265_12113	DEA37_0003424, DEA37_0003517, DEA37_0003518, DEA37_0007357, DEA37_0008462, DEA37_0009917, DEA37_0011177, DEA37_0011825, DEA37_0014675, DEA37_0015237	DC041_0000296, DC041_0000852, DC041_0003757, DC041_0004288, DC041_0004722, DC041_0005078, DC041_0005079, DC041_0009285, DC041_0012577, DC041_0012879	MS3_0013596.1, MS3_0013833.1, MS3_0014931.1, MS3_0015391.1, MS3_0016934.1, MS3_0017190.1, MS3_0017750.1	EWB00_002797, EWB00_003032.3, EWB00_005342.1, EWB00_006015.2, EWB00_006979, EWB00_007549, EWB00_007651	Smp_013840.2, Smp_014170.1, Smp_040190.1, Smp_057360.1, Smp_162010.1, Smp_304370.4, Smp_306370.1	SMEST008910001, SMEST008911002, SMEST015305001, SMEST042362002, SMEST055722002, SMEST057003008, SMEST057170001, SMEST079993001	TSAs00020g03756m00001, TSAs00033g05049m00001, TSAs00077g07879m00001, TSAs00133g09168m00001	TsM_000072000, TsM_000463400, TsM_000566400, TsM_000757100, TsM_000914500, TsM_000966000, TsM_000974200, TsM_000991800, TsM_001047800	CSKR_100354-T1, CSKR_103178-T1, CSKR_103216-T1, CSKR_104193-T1, CSKR_107940-T2, CSKR_109294-T1, CSKR_110132-T1, CSKR_201886-T1	sp|A0A0B4J2F2|SIK1B_HUMAN, sp|O60285|NUAK1_HUMAN, sp|P27448|MARK3_HUMAN, sp|P57059|SIK1_HUMAN, sp|Q7KZI7|MARK2_HUMAN, sp|Q96L34|MARK4_HUMAN, sp|Q96PN8|TSSK3_HUMAN, sp|Q9H093|NUAK2_HUMAN, sp|Q9H0K1|SIK2_HUMAN, sp|Q9P0L2|MARK1_HUMAN, sp|Q9Y2K2|SIK3_HUMAN	EgrG_000419600, EgrG_000419700, EgrG_000428000, EgrG_000726100, EgrG_000754400, EgrG_001104900	EmuJ_000419700.1, EmuJ_000428000.1, EmuJ_000726100.1, EmuJ_000754400.1, EmuJ_001104900.1	FGIG_00651, FGIG_01693, FGIG_02197, FGIG_03692, FGIG_03832, FGIG_03833, FGIG_03947, FGIG_03948, FGIG_03950, FGIG_06925, FGIG_07602, FGIG_10090	maker-scaffold10x_1143_pilon-augustus-gene-0.30-mRNA-1, maker-scaffold10x_2032_pilon-snap-gene-0.5-mRNA-1, maker-scaffold10x_2032_pilon-snap-gene-0.6-mRNA-1, maker-scaffold10x_2101_pilon-snap-gene-0.5-mRNA-1, maker-scaffold10x_253_pilon-snap-gene-0.135-mRNA-1, maker-scaffold10x_331_pilon-snap-gene-0.48-mRNA-1, maker-scaffold10x_703_pilon-snap-gene-0.101-mRNA-1, snap_masked-scaffold10x_1189_pilon-…	maker-scf7180006948591-snap-gene-0.41-mRNA-1, maker-scf7180006950315-snap-gene-0.60-mRNA-1, maker-scf7180006950346-snap-gene-0.45-mRNA-1, maker-scf7180006953323-augustus-gene-0.63-mRNA-1, maker-scf7180006953323-exonerate_protein2genome-gene-0.54-mRNA-1, snap_masked-scf7180006948084-processed-gene-0.7-mRNA-1, snap_masked-scf7180006949965-processed-gene-0.6-mRNA-1, snap_masked-scf7180006950346-proc…	WMSIL1_LOCUS11229.1, WMSIL1_LOCUS12971.2, WMSIL1_LOCUS5367, WMSIL1_LOCUS8560.1, WMSIL1_LOCUS912, WMSIL1_LOCUS913	CRM22_003693.2, CRM22_004059.2, CRM22_005004.2, CRM22_005571, CRM22_005720, CRM22_005803.3, CRM22_008756.2, CRM22_009567.2	FUN_000273-T1, FUN_002302-T1, FUN_002659-T1, FUN_005318-T1, FUN_006038-T1, FUN_006040-T1, FUN_007090-T1, FUN_007091-T1, FUN_017017-T1
OG0000030	T265_08449, T265_12210, T265_12895, T265_15606, T265_15607, T265_15918	DEA37_0001120, DEA37_0002696, DEA37_0002878, DEA37_0014095	DC041_0004427	MS3_0017900.1	EWB00_003887.6	Smp_053220.1, Smp_150700.1	SMEST062723001, SMEST081151001	TSAs00006g01705m00001, TSAs00012g02824m00001, TSAs00022g03893m00001, TSAs00022g03894m00001, TSAs00022g03895m00001, TSAs00022g03896m00001, TSAs00022g03897m00001, TSAs00022g03898m00001, TSAs00022g03899m00001, TSAs00022g03900m00001, TSAs00022g03901m00001, TSAs00022g03903m00001, TSAs00022g03904m00001, TSAs00022g03905m00001, TSAs00022g03906m00001, TSAs00022g03907m00001, TSAs00022g03908m00001, TSAs0002…	TsM_000099200, TsM_000116900, TsM_000240800, TsM_000257400, TsM_000315300, TsM_000346900, TsM_000350400, TsM_000351400, TsM_000353300, TsM_000354400, TsM_000383200, TsM_000437500, TsM_000517800, TsM_000679800, TsM_000707800, TsM_000716500, TsM_000899600, TsM_000899700, TsM_001045700, TsM_001065100, TsM_001074700, TsM_001195800, TsM_001195900, TsM_001247100	CSKR_103914-T1, CSKR_103915-T1, CSKR_106064-T1, CSKR_108251-T1, CSKR_108252-T1	sp|C9JRZ8|AK1BF_HUMAN, sp|O60218|AK1BA_HUMAN, sp|P14550|AK1A1_HUMAN, sp|P15121|ALDR_HUMAN, sp|P17516|AK1C4_HUMAN, sp|P42330|AK1C3_HUMAN, sp|P51857|AK1D1_HUMAN, sp|P52895|AK1C2_HUMAN, sp|Q04828|AK1C1_HUMAN, sp|Q5T2L2|AKCL1_HUMAN, sp|Q96JD6|AKCL2_HUMAN	EgrG_000155400, EgrG_000155500, EgrG_000155600, EgrG_000155900, EgrG_000156100, EgrG_000156200, EgrG_000156400, EgrG_000523800, EgrG_000558000, EgrG_000787800, EgrG_001163200, EgrG_002066900	EmuJ_000155400.1, EmuJ_000155500.1, EmuJ_000155600.1, EmuJ_000155900.1, EmuJ_000156000.1, EmuJ_000156050.1, EmuJ_000156100.1, EmuJ_000156200.1, EmuJ_000156400.1, EmuJ_000523800.1, EmuJ_000558000.1, EmuJ_000787800.1, EmuJ_001163200.1	FGIG_05158, FGIG_05694, FGIG_05760, FGIG_05761, FGIG_09901	maker-scaffold10x_1181_pilon-snap-gene-0.5-mRNA-1, maker-scaffold10x_503_pilon-snap-gene-0.72-mRNA-1, snap_masked-scaffold10x_1030_pilon-processed-gene-0.20-mRNA-1	genemark-scf7180006953449-processed-gene-0.7-mRNA-1, maker-scf7180006951283-augustus-gene-0.88-mRNA-1	WMSIL1_LOCUS10745, WMSIL1_LOCUS12432, WMSIL1_LOCUS13155, WMSIL1_LOCUS13175, WMSIL1_LOCUS8487.2, WMSIL1_LOCUS9758	CRM22_002508, CRM22_002509.1, CRM22_008195.4, CRM22_010631.1, CRM22_010633, CRM22_011061	FUN_003225-T1, FUN_003226-T1, FUN_003227-T1, FUN_003228-T1, FUN_003229-T1, FUN_003230-T1, FUN_003231-T1, FUN_003847-T1, FUN_003847-T2, FUN_016092-T1, FUN_016093-T1, FUN_016094-T1, FUN_016095-T1, FUN_016095-T2, FUN_016095-T3, FUN_016096-T1, FUN_016097-T1, FUN_016097-T2, FUN_016098-T1, FUN_016099-T1, FUN_016099-T2, FUN_016099-T3, FUN_016099-T4, FUN_016101-T1, FUN_017144-T1, FUN_017144-T2, FUN_01714…
OG0000031	T265_00682, T265_02137, T265_03369, T265_08011, T265_08916, T265_12606	DEA37_0001332, DEA37_0006455, DEA37_0006678, DEA37_0010381, DEA37_0012548, DEA37_0014777, DEA37_0014781	DC041_0001367, DC041_0002668, DC041_0006719, DC041_0006733, DC041_0011190, DC041_0011208, DC041_0011869	MS3_0012899.1, MS3_0015826.1, MS3_0016214.1, MS3_0017404.1, MS3_0020195.1	EWB00_003272.2, EWB00_004629.2, EWB00_004915, EWB00_006849, EWB00_007393.1	Smp_073340.1, Smp_080730.1, Smp_155330.1, Smp_247540.1, Smp_317370.3, Smp_329900.1	SMEST000804001, SMEST023149004, SMEST048066002, SMEST050786001, SMEST052413001, SMEST052421001, SMEST074437006	TSAs00001g00151m00001, TSAs00001g00491m00001, TSAs00002g00904m00001, TSAs00006g01668m00001, TSAs00041g05731m00001, TSAs00041g05732m00001, TSAs00041g05735m00001, TSAs00100g08553m00001, TSAs00107g08715m00001, TSAs00136g09218m00001, TSAs00141g09268m00001, TSAs00161g09498m00001, TSAs00174g09642m00001, TSAs00177g09679m00001, TSAs00178g09683m00001, TSAs00317g10679m00001, TSAs00343g10805m00001, TSAs0040…	TsM_000075800, TsM_000096200, TsM_000108600, TsM_000287200, TsM_000300600, TsM_000317500, TsM_000340500, TsM_000460200, TsM_000600600, TsM_000917100, TsM_001075300, TsM_001181200, TsM_001181300, TsM_001244700	CSKR_100617-T1, CSKR_105745-T1, CSKR_110116-T1, CSKR_110476-T1, CSKR_110887-T1	sp|O94921|CDK14_HUMAN, sp|P06493|CDK1_HUMAN, sp|P24941|CDK2_HUMAN, sp|Q00526|CDK3_HUMAN, sp|Q00535|CDK5_HUMAN, sp|Q00536|CDK16_HUMAN, sp|Q00537|CDK17_HUMAN, sp|Q07002|CDK18_HUMAN, sp|Q96Q40|CDK15_HUMAN	EgrG_000218800, EgrG_000258800, EgrG_000782300, EgrG_001023200, EgrG_001201200	EmuJ_000218800.1, EmuJ_000258800.1, EmuJ_000782300.1, EmuJ_001023200.1, EmuJ_001201200.1	FGIG_03647, FGIG_05823, FGIG_08308, FGIG_09033, FGIG_10887, FGIG_11622	maker-scaffold10x_1213_pilon-snap-gene-0.69-mRNA-1, maker-scaffold10x_1446_pilon-snap-gene-0.37-mRNA-1, maker-scaffold10x_1493_pilon-snap-gene-0.19-mRNA-1, maker-scaffold10x_1584_pilon-snap-gene-0.10-mRNA-1, maker-scaffold10x_954_pilon-snap-gene-0.42-mRNA-1	augustus_masked-scf7180006951284-processed-gene-0.3-mRNA-1, augustus_masked-scf7180006952815-processed-gene-0.2-mRNA-1, genemark-scf7180006953359-processed-gene-0.8-mRNA-1, maker-scf7180006950356-exonerate_protein2genome-gene-0.3-mRNA-1, maker-scf7180006950356-snap-gene-0.41-mRNA-1, maker-scf7180006952568-snap-gene-0.47-mRNA-1, snap_masked-scf7180006950269-processed-gene-0.1-mRNA-1, snap_masked-s…	WMSIL1_LOCUS11710.2, WMSIL1_LOCUS12543.2, WMSIL1_LOCUS2356, WMSIL1_LOCUS5524, WMSIL1_LOCUS8402.3	CRM22_001832.1, CRM22_002665.2, CRM22_006966.2, CRM22_009807.1, CRM22_011228	FUN_000619-T1, FUN_004072-T1, FUN_006420-T1, FUN_006420-T2, FUN_006420-T3, FUN_006420-T4, FUN_006420-T5, FUN_010753-T1, FUN_010753-T2, FUN_011082-T1, FUN_012188-T1, FUN_017223-T1
OG0000032	T265_00819, T265_08893, T265_08894, T265_12643, T265_12644, T265_16131	DEA37_0004896, DEA37_0006377, DEA37_0006378, DEA37_0008907, DEA37_0008908, DEA37_0014028, DEA37_0014403	DC041_0001575, DC041_0001889, DC041_0007646, DC041_0007647, DC041_0007648, DC041_0011259, DC041_0012021, DC041_0012023	MS3_0018165.1, MS3_0018166.1, MS3_0018167.1, MS3_0019468.1, MS3_0019469.1	EWB00_003018, EWB00_003020, EWB00_008344.1, EWB00_008346, EWB00_008348, EWB00_008349.1	Smp_045550.1, Smp_045560.1, Smp_074140.1, Smp_074150.1, Smp_146690.1	SMEST023108001, SMEST030132001, SMEST042839001	TSAs00001g00272m00001, TSAs00001g00273m00001, TSAs00001g00274m00001, TSAs00001g00324m00001, TSAs00012g02765m00001, TSAs00024g04147m00001, TSAs00036g05296m00001	TsM_000024300, TsM_000213600, TsM_000510200, TsM_000511100, TsM_000538600, TsM_000538700, TsM_000538900, TsM_000539100, TsM_000682800, TsM_000793200	CSKR_103276-T1, CSKR_103277-T1, CSKR_103278-T1, CSKR_103279-T1, CSKR_103667-T1, CSKR_103668-T1	sp|A6NMY6|AXA2L_HUMAN, sp|P04083|ANXA1_HUMAN, sp|P07355|ANXA2_HUMAN, sp|P08133|ANXA6_HUMAN, sp|P08758|ANXA5_HUMAN, sp|P09525|ANXA4_HUMAN, sp|P12429|ANXA3_HUMAN, sp|P13928|ANXA8_HUMAN, sp|P20073|ANXA7_HUMAN, sp|P27216|ANX13_HUMAN, sp|P50995|ANX11_HUMAN, sp|Q5VT79|AXA81_HUMAN, sp|Q9UJ72|ANX10_HUMAN	EgrG_000041200, EgrG_000237700, EgrG_000243600, EgrG_000243700, EgrG_000243800, EgrG_000244000, EgrG_000330300, EgrG_000330700, EgrG_000925300, EgrG_001169900	EmuJ_000041200.1, EmuJ_000237700.1, EmuJ_000243600.1, EmuJ_000243700.1, EmuJ_000243800.1, EmuJ_000244000.1, EmuJ_000330300.1, EmuJ_000330700.1, EmuJ_000925300.1, EmuJ_001169900.1	FGIG_02838, FGIG_04110, FGIG_12159	maker-scaffold10x_13_pilon-augustus-gene-1.92-mRNA-1, maker-scaffold10x_247_pilon-snap-gene-0.67-mRNA-1, maker-scaffold10x_741_pilon-augustus-gene-0.45-mRNA-1, maker-scaffold10x_741_pilon-snap-gene-0.8-mRNA-1	augustus_masked-scf7180006953273-processed-gene-0.0-mRNA-1, maker-scf7180006948719-snap-gene-0.34-mRNA-1, maker-scf7180006948719-snap-gene-0.35-mRNA-1, maker-scf7180006950606-snap-gene-0.58-mRNA-1, maker-scf7180006952854-augustus-gene-0.14-mRNA-1, maker-scf7180006952854-augustus-gene-0.15-mRNA-1, maker-scf7180006953458-snap-gene-0.95-mRNA-1, maker-scf7180006953472-snap-gene-0.43-mRNA-1, maker-scf…	WMSIL1_LOCUS11089, WMSIL1_LOCUS11090, WMSIL1_LOCUS11098.2, WMSIL1_LOCUS11109.1, WMSIL1_LOCUS13007.1, WMSIL1_LOCUS13026, WMSIL1_LOCUS13028, WMSIL1_LOCUS13549, WMSIL1_LOCUS2408, WMSIL1_LOCUS2409, WMSIL1_LOCUS2410, WMSIL1_LOCUS4424, WMSIL1_LOCUS5151, WMSIL1_LOCUS7555.1, WMSIL1_LOCUS7618.2, WMSIL1_LOCUS7621.1	CRM22_002206.8, CRM22_002207.4, CRM22_006902.1, CRM22_006903, CRM22_006904.1, CRM22_006905.2	FUN_001354-T1, FUN_001355-T1, FUN_001356-T1, FUN_001357-T1, FUN_001358-T1, FUN_001359-T1, FUN_001359-T2, FUN_001361-T1, FUN_001361-T2, FUN_001362-T1, FUN_001363-T1, FUN_001363-T2, FUN_001364-T1, FUN_014838-T1, FUN_014839-T1
OG0000033							SMEST001439001, SMEST001500001, SMEST001591001, SMEST003571001, SMEST003624001, SMEST003701001, SMEST005088001, SMEST005932001, SMEST006431001, SMEST007143003, SMEST008220001, SMEST009301002, SMEST009420001, SMEST010734001, SMEST010855001, SMEST011130001, SMEST012253001, SMEST012914001, SMEST012998009, SMEST013145001, SMEST013184001, SMEST013427001, SMEST014211001, SMEST014918001, SMEST015110001,…
OG0000034	T265_03609, T265_06497, T265_10760, T265_10761, T265_12790	DEA37_0000278, DEA37_0000671, DEA37_0001056, DEA37_0001656, DEA37_0002640, DEA37_0007950, DEA37_0008455, DEA37_0013733	DC041_0001028, DC041_0001516, DC041_0005680, DC041_0007638, DC041_0008155, DC041_0009254, DC041_0011297, DC041_0012209, DC041_0012210	MS3_0012225.1, MS3_0012226.1, MS3_0015571.1, MS3_0016912.1, MS3_0017065.1, MS3_0018688.1, MS3_0020883.1, MS3_0020887.1	EWB00_004751, EWB00_005757, EWB00_005760, EWB00_007313, EWB00_007886, EWB00_008639.2, EWB00_008884, EWB00_010315.1	Smp_028690.1, Smp_078930.1, Smp_131890.1, Smp_160360.1, Smp_193800.1, Smp_244150.1, Smp_333570.1, Smp_333840.1	SMEST003011001, SMEST009904001, SMEST009986001, SMEST009987001, SMEST018924001, SMEST019713001, SMEST021044001, SMEST042051002, SMEST042086001, SMEST042091002, SMEST050382002, SMEST055640001, SMEST061732002, SMEST066649002, SMEST068398001, SMEST072792002	TSAs00001g00477m00001, TSAs00001g00478m00001, TSAs00060g07061m00001, TSAs01768g12921m00001	TsM_000016900, TsM_000060200, TsM_000570200, TsM_000755300, TsM_000821100, TsM_001059800	CSKR_103381-T1, CSKR_104490-T2, CSKR_106685-T1, CSKR_110021-T2, CSKR_110022-T1, CSKR_113775-T1, CSKR_200555-T1	sp|P23975|SC6A2_HUMAN, sp|P30531|SC6A1_HUMAN, sp|P31641|SC6A6_HUMAN, sp|P31645|SC6A4_HUMAN, sp|P48029|SC6A8_HUMAN, sp|P48065|S6A12_HUMAN, sp|P48066|S6A11_HUMAN, sp|P48067|SC6A9_HUMAN, sp|Q01959|SC6A3_HUMAN, sp|Q695T7|S6A19_HUMAN, sp|Q96N87|S6A18_HUMAN, sp|Q99884|SC6A7_HUMAN, sp|Q9H1V8|S6A17_HUMAN, sp|Q9H2J7|S6A15_HUMAN, sp|Q9NP91|S6A20_HUMAN, sp|Q9NSD5|S6A13_HUMAN, sp|Q9UN76|S6A14_HUMAN, sp|Q9Y34…	EgrG_000219900, EgrG_000220200, EgrG_000391300, EgrG_000483400	EmuJ_000219900.1, EmuJ_000220200.1, EmuJ_000391300.1, EmuJ_000483400.1	FGIG_00110, FGIG_01272, FGIG_05150, FGIG_08154, FGIG_09621, FGIG_10183, FGIG_10975, FGIG_14005	maker-scaffold10x_1444_pilon-snap-gene-0.42-mRNA-1, maker-scaffold10x_237_pilon-snap-gene-0.51-mRNA-1, maker-scaffold10x_284_pilon-snap-gene-0.115-mRNA-1, maker-scaffold10x_306_pilon-snap-gene-0.24-mRNA-1, maker-scaffold10x_520_pilon-augustus-gene-2.83-mRNA-1, maker-scaffold10x_83_pilon-augustus-gene-0.142-mRNA-1, maker-scaffold10x_907_pilon-snap-gene-0.24-mRNA-1	genemark-scf7180006949668-processed-gene-0.1-mRNA-1, genemark-scf7180006950412-processed-gene-0.4-mRNA-1, genemark-scf7180006950412-processed-gene-0.6-mRNA-1, maker-scf7180006949567-snap-gene-0.27-mRNA-1, maker-scf7180006952274-snap-gene-0.15-mRNA-1, maker-scf7180006952644-snap-gene-0.139-mRNA-1, maker-scf7180006953244-snap-gene-0.37-mRNA-1, snap_masked-scf7180006948620-processed-gene-0.9-mRNA-1,…	WMSIL1_LOCUS12533, WMSIL1_LOCUS12534, WMSIL1_LOCUS2321.2, WMSIL1_LOCUS2322.1, WMSIL1_LOCUS3015, WMSIL1_LOCUS7364.1	CRM22_003507.2, CRM22_003815.3, CRM22_006605, CRM22_007078.3, CRM22_009779.5, CRM22_009780.4, CRM22_010881	FUN_003129-T1, FUN_008055-T1, FUN_008224-T1
OG0000035	T265_03243, T265_03785, T265_07202, T265_07403, T265_13595	DEA37_0000495, DEA37_0000708, DEA37_0001797, DEA37_0002546, DEA37_0005244, DEA37_0008827, DEA37_0010504, DEA37_0011783	DC041_0003604, DC041_0003608, DC041_0004723, DC041_0004918, DC041_0007190, DC041_0007793, DC041_0007892, DC041_0007893, DC041_0008001, DC041_0008908, DC041_0011009	MS3_0016433.1, MS3_0017246.1, MS3_0017908.1, MS3_0018286.1, MS3_0019462.1, MS3_0019919.1	EWB00_003008, EWB00_006521, EWB00_006652, EWB00_007003.2, EWB00_009144, EWB00_009346, EWB00_010267, EWB00_010650	Smp_097700.1, Smp_130200.1, Smp_167770.1, Smp_174700.1, Smp_333990.1, Smp_344730.1	SMEST014588001, SMEST017244001, SMEST019911001, SMEST023916001, SMEST023925001, SMEST027543002, SMEST033175001, SMEST041520001, SMEST056421001, SMEST076268001, SMEST078919002	TSAs00001g00357m00001, TSAs00031g04785m00001, TSAs00043g05886m00001	TsM_000004500, TsM_000054100, TsM_000278500, TsM_000509800, TsM_000704800, TsM_001072500	CSKR_101556-T1, CSKR_101679-T1, CSKR_107560-T1, CSKR_109871-T1, CSKR_110873-T1, CSKR_111746-T1	sp|O95718|ERR2_HUMAN, sp|P03372|ESR1_HUMAN, sp|P10276|RARA_HUMAN, sp|P10588|NR2F6_HUMAN, sp|P10589|COT1_HUMAN, sp|P10826|RARB_HUMAN, sp|P11474|ERR1_HUMAN, sp|P13056|NR2C1_HUMAN, sp|P19793|RXRA_HUMAN, sp|P24468|COT2_HUMAN, sp|P28702|RXRB_HUMAN, sp|P35398|RORA_HUMAN, sp|P41235|HNF4A_HUMAN, sp|P48443|RXRG_HUMAN, sp|P49116|NR2C2_HUMAN, sp|P51449|RORG_HUMAN, sp|P62508|ERR3_HUMAN, sp|Q14541|HNF4G_HUMAN…	EgrG_000088800, EgrG_000234100, EgrG_000763500, EgrG_000802400	EmuJ_000088800.1, EmuJ_000234100.1, EmuJ_000763500.1, EmuJ_000802400.1	FGIG_01547, FGIG_01871, FGIG_03870, FGIG_09669, FGIG_09670, FGIG_09671, FGIG_09672, FGIG_09692	maker-scaffold10x_2248_pilon-snap-gene-0.3-mRNA-1, maker-scaffold10x_56_pilon-snap-gene-0.47-mRNA-1, maker-scaffold10x_581_pilon-snap-gene-0.88-mRNA-1, maker-scaffold10x_760_pilon-augustus-gene-0.54-mRNA-1, maker-scaffold10x_760_pilon-augustus-gene-0.55-mRNA-1	augustus_masked-scf7180006953257-processed-gene-0.1-mRNA-1, genemark-scf7180006947244-processed-gene-0.2-mRNA-1, genemark-scf7180006950393-processed-gene-0.6-mRNA-1, genemark-scf7180006952656-processed-gene-0.3-mRNA-1, genemark-scf7180006953099-processed-gene-0.2-mRNA-1, maker-scf7180006953298-snap-gene-0.138-mRNA-1, snap_masked-scf7180006947525-processed-gene-0.7-mRNA-1, snap_masked-scf718000694…	WMSIL1_LOCUS10749, WMSIL1_LOCUS10762, WMSIL1_LOCUS11258, WMSIL1_LOCUS2900.1	CRM22_001680.2, CRM22_002975, CRM22_008464, CRM22_010671.2, CRM22_010709, CRM22_011202.2	FUN_000222-T1, FUN_006126-T1, FUN_006507-T1, FUN_008614-T1, FUN_008614-T2, FUN_011101-T1
OG0000036								TSAs00001g00106m00001, TSAs00001g00316m00001, TSAs00001g00660m00001, TSAs00005g01424m00001, TSAs00005g01425m00001, TSAs00007g01905m00001, TSAs00009g02271m00001, TSAs00010g02453m00001, TSAs00011g02638m00001, TSAs00013g02852m00001, TSAs00013g02854m00001, TSAs00015g03144m00001, TSAs00018g03564m00001, TSAs00020g03678m00001, TSAs00020g03680m00001, TSAs00024g04129m00001, TSAs00028g04513m00001, TSAs0005…	TsM_000027700, TsM_000029000, TsM_000034200, TsM_000037400, TsM_000040100, TsM_000050700, TsM_000055300, TsM_000072500, TsM_000074100, TsM_000085400, TsM_000092900, TsM_000102400, TsM_000363200, TsM_000408000, TsM_000872400, TsM_000873300, TsM_000898000, TsM_000905400, TsM_000908000, TsM_000912900, TsM_000924000, TsM_000937200, TsM_000942900, TsM_000950500, TsM_000960800, TsM_000967000, TsM_00098…		sp|Q53RT3|APRV1_HUMAN	EgrG_000586600, EgrG_000786100, EgrG_001177800, EgrG_002014900, EgrG_002043900, EgrG_002050400, EgrG_002065600	EmuJ_000010900.1, EmuJ_000035200.1, EmuJ_000201700.1, EmuJ_000568000.1, EmuJ_000576200.1, EmuJ_000586600.1, EmuJ_000676400.1, EmuJ_000696400.1, EmuJ_000786100.1, EmuJ_000864400.1, EmuJ_001192600.1, EmuJ_002102000.1, EmuJ_002104700.1, EmuJ_002104900.1, EmuJ_002106100.1, EmuJ_002106300.1, EmuJ_002150000.1, EmuJ_002152400.1, EmuJ_002161400.1, EmuJ_002164400.1, EmuJ_002168100.1, EmuJ_002208700.1, Emu…
OG0000037																	WMSIL1_LOCUS102, WMSIL1_LOCUS10272, WMSIL1_LOCUS103, WMSIL1_LOCUS105, WMSIL1_LOCUS10536, WMSIL1_LOCUS10538, WMSIL1_LOCUS106, WMSIL1_LOCUS107, WMSIL1_LOCUS109, WMSIL1_LOCUS11028, WMSIL1_LOCUS11128, WMSIL1_LOCUS112, WMSIL1_LOCUS1136, WMSIL1_LOCUS116, WMSIL1_LOCUS11939, WMSIL1_LOCUS13889, WMSIL1_LOCUS13891.2, WMSIL1_LOCUS13897, WMSIL1_LOCUS13898, WMSIL1_LOCUS13899.3, WMSIL1_LOCUS13900, WMSIL1_LOCUS1…
OG0000038	T265_01014, T265_12470, T265_12471, T265_12473, T265_12696, T265_12698, T265_13644, T265_13645, T265_13847	DEA37_0000215, DEA37_0000216, DEA37_0000218, DEA37_0000220, DEA37_0000221, DEA37_0000224, DEA37_0008465, DEA37_0010308, DEA37_0010309, DEA37_0010310, DEA37_0011492, DEA37_0013652, DEA37_0013773, DEA37_0013774, DEA37_0013775	DC041_0000251, DC041_0002303, DC041_0002637, DC041_0008034, DC041_0009012, DC041_0009025, DC041_0010847, DC041_0010853, DC041_0011421	MS3_0015661.1, MS3_0017283.1, MS3_0017284.1, MS3_0017550.1, MS3_0018021.1, MS3_0018023.1	EWB00_000602, EWB00_000603, EWB00_004938, EWB00_004939, EWB00_009052, EWB00_009056, EWB00_009592, EWB00_009595	Smp_244080.1, Smp_342880.1, Smp_343680.2, Smp_344760.1	SMEST025325010, SMEST035516008, SMEST038449043, SMEST041927007, SMEST042151003, SMEST068618005	TSAs00053g06612m00001, TSAs00053g06613m00001, TSAs00066g07355m00001, TSAs00086g08174m00001	TsM_000035800, TsM_000126800, TsM_000213800, TsM_000259800, TsM_000312700, TsM_000712700, TsM_000756100, TsM_000756200, TsM_001019500, TsM_001098900	CSKR_101080-T1, CSKR_101082-T1, CSKR_105709-T1, CSKR_106269-T1, CSKR_202772-T1, CSKR_203683-T1, CSKR_204063-T1	sp|P10586|PTPRF_HUMAN, sp|P18433|PTPRA_HUMAN, sp|P23468|PTPRD_HUMAN, sp|P23469|PTPRE_HUMAN, sp|P42701|I12R1_HUMAN, sp|Q13332|PTPRS_HUMAN, sp|Q50LG9|LRC24_HUMAN	EgrG_000058100, EgrG_000655700, EgrG_001133800	EmuJ_000058100.1, EmuJ_000655700.1, EmuJ_001133800.1	FGIG_00752, FGIG_00753, FGIG_00755, FGIG_01551, FGIG_02780, FGIG_02781, FGIG_02783, FGIG_02784, FGIG_07575, FGIG_07942	maker-scaffold10x_1502_pilon-snap-gene-0.23-mRNA-1, maker-scaffold10x_297_pilon-augustus-gene-0.104-mRNA-1, maker-scaffold10x_730_pilon-snap-gene-0.80-mRNA-1, snap_masked-scaffold10x_724_pilon-processed-gene-0.88-mRNA-1	genemark-scf7180006946859-processed-gene-0.6-mRNA-1, genemark-scf7180006951443-processed-gene-0.0-mRNA-1, maker-scf7180006951231-snap-gene-0.70-mRNA-1, maker-scf7180006951231-snap-gene-0.73-mRNA-1, maker-scf7180006953411-snap-gene-0.26-mRNA-1, snap_masked-scf7180006948253-processed-gene-0.1-mRNA-1, snap_masked-scf7180006950707-processed-gene-0.1-mRNA-1, snap_masked-scf7180006951231-processed-gene…	WMSIL1_LOCUS14009, WMSIL1_LOCUS14010.2, WMSIL1_LOCUS14011, WMSIL1_LOCUS14012, WMSIL1_LOCUS14013.1, WMSIL1_LOCUS6896, WMSIL1_LOCUS6915, WMSIL1_LOCUS6934, WMSIL1_LOCUS9631, WMSIL1_LOCUS9648, WMSIL1_LOCUS9655	CRM22_002593, CRM22_002904, CRM22_005212.2, CRM22_005213, CRM22_007752.2	FUN_007844-T1, FUN_007844-T2, FUN_011505-T1, FUN_011874-T1, FUN_014197-T1
OG0000039	T265_00020, T265_01677, T265_02538, T265_03915, T265_09997	DEA37_0000534, DEA37_0009121, DEA37_0009227, DEA37_0012346, DEA37_0015118	DC041_0000271, DC041_0004405, DC041_0005066, DC041_0010357, DC041_0011449, DC041_0012241, DC041_0012247	MS3_0013370.1, MS3_0013371.1, MS3_0013481.1, MS3_0013482.1, MS3_0015860.1, MS3_0016424.1, MS3_0020315.1	EWB00_001585, EWB00_001799.2, EWB00_003776.4, EWB00_006800.3, EWB00_008716, EWB00_011346	Smp_014660.1, Smp_104670.1, Smp_132330.1, Smp_210430.1, Smp_342660.1, Smp_344650.1	SMEST026178001, SMEST026323001, SMEST030619001, SMEST030620002, SMEST034019001, SMEST037789001, SMEST049854001, SMEST051108001, SMEST052620001, SMEST055715002, SMEST072655001, SMEST076066001, SMEST076068001, SMEST076099002, SMEST077710002	TSAs00001g00175m00001, TSAs00009g02291m00001, TSAs00015g03228m00001, TSAs00039g05571m00001	TsM_000281900, TsM_000410600, TsM_000494700, TsM_000559700, TsM_000756800	CSKR_100103-T1, CSKR_100387-T1, CSKR_103743-T1, CSKR_111670-T1, CSKR_114343-T1	sp|A4D1S5|RAB19_HUMAN, sp|O95716|RAB3D_HUMAN, sp|P20336|RAB3A_HUMAN, sp|P20337|RAB3B_HUMAN, sp|P51153|RAB13_HUMAN, sp|P59190|RAB15_HUMAN, sp|P61006|RAB8A_HUMAN, sp|P61026|RAB10_HUMAN, sp|P62820|RAB1A_HUMAN, sp|Q15286|RAB35_HUMAN, sp|Q15771|RAB30_HUMAN, sp|Q6IQ22|RAB12_HUMAN, sp|Q86YS6|RAB43_HUMAN, sp|Q8IZ41|RASEF_HUMAN, sp|Q92928|RAB1C_HUMAN, sp|Q92930|RAB8B_HUMAN, sp|Q96E17|RAB3C_HUMAN, sp|Q9H0U…	EgrG_000255300, EgrG_000548300, EgrG_000937500, EgrG_001003300, EgrG_001176700	EmuJ_000255300.1, EmuJ_000548300.1, EmuJ_000937500.1, EmuJ_001003300.1, EmuJ_001176700.1	FGIG_02645, FGIG_02809, FGIG_03088, FGIG_06242, FGIG_08144, FGIG_09782, FGIG_11552	maker-scaffold10x_10_pilon-snap-gene-0.0-mRNA-1, maker-scaffold10x_1272_pilon-snap-gene-0.12-mRNA-1, maker-scaffold10x_206_pilon-snap-gene-0.59-mRNA-1, maker-scaffold10x_312_pilon-snap-gene-0.5-mRNA-1, maker-scaffold10x_314_pilon-snap-gene-0.12-mRNA-1, maker-scaffold10x_419_pilon-snap-gene-0.59-mRNA-1	augustus_masked-scf7180006948120-processed-gene-0.1-mRNA-1, augustus_masked-scf7180006952644-processed-gene-0.6-mRNA-1, augustus_masked-scf7180006952774-processed-gene-0.2-mRNA-1, genemark-scf7180006947309-processed-gene-0.10-mRNA-1, genemark-scf7180006948230-processed-gene-0.7-mRNA-1, genemark-scf7180006950028-processed-gene-0.2-mRNA-1, genemark-scf7180006950793-processed-gene-0.2-mRNA-1, genema…	WMSIL1_LOCUS11715, WMSIL1_LOCUS13712, WMSIL1_LOCUS13744, WMSIL1_LOCUS8418, WMSIL1_LOCUS8545	CRM22_003093, CRM22_004400, CRM22_004535.2, CRM22_007476, CRM22_007582, CRM22_008378	FUN_000638-T1, FUN_001105-T1, FUN_002839-T1, FUN_003789-T1, FUN_003789-T2, FUN_008354-T1, FUN_015455-T1
OG0000040	T265_01324, T265_02232, T265_03807, T265_04214, T265_04667, T265_04710, T265_05193, T265_05431, T265_05550, T265_07568, T265_07851, T265_08089, T265_08272, T265_10642, T265_11803, T265_11994, T265_14623	DEA37_0001153, DEA37_0001423, DEA37_0003814, DEA37_0004862, DEA37_0005406, DEA37_0005627, DEA37_0007689, DEA37_0007825, DEA37_0007826, DEA37_0008279, DEA37_0010360, DEA37_0010982, DEA37_0012991, DEA37_0013402, DEA37_0014069, DEA37_0014220, DEA37_0014418, DEA37_0014449, DEA37_0015208	DC041_0001222, DC041_0002117, DC041_0004977, DC041_0005305, DC041_0006044, DC041_0009469, DC041_0013030, DC041_0013031	MS3_0011674.1, MS3_0011844.1, MS3_0011869.1, MS3_0012027.1, MS3_0012306.1, MS3_0012920.1, MS3_0013172.1, MS3_0013179.1, MS3_0013180.1, MS3_0013306.1, MS3_0013391.1, MS3_0013490.1, MS3_0013992.1, MS3_0014144.1, MS3_0014285.1, MS3_0014416.1, MS3_0014616.1, MS3_0014806.1, MS3_0015053.1, MS3_0015297.1, MS3_0015843.1, MS3_0015937.1, MS3_0015939.1, MS3_0015999.1, MS3_0016183.1, MS3_0016482.1, MS3_00164…	EWB00_000096, EWB00_000132, EWB00_005206, EWB00_005340, EWB00_008826, EWB00_009284, EWB00_011427	Smp_002860.1, Smp_028860.1, Smp_112480.1, Smp_138720.1, Smp_164700.1, Smp_167840.1	SMEST031908002, SMEST043478001							FGIG_00676, FGIG_02978, FGIG_03470, FGIG_07450, FGIG_07865, FGIG_08182, FGIG_08236, FGIG_09080, FGIG_10285, FGIG_10775, FGIG_10977, FGIG_12375, FGIG_12651	maker-scaffold10x_101_pilon-pred_gff_StringTie-gene-0.9-mRNA-1, maker-scaffold10x_1056_pilon-pred_gff_StringTie-gene-0.13-mRNA-1, maker-scaffold10x_1813_pilon-pred_gff_StringTie-gene-0.56-mRNA-1			CRM22_001011, CRM22_001737, CRM22_002203, CRM22_006779, CRM22_010907	FUN_012242-T1, FUN_017158-T1, FUN_017164-T1, FUN_017166-T1, FUN_017221-T1, FUN_017234-T1, FUN_017372-T1, FUN_017415-T1, FUN_017459-T1, FUN_017464-T1, FUN_017517-T1, FUN_017622-T1
OG0000041	T265_02737, T265_02738, T265_02739, T265_05323, T265_07075, T265_09476, T265_10863, T265_13752, T265_13753, T265_14845, T265_14917, T265_14918, T265_15270, T265_15271, T265_15272	DEA37_0001172, DEA37_0004011, DEA37_0006029, DEA37_0009553, DEA37_0011001, DEA37_0011580, DEA37_0011635, DEA37_0011636, DEA37_0011995, DEA37_0012706, DEA37_0012707, DEA37_0014368, DEA37_0015011	DC041_0000418, DC041_0000423, DC041_0004283, DC041_0006334, DC041_0007871, DC041_0010620, DC041_0010624, DC041_0010911, DC041_0011203	MS3_0013586.1, MS3_0013601.1, MS3_0015106.1, MS3_0017401.1, MS3_0017402.1	EWB00_000574, EWB00_003026, EWB00_003040, EWB00_004759.2, EWB00_004760, EWB00_004761.1, EWB00_004911.1, EWB00_009686	Smp_041460.1, Smp_140000.1, Smp_140140.1, Smp_152990.1, Smp_155310.1, Smp_300710.1, Smp_300720.1, Smp_318210.1, Smp_335550.1	SMEST005510001, SMEST041117001, SMEST056555001, SMEST056558001			CSKR_101273-T1, CSKR_101286-T1, CSKR_102472-T1, CSKR_102756-T1, CSKR_102757-T1, CSKR_102758-T1, CSKR_102761-T1, CSKR_105784-T1, CSKR_108719-T1, CSKR_111397-T1, CSKR_111398-T1, CSKR_111399-T1, CSKR_111979-T1, CSKR_202164-T1	sp|Q9UKR8|TSN16_HUMAN			FGIG_00143, FGIG_00713, FGIG_02216, FGIG_02217, FGIG_02218, FGIG_02219, FGIG_02220, FGIG_02221, FGIG_03347, FGIG_03481, FGIG_04403, FGIG_06831, FGIG_10206	maker-scaffold10x_1189_pilon-snap-gene-0.97-mRNA-1, maker-scaffold10x_1189_pilon-snap-gene-0.98-mRNA-1, maker-scaffold10x_1279_pilon-snap-gene-0.50-mRNA-1, maker-scaffold10x_1279_pilon-snap-gene-0.51-mRNA-1, maker-scaffold10x_1279_pilon-snap-gene-0.58-mRNA-1, maker-scaffold10x_1693_pilon-snap-gene-0.34-mRNA-1, maker-scaffold10x_31_pilon-snap-gene-0.16-mRNA-1, maker-scaffold10x_48_pilon-augustus-g…	snap_masked-scf7180006949326-processed-gene-0.2-mRNA-1, snap_masked-scf7180006950809-processed-gene-0.1-mRNA-1, snap_masked-scf7180006953224-processed-gene-0.8-mRNA-1		CRM22_000672.1, CRM22_001808, CRM22_003518, CRM22_003519.7, CRM22_003520.2, CRM22_003521, CRM22_007063.7, CRM22_007064.5, CRM22_007065.2, CRM22_007066.1, CRM22_008304, CRM22_008760.2, CRM22_008761.3, CRM22_009348	FUN_000173-T1, FUN_000174-T1, FUN_000177-T1, FUN_000179-T1, FUN_000277-T1, FUN_009127-T1, FUN_009127-T2, FUN_009129-T1, FUN_009130-T1, FUN_009131-T1, FUN_010080-T1, FUN_010081-T1, FUN_012220-T1, FUN_012220-T2
OG0000042	T265_03704, T265_07291, T265_11059, T265_11060, T265_15439	DEA37_0002459, DEA37_0004305, DEA37_0004721, DEA37_0004786, DEA37_0012056	DC041_0000177, DC041_0000254, DC041_0002427, DC041_0002428, DC041_0003432, DC041_0007839, DC041_0008381, DC041_0009925, DC041_0009926, DC041_0011507	MS3_0011750.1, MS3_0019734.1, MS3_0019735.1, MS3_0019736.1, MS3_0019737.1	EWB00_002307.2, EWB00_002308, EWB00_002309, EWB00_002415	Smp_032370.1, Smp_081430.1, Smp_120070.2, Smp_139680.1, Smp_203950.1, Smp_306580.1, Smp_306960.1, Smp_306970.1, Smp_309700.1, Smp_335110.1	SMEST009674001, SMEST009679001, SMEST009696001, SMEST010175001, SMEST010198001, SMEST049264001, SMEST077649002	TSAs00033g05095m00001	TsM_000627100, TsM_000740800	CSKR_102993-T1, CSKR_102994-T1, CSKR_104800-T1, CSKR_107480-T1, CSKR_109590-T1	sp|Q6UX07|DHR13_HUMAN, sp|Q8NBN7|RDH13_HUMAN, sp|Q8TC12|RDH11_HUMAN, sp|Q96NR8|RDH12_HUMAN, sp|Q9HBH5|RDH14_HUMAN, sp|Q9NZC7|WWOX_HUMAN	EgrG_000079200, EgrG_000422100	EmuJ_000079200.1, EmuJ_000422100.1	FGIG_01698, FGIG_06045, FGIG_07581, FGIG_07976, FGIG_08669, FGIG_10053, FGIG_10169, FGIG_12588	maker-scaffold10x_1327_pilon-snap-gene-0.17-mRNA-1, maker-scaffold10x_253_pilon-augustus-gene-0.13-mRNA-1, maker-scaffold10x_253_pilon-augustus-gene-0.6-mRNA-1, maker-scaffold10x_284_pilon-augustus-gene-0.136-mRNA-1, maker-scaffold10x_284_pilon-augustus-gene-0.137-mRNA-1, maker-scaffold10x_284_pilon-augustus-gene-0.151-mRNA-1, maker-scaffold10x_284_pilon-snap-gene-0.100-mRNA-1, maker-scaffold10x_…	augustus_masked-scf7180006950526-processed-gene-0.0-mRNA-1, genemark-scf7180006948561-processed-gene-0.1-mRNA-1, maker-scf7180006951891-augustus-gene-0.38-mRNA-1, maker-scf7180006952417-snap-gene-0.31-mRNA-1, maker-scf7180006952417-snap-gene-0.32-mRNA-1, snap_masked-scf7180006947844-processed-gene-0.2-mRNA-1	WMSIL1_LOCUS12445, WMSIL1_LOCUS12705, WMSIL1_LOCUS12710, WMSIL1_LOCUS12711, WMSIL1_LOCUS12872, WMSIL1_LOCUS12929, WMSIL1_LOCUS12970, WMSIL1_LOCUS13779, WMSIL1_LOCUS2610, WMSIL1_LOCUS2611, WMSIL1_LOCUS2613, WMSIL1_LOCUS7316, WMSIL1_LOCUS7336, WMSIL1_LOCUS7337.2, WMSIL1_LOCUS7542	CRM22_001042, CRM22_001043, CRM22_001313, CRM22_001592.2, CRM22_010397	FUN_005400-T1, FUN_005401-T1, FUN_009854-T1, FUN_009854-T2, FUN_009855-T1, FUN_010712-T1, FUN_012312-T1, FUN_015100-T1, FUN_015101-T1, FUN_015111-T1, FUN_015495-T1, FUN_015496-T1, FUN_015497-T1, FUN_015498-T1, FUN_015499-T1, FUN_015500-T1, FUN_016244-T1, FUN_017262-T1, FUN_017262-T2, FUN_017262-T3
OG0000043	T265_00573, T265_11239, T265_12048, T265_14274, T265_15405, T265_15548, T265_15551	DEA37_0002562, DEA37_0002563, DEA37_0002564, DEA37_0006246, DEA37_0007544, DEA37_0007882, DEA37_0010723, DEA37_0010725, DEA37_0010728, DEA37_0010729, DEA37_0010730, DEA37_0010733, DEA37_0013833, DEA37_0013879, DEA37_0013882, DEA37_0014695, DEA37_0014697, DEA37_0014698	DC041_0007353, DC041_0007354, DC041_0007355, DC041_0009090, DC041_0010106, DC041_0010186, DC041_0011287, DC041_0011288	MS3_0019264.1, MS3_0019633.1, MS3_0019634.1, MS3_0019635.1, MS3_0019636.1, MS3_0019637.1	EWB00_002638, EWB00_004609, EWB00_004610, EWB00_009260.1, EWB00_009261.2, EWB00_009262, EWB00_009263	Smp_048050.2, Smp_049230.1, Smp_049270.1, Smp_136930.1, Smp_185680.1, Smp_247170.1, Smp_247180.1, Smp_302270.1, Smp_302280.1, Smp_302290.1, Smp_302320.1, Smp_302340.1, Smp_302350.2, Smp_303690.2	SMEST009940001, SMEST028601001, SMEST030472001, SMEST030480001, SMEST033587001	TSAs00001g00340m00001, TSAs00001g00341m00001, TSAs00001g00544m00001, TSAs00001g00545m00001, TSAs00014g02990m00001	TsM_000019200, TsM_000047100, TsM_000097700, TsM_000810000	CSKR_104090-T1, CSKR_104136-T1, CSKR_112256-T1, CSKR_113512-T1, CSKR_113515-T1, CSKR_113516-T1		EgrG_000212700, EgrG_000236400, EgrG_000236500, EgrG_000864800	EmuJ_000212700.1, EmuJ_000236400.1, EmuJ_000236500.1, EmuJ_000864800.1	FGIG_03035, FGIG_03221, FGIG_05268, FGIG_05270, FGIG_05740, FGIG_11358, FGIG_11359, FGIG_11620, FGIG_11621	maker-scaffold10x_116_pilon-snap-gene-0.15-mRNA-1, maker-scaffold10x_150_pilon-augustus-gene-0.17-mRNA-1, maker-scaffold10x_254_pilon-snap-gene-0.26-mRNA-1, maker-scaffold10x_520_pilon-augustus-gene-2.101-mRNA-1, maker-scaffold10x_520_pilon-snap-gene-2.139-mRNA-1, maker-scaffold10x_520_pilon-snap-gene-2.157-mRNA-1	augustus_masked-scf7180006951197-processed-gene-0.0-mRNA-1, maker-scf7180006950134-snap-gene-0.12-mRNA-1, snap_masked-scf7180006950733-processed-gene-0.2-mRNA-1	WMSIL1_LOCUS11410, WMSIL1_LOCUS11676, WMSIL1_LOCUS11677, WMSIL1_LOCUS11920, WMSIL1_LOCUS11921, WMSIL1_LOCUS85	CRM22_006815, CRM22_006816.2, CRM22_006830, CRM22_007133.2, CRM22_009547.2	FUN_003020-T1, FUN_003021-T1, FUN_004739-T1, FUN_016245-T1, FUN_016246-T1, FUN_016247-T1, FUN_016248-T1, FUN_016249-T1, FUN_016251-T1, FUN_016252-T1, FUN_016805-T1, FUN_017041-T1
OG0000044	T265_01041, T265_08574, T265_11375, T265_11607, T265_13587	DEA37_0000302, DEA37_0003979, DEA37_0004394, DEA37_0008658	DC041_0000169, DC041_0000818, DC041_0000819, DC041_0000973, DC041_0004155, DC041_0004157, DC041_0009662, DC041_0010316, DC041_0010327, DC041_0011476	MS3_0011743.1, MS3_0011744.1, MS3_0012349.1, MS3_0013804.1, MS3_0015494.1, MS3_0016571.1, MS3_0020173.1	EWB00_003422, EWB00_004235, EWB00_004247, EWB00_005611, EWB00_006956, EWB00_007169	Smp_035650.1, Smp_124010.1, Smp_126560.1, Smp_175710.1, Smp_247800.1, Smp_343370.1	SMEST005018001, SMEST016670002, SMEST017304001, SMEST020038001, SMEST023717006, SMEST031965004, SMEST047763002, SMEST052478001, SMEST067397006, SMEST080420003	TSAs00036g05302m00001, TSAs00052g06557m00001, TSAs00082g08052m00001, TSAs00096g08465m00001	TsM_000050900, TsM_000183100, TsM_000330800, TsM_000769800, TsM_001082400	CSKR_106633-T1, CSKR_110674-T1, CSKR_112070-T1, CSKR_112632-T1, CSKR_113023-T1	sp|A6NJT0|UNC4_HUMAN, sp|A6NNA5|DRGX_HUMAN, sp|O14813|PHX2A_HUMAN, sp|O15266|SHOX_HUMAN, sp|O15499|GSC2_HUMAN, sp|O43186|CRX_HUMAN, sp|O60902|SHOX2_HUMAN, sp|O75360|PROP1_HUMAN, sp|O95076|ALX3_HUMAN, sp|P32242|OTX1_HUMAN, sp|P32243|OTX2_HUMAN, sp|P54821|PRRX1_HUMAN, sp|P56915|GSC_HUMAN, sp|Q15699|ALX1_HUMAN, sp|Q2M1V0|ISX_HUMAN, sp|Q5XKR4|OTP_HUMAN, sp|Q8N693|ESX1_HUMAN, sp|Q8NFW5|DMBX1_HUMAN, sp…	EgrG_000334600, EgrG_000524300	EmuJ_000334600.1, EmuJ_000524300.1, EmuJ_000574000.1	FGIG_00766, FGIG_01207, FGIG_02063, FGIG_04144, FGIG_05503, FGIG_06625, FGIG_07853, FGIG_08224	maker-scaffold10x_109_pilon-snap-gene-0.4-mRNA-1, maker-scaffold10x_213_pilon-snap-gene-0.54-mRNA-1, maker-scaffold10x_213_pilon-snap-gene-0.60-mRNA-1, maker-scaffold10x_234_pilon-snap-gene-0.19-mRNA-1, maker-scaffold10x_237_pilon-snap-gene-0.32-mRNA-1, maker-scaffold10x_245_pilon-snap-gene-0.126-mRNA-1	genemark-scf7180006948374-processed-gene-0.0-mRNA-1, genemark-scf7180006950370-processed-gene-0.9-mRNA-1, genemark-scf7180006952052-processed-gene-0.3-mRNA-1, genemark-scf7180006953460-processed-gene-0.4-mRNA-1, maker-scf7180006947513-snap-gene-0.21-mRNA-1, maker-scf7180006948319-augustus-gene-0.48-mRNA-1, snap_masked-scf7180006948657-processed-gene-0.24-mRNA-1, snap_masked-scf7180006950292-proce…	WMSIL1_LOCUS13171, WMSIL1_LOCUS8411	CRM22_002169, CRM22_006415, CRM22_009069, CRM22_009130.2, CRM22_010008, CRM22_011394	FUN_000445-T1, FUN_000724-T1, FUN_006930-T1, FUN_009392-T1, FUN_012621-T1
OG0000045	T265_03208	DEA37_0010509	DC041_0001617, DC041_0004943, DC041_0008956	MS3_0014716.1, MS3_0020589.1	EWB00_004585.2, EWB00_008201, EWB00_009917	Smp_149730.1, Smp_210500.1, Smp_343260.1	SMEST013980002, SMEST013991001, SMEST013992001, SMEST014016001, SMEST014017001, SMEST014166001, SMEST014167001, SMEST014169001, SMEST014171001, SMEST024014001, SMEST034294001, SMEST049555003, SMEST049716002, SMEST049722001, SMEST049723001, SMEST049781001, SMEST049783001, SMEST049790001, SMEST054075001, SMEST063471001, SMEST063517002	TSAs00007g01895m00001, TSAs00047g06156m00001, TSAs00066g07339m00001, TSAs00066g07346m00001, TSAs00088g08251m00001, TSAs00577g11696m00001, TSAs00639g11846m00001	TsM_000268600, TsM_000404200, TsM_000860200, TsM_000968800, TsM_000985400, TsM_001000500	CSKR_102567-T1, CSKR_114257-T1, CSKR_114258-T1	sp|O60911|CATL2_HUMAN, sp|P07711|CATL1_HUMAN, sp|P09668|CATH_HUMAN, sp|P25774|CATS_HUMAN, sp|P43235|CATK_HUMAN, sp|Q5NE16|CATL3_HUMAN	EgrG_000477200, EgrG_000654200, EgrG_000654500, EgrG_000654600, EgrG_000654800, EgrG_000989200	EmuJ_000477200.1, EmuJ_000654100.1, EmuJ_000654200.1, EmuJ_000654500.1, EmuJ_000654600.1, EmuJ_000654800.1, EmuJ_000989200.1	FGIG_03222, FGIG_03223, FGIG_04243, FGIG_04258, FGIG_04262, FGIG_06780, FGIG_06912, FGIG_07198, FGIG_07486, FGIG_07655, FGIG_07790, FGIG_07791, FGIG_07792, FGIG_08257, FGIG_09730, FGIG_09731, FGIG_10268, FGIG_10269, FGIG_10753, FGIG_10754, FGIG_11190, FGIG_12330	augustus_masked-scaffold10x_205_pilon-processed-gene-0.0-mRNA-1, maker-scaffold10x_1184_pilon-snap-gene-0.34-mRNA-1, maker-scaffold10x_1194_pilon-snap-gene-0.35-mRNA-1, maker-scaffold10x_1194_pilon-snap-gene-0.36-mRNA-1, maker-scaffold10x_1194_pilon-snap-gene-0.52-mRNA-1, maker-scaffold10x_147_pilon-snap-gene-0.16-mRNA-1, maker-scaffold10x_1639_pilon-snap-gene-0.12-mRNA-1, maker-scaffold10x_205_p…	genemark-scf7180006953437-processed-gene-0.4-mRNA-1, maker-scf7180006949601-snap-gene-0.35-mRNA-1, maker-scf7180006949842-augustus-gene-0.38-mRNA-1, maker-scf7180006951339-snap-gene-0.33-mRNA-1, maker-scf7180006951339-snap-gene-0.34-mRNA-1, maker-scf7180006952137-snap-gene-0.60-mRNA-1	WMSIL1_LOCUS10491, WMSIL1_LOCUS7963, WMSIL1_LOCUS8227	CRM22_005420.2, CRM22_005421.5	FUN_008957-T1
OG0000046	T265_02771, T265_05040, T265_05430, T265_06298, T265_07318, T265_09025, T265_09314, T265_11451, T265_13163	DEA37_0000446, DEA37_0002072, DEA37_0004524, DEA37_0004839, DEA37_0006410, DEA37_0006641, DEA37_0007237, DEA37_0007408, DEA37_0008718, DEA37_0009584, DEA37_0009611, DEA37_0010043, DEA37_0010380, DEA37_0010866, DEA37_0011754, DEA37_0013348, DEA37_0014372, DEA37_0014721	DC041_0000981, DC041_0001179, DC041_0002367, DC041_0002688, DC041_0004337, DC041_0004762, DC041_0004765, DC041_0006537, DC041_0008531, DC041_0008534, DC041_0009595, DC041_0010466, DC041_0011147, DC041_0011765	MS3_0014582.1	EWB00_000158, EWB00_000492, EWB00_000531, EWB00_000881, EWB00_001692, EWB00_002145, EWB00_002719, EWB00_002804, EWB00_002908, EWB00_002941, EWB00_002942, EWB00_002973, EWB00_003669, EWB00_003683, EWB00_003687, EWB00_005000, EWB00_007087, EWB00_007088, EWB00_008408, EWB00_010265	Smp_102000.1, Smp_147340.1	SMEST000865001, SMEST000866001, SMEST001592001, SMEST014462001, SMEST028233001, SMEST033921001, SMEST035628001, SMEST037872001, SMEST038542001, SMEST041327001, SMEST042514002, SMEST042733001, SMEST042734001, SMEST043416002, SMEST043686001, SMEST044703001, SMEST050357001, SMEST051580001, SMEST055728001, SMEST057986001, SMEST059178001, SMEST060997001, SMEST064843001, SMEST067371001, SMEST073216001,…			CSKR_204045-T1, CSKR_204086-T1, CSKR_204094-T1				FGIG_01908, FGIG_07317, FGIG_09319, FGIG_09980, FGIG_10451, FGIG_10594, FGIG_11489, FGIG_11600, FGIG_11739	maker-scaffold10x_384_pilon-pred_gff_StringTie-gene-0.29-mRNA-1, maker-scaffold10x_685_pilon-snap-gene-0.20-mRNA-1			CRM22_002473, CRM22_006705, CRM22_006728, CRM22_008615, CRM22_008856, CRM22_009158, CRM22_009267, CRM22_009330, CRM22_010188, CRM22_011207	FUN_017162-T1, FUN_017417-T1, FUN_017463-T1, FUN_017473-T1, FUN_017518-T1, FUN_017523-T1, FUN_017532-T1, FUN_017606-T1, FUN_017621-T1, FUN_017643-T1, FUN_017648-T1, FUN_017671-T1
OG0000047		DEA37_0014594						TSAs00009g02294m00001, TSAs00021g03782m00001, TSAs00021g03783m00001, TSAs00021g03784m00001, TSAs00048g06268m00001, TSAs00119g08950m00001, TSAs00119g08952m00001, TSAs00171g09615m00001, TSAs00181g09721m00001, TSAs00189g09791m00001, TSAs00210g09951m00001, TSAs00210g09952m00001, TSAs00222g10060m00001, TSAs00264g10350m00001, TSAs00271g10403m00001, TSAs00271g10404m00001, TSAs00309g10638m00001, TSAs0030…	TsM_000016700, TsM_000032800, TsM_000036800, TsM_000043200, TsM_000062700, TsM_000096800, TsM_000162500, TsM_000162600, TsM_000167900, TsM_000183500, TsM_000324400, TsM_000330500, TsM_000342500, TsM_000361500, TsM_000367500, TsM_000380100, TsM_000384800, TsM_000385300, TsM_000386200, TsM_000414500, TsM_000915900, TsM_001052100, TsM_001124800, TsM_001160100, TsM_001160200, TsM_001168500, TsM_00116…			EgrG_000351600, EgrG_000503000, EgrG_000503220, EgrG_000650820, EgrG_000650840, EgrG_000677000, EgrG_001154600, EgrG_001154700, EgrG_002005000, EgrG_002011300, EgrG_002029000, EgrG_002029100, EgrG_002060100	EmuJ_000017500.1, EmuJ_000351100.1, EmuJ_000351200.1, EmuJ_000351600.1, EmuJ_000503220.1, EmuJ_000579600.1, EmuJ_000650820.1, EmuJ_000650840.1, EmuJ_000677000.1, EmuJ_001154500.1, EmuJ_001154600.1, EmuJ_001154700.1, EmuJ_002144700.1, EmuJ_002228500.1		maker-scaffold10x_53_pilon-augustus-gene-0.6-mRNA-1		WMSIL1_LOCUS11057, WMSIL1_LOCUS11301, WMSIL1_LOCUS1233, WMSIL1_LOCUS1242, WMSIL1_LOCUS13159, WMSIL1_LOCUS13161, WMSIL1_LOCUS13162, WMSIL1_LOCUS13186, WMSIL1_LOCUS14752, WMSIL1_LOCUS3755, WMSIL1_LOCUS4810, WMSIL1_LOCUS4965.1, WMSIL1_LOCUS4966.1, WMSIL1_LOCUS5601, WMSIL1_LOCUS5602, WMSIL1_LOCUS7300.1, WMSIL1_LOCUS7469.1, WMSIL1_LOCUS9124.1, WMSIL1_LOCUS9143, WMSIL1_LOCUS9145, WMSIL1_LOCUS9146, WMSI…
OG0000048																	WMSIL1_LOCUS1003, WMSIL1_LOCUS10102, WMSIL1_LOCUS1040, WMSIL1_LOCUS10414, WMSIL1_LOCUS10431, WMSIL1_LOCUS10585, WMSIL1_LOCUS10586, WMSIL1_LOCUS10647, WMSIL1_LOCUS10905, WMSIL1_LOCUS11027, WMSIL1_LOCUS1115, WMSIL1_LOCUS11308, WMSIL1_LOCUS11395, WMSIL1_LOCUS11493, WMSIL1_LOCUS11708, WMSIL1_LOCUS11735, WMSIL1_LOCUS11750, WMSIL1_LOCUS11825, WMSIL1_LOCUS11826, WMSIL1_LOCUS12319, WMSIL1_LOCUS12320, WMS…
OG0000049	T265_00064, T265_00102, T265_00491, T265_00592, T265_00602, T265_00804, T265_01810, T265_02444, T265_02492, T265_02617, T265_03330, T265_03841, T265_04387, T265_04544, T265_04817, T265_05339, T265_05473, T265_05729, T265_06121, T265_06250, T265_06403, T265_07861, T265_08163, T265_08246, T265_09147, T265_09153, T265_10042, T265_10195, T265_10508, T265_11528, T265_11952, T265_11974, T265_12909, T26…	DEA37_0004882								CSKR_100605-T1, CSKR_100652-T1, CSKR_100868-T1, CSKR_100925-T1, CSKR_100980-T1, CSKR_101305-T1, CSKR_101640-T1, CSKR_101844-T1, CSKR_101863-T1, CSKR_101947-T1, CSKR_102452-T1, CSKR_102504-T1, CSKR_102576-T1, CSKR_102663-T1, CSKR_102737-T1, CSKR_103244-T1, CSKR_103298-T1, CSKR_103397-T1, CSKR_103587-T1, CSKR_103686-T1, CSKR_103689-T1, CSKR_103838-T1, CSKR_103990-T1, CSKR_104022-T1, CSKR_104152-T1,…
OG0000050							SMEST001279001, SMEST001289001, SMEST001585001, SMEST002530002, SMEST003397001, SMEST003539001, SMEST003988001, SMEST004174001, SMEST005754002, SMEST006302002, SMEST006789001, SMEST006885001, SMEST006905001, SMEST007221001, SMEST009491002, SMEST010058001, SMEST010755001, SMEST011429001, SMEST012079001, SMEST013207001, SMEST013386001, SMEST013482001, SMEST013490001, SMEST014195001, SMEST015810001,…
OG0000051	T265_00170, T265_07485, T265_12778, T265_12779, T265_13344, T265_13367	DEA37_0000175, DEA37_0005404, DEA37_0005407, DEA37_0005410, DEA37_0005531, DEA37_0012281, DEA37_0013932	DC041_0006118, DC041_0006198, DC041_0010233, DC041_0010486	MS3_0014519.1, MS3_0020032.1, MS3_0020039.1	EWB00_002251.2, EWB00_002721, EWB00_002746, EWB00_004548	Smp_055780.1, Smp_089200.1, Smp_137080.2, Smp_336100.1	SMEST004996001, SMEST027392001, SMEST027393002, SMEST027395003, SMEST027396001	TSAs00001g00128m00001, TSAs00003g01094m00001, TSAs00003g01095m00001, TSAs00003g01097m00001, TSAs00003g01098m00001, TSAs00006g01631m00001, TSAs00022g03942m00001, TSAs00022g03946m00001, TSAs00024g04089m00001, TSAs00698g11983m00001, TSAs01333g12731m00001	TsM_000112300, TsM_000432500, TsM_000533900, TsM_000726600, TsM_000740200, TsM_000882500, TsM_000995800	CSKR_100594-T1, CSKR_105097-T1, CSKR_105230-T1, CSKR_112671-T1, CSKR_114246-T1	sp|O95342|ABCBB_HUMAN, sp|P08183|MDR1_HUMAN, sp|P21439|MDR3_HUMAN, sp|Q2M3G0|ABCB5_HUMAN	EgrG_000160100, EgrG_000777700, EgrG_000900900, EgrG_000901000, EgrG_000901300, EgrG_000931700, EgrG_002002700	EmuJ_000160100.1, EmuJ_000160300.1, EmuJ_000777700.1, EmuJ_000900900.1, EmuJ_000901000.1, EmuJ_000901300.1, EmuJ_000931700.1	FGIG_00660, FGIG_04998, FGIG_05048, FGIG_05063, FGIG_06362, FGIG_06363, FGIG_08063, FGIG_08378, FGIG_09798	maker-scaffold10x_1211_pilon-augustus-gene-0.53-mRNA-1, maker-scaffold10x_157_pilon-snap-gene-0.179-mRNA-1, maker-scaffold10x_2049_pilon-snap-gene-0.19-mRNA-1, maker-scaffold10x_742_pilon-snap-gene-0.74-mRNA-1, maker-scaffold10x_794_pilon-augustus-gene-0.66-mRNA-1, maker-scaffold10x_845_pilon-snap-gene-0.3-mRNA-1, maker-scaffold10x_845_pilon-snap-gene-0.5-mRNA-1, maker-scaffold10x_95_pilon-snap-g…	genemark-scf7180006952488-processed-gene-0.10-mRNA-1, maker-scf7180006948145-snap-gene-0.52-mRNA-1, snap_masked-scf7180006952620-processed-gene-0.2-mRNA-1	WMSIL1_LOCUS11007, WMSIL1_LOCUS12408, WMSIL1_LOCUS12434, WMSIL1_LOCUS13108.2, WMSIL1_LOCUS13109.2, WMSIL1_LOCUS13114, WMSIL1_LOCUS5544.1	CRM22_000267.2, CRM22_001113.4, CRM22_002323.2, CRM22_006671.1, CRM22_008560.3, CRM22_008840	FUN_001593-T1, FUN_001594-T1, FUN_001595-T1, FUN_001595-T2, FUN_001597-T1, FUN_003841-T1, FUN_011994-T1, FUN_011995-T1, FUN_011996-T1, FUN_011996-T2, FUN_011997-T1, FUN_012731-T1, FUN_013868-T1, FUN_013868-T2, FUN_014855-T1, FUN_017543-T1, FUN_017543-T2, FUN_017543-T3, FUN_017624-T1
OG0000052	T265_03047, T265_03525, T265_03870, T265_05578, T265_09073, T265_13123, T265_13351	DEA37_0001134, DEA37_0001822, DEA37_0004768, DEA37_0005526, DEA37_0005916, DEA37_0005917, DEA37_0006252, DEA37_0006954, DEA37_0010031, DEA37_0014270	DC041_0001151, DC041_0001152, DC041_0001930, DC041_0003251, DC041_0003628, DC041_0006281, DC041_0006483, DC041_0007270, DC041_0007778, DC041_0009152	MS3_0012458.1, MS3_0012914.1, MS3_0014667.1, MS3_0015291.1, MS3_0017274.1, MS3_0019338.1, MS3_0019449.1, MS3_0020895.1	EWB00_001209, EWB00_001210, EWB00_001211, EWB00_006559.2, EWB00_006990.5, EWB00_007254, EWB00_009415.3, EWB00_009461, EWB00_010967	Smp_021370.1, Smp_047240.1, Smp_056260.1, Smp_146430.2, Smp_153110.1, Smp_313740.1, Smp_313760.1, Smp_332670.1, Smp_340160.1, Smp_340460.1, Smp_347370.1	SMEST002057001, SMEST004802001, SMEST008535001, SMEST028269001, SMEST039914001, SMEST039915001, SMEST064462001, SMEST071011002, SMEST072173006	TSAs00024g04148m00001, TSAs00054g06692m00001	TsM_000978300	CSKR_104206-T1, CSKR_108005-T1, CSKR_111822-T1, CSKR_111924-T1, CSKR_114265-T1, CSKR_114266-T1	sp|O43286|B4GT5_HUMAN, sp|O60512|B4GT3_HUMAN, sp|O60513|B4GT4_HUMAN, sp|O60909|B4GT2_HUMAN, sp|P15291|B4GT1_HUMAN, sp|Q9UBX8|B4GT6_HUMAN	EgrG_000182900, EgrG_000925200	EmuJ_000025500.1, EmuJ_000182900.1, EmuJ_000925200.1	FGIG_01820, FGIG_01821, FGIG_02121, FGIG_04354, FGIG_07783, FGIG_07953	maker-scaffold10x_317_pilon-augustus-gene-0.59-mRNA-1, maker-scaffold10x_589_pilon-augustus-gene-0.76-mRNA-1, maker-scaffold10x_589_pilon-snap-gene-0.130-mRNA-1, maker-scaffold10x_749_pilon-snap-gene-0.134-mRNA-1, maker-scaffold10x_815_pilon-snap-gene-1.79-mRNA-1, maker-scaffold10x_993_pilon-snap-gene-0.20-mRNA-1	genemark-scf7180006947309-processed-gene-0.11-mRNA-1, snap_masked-scf7180006948038-processed-gene-0.11-mRNA-1, snap_masked-scf7180006949411-processed-gene-0.8-mRNA-1	WMSIL1_LOCUS4725, WMSIL1_LOCUS5794, WMSIL1_LOCUS6145, WMSIL1_LOCUS7854	CRM22_002649.2, CRM22_002651, CRM22_002652, CRM22_003630.2, CRM22_007525, CRM22_007855.1, CRM22_008683	FUN_002905-T1, FUN_002905-T2, FUN_002906-T1, FUN_008842-T1, FUN_009066-T1, FUN_011291-T1, FUN_012134-T1, FUN_013256-T1, FUN_013257-T1, FUN_015382-T1, FUN_015442-T1, FUN_016271-T1, FUN_016752-T1, FUN_016778-T1, FUN_016778-T2, FUN_016778-T3
OG0000053	T265_01090, T265_02290, T265_06364, T265_09104, T265_10402, T265_12460	DEA37_0001146, DEA37_0002995, DEA37_0005350, DEA37_0006530, DEA37_0008850, DEA37_0010862, DEA37_0010887	DC041_0003064, DC041_0003814, DC041_0004479, DC041_0005003, DC041_0009938, DC041_0011788, DC041_0011791	MS3_0011967.1, MS3_0013837.1, MS3_0015493.1, MS3_0016795.1, MS3_0019573.1	EWB00_000075, EWB00_000243, EWB00_002484, EWB00_003623.1, EWB00_006184, EWB00_007552	Smp_003440.1, Smp_086830.1, Smp_122810.1, Smp_162440.1, Smp_266840.1	SMEST009300001, SMEST011117002, SMEST021969001, SMEST022574001, SMEST022721001, SMEST026539001, SMEST028915001, SMEST037334001, SMEST048102001, SMEST059569001, SMEST060718001, SMEST063036001, SMEST063597001, SMEST068910001, SMEST076275001	TSAs00001g00091m00001, TSAs00001g00608m00001, TSAs00007g01946m00001, TSAs00010g02524m00001, TSAs00019g03646m00001, TSAs00032g04938m00001, TSAs00096g08457m00001	TsM_000056900, TsM_000058100, TsM_000139700, TsM_000241700, TsM_000502800, TsM_000532800, TsM_000629900, TsM_000839700	CSKR_101306-T1, CSKR_105126-T1, CSKR_106261-T1, CSKR_106365-T1, CSKR_108473-T1	sp|P27105|STOM_HUMAN, sp|Q8TAV4|STML3_HUMAN, sp|Q9NP85|PODO_HUMAN	EgrG_000194700, EgrG_000205700, EgrG_000382000, EgrG_000450500, EgrG_000469900, EgrG_000523300, EgrG_000764700	EmuJ_000194700.1, EmuJ_000205700.1, EmuJ_000382000.1, EmuJ_000450500.1, EmuJ_000469900.1, EmuJ_000523300.1, EmuJ_000764700.1	FGIG_02198, FGIG_05522, FGIG_07254, FGIG_08569, FGIG_10007, FGIG_10857, FGIG_13985	maker-scaffold10x_1459_pilon-snap-gene-0.35-mRNA-1, maker-scaffold10x_145_pilon-snap-gene-0.18-mRNA-1, maker-scaffold10x_157_pilon-snap-gene-0.200-mRNA-1, maker-scaffold10x_520_pilon-snap-gene-1.31-mRNA-1, maker-scaffold10x_617_pilon-augustus-gene-0.171-mRNA-1, snap_masked-scaffold10x_2101_pilon-processed-gene-0.27-mRNA-1	genemark-scf7180006952901-processed-gene-0.4-mRNA-1, maker-scf7180006948470-augustus-gene-0.53-mRNA-1, maker-scf7180006950393-augustus-gene-0.74-mRNA-1, maker-scf7180006950429-augustus-gene-0.31-mRNA-1, snap_masked-scf7180006949194-processed-gene-0.4-mRNA-1, snap_masked-scf7180006950934-processed-gene-0.8-mRNA-1	WMSIL1_LOCUS3020, WMSIL1_LOCUS3113, WMSIL1_LOCUS4269.1, WMSIL1_LOCUS434, WMSIL1_LOCUS6230.2, WMSIL1_LOCUS8124, WMSIL1_LOCUS8334	CRM22_001382, CRM22_004105.1, CRM22_004369.2, CRM22_004402.2, CRM22_005713	FUN_001045-T1, FUN_004360-T1, FUN_006961-T1, FUN_010108-T1, FUN_010713-T1, FUN_010714-T1
OG0000054	T265_02483, T265_02485, T265_05301, T265_09782, T265_10679, T265_11516	DEA37_0001258, DEA37_0004137, DEA37_0005425, DEA37_0005570, DEA37_0005592, DEA37_0007912, DEA37_0008042, DEA37_0008202, DEA37_0011588, DEA37_0011785, DEA37_0011798, DEA37_0014230					SMEST017956001, SMEST023088002, SMEST052384001, SMEST052426001, SMEST053934001, SMEST060269001, SMEST065540001, SMEST065543001, SMEST065555001, SMEST079138001, SMEST079140001, SMEST079142001	TSAs00015g03270m00001, TSAs00015g03271m00001, TSAs00015g03272m00001, TSAs00015g03274m00001, TSAs00015g03275m00001, TSAs00015g03276m00001, TSAs00042g05778m00001, TSAs00042g05779m00001, TSAs00042g05780m00001, TSAs00042g05781m00001, TSAs00042g05782m00001	TsM_000127200, TsM_000174400, TsM_000243700, TsM_000377000, TsM_000565300, TsM_000880900, TsM_000885500, TsM_000972300, TsM_001032000, TsM_001032300, TsM_001074200, TsM_001210500, TsM_001228700	CSKR_102491-T2, CSKR_103575-T1, CSKR_103781-T1, CSKR_103783-T1, CSKR_105434-T1, CSKR_107353-T1, CSKR_113405-T1	sp|Q9H9S5|FKRP_HUMAN	EgrG_000371100, EgrG_000397300, EgrG_000667900, EgrG_000998200	EmuJ_000371100.1, EmuJ_000397300.1, EmuJ_000397600.1, EmuJ_000398200.1, EmuJ_000667900.1, EmuJ_000997700.1, EmuJ_000998000.1, EmuJ_000998100.1, EmuJ_000998200.1	FGIG_00918, FGIG_00919, FGIG_00923, FGIG_02051, FGIG_02052, FGIG_02053, FGIG_02979, FGIG_03665, FGIG_04119, FGIG_09123	maker-scaffold10x_1335_pilon-snap-gene-0.71-mRNA-1, maker-scaffold10x_487_pilon-snap-gene-0.214-mRNA-1, maker-scaffold10x_487_pilon-snap-gene-0.215-mRNA-1, snap_masked-scaffold10x_2229_pilon-processed-gene-0.13-mRNA-1, snap_masked-scaffold10x_2229_pilon-processed-gene-0.16-mRNA-1, snap_masked-scaffold10x_2229_pilon-processed-gene-0.17-mRNA-1, snap_masked-scaffold10x_476_pilon-processed-gene-0.25-…	snap_masked-scf7180006948447-processed-gene-0.4-mRNA-1, snap_masked-scf7180006951296-processed-gene-0.1-mRNA-1, snap_masked-scf7180006953407-processed-gene-0.19-mRNA-1	WMSIL1_LOCUS127, WMSIL1_LOCUS13143, WMSIL1_LOCUS13144, WMSIL1_LOCUS145, WMSIL1_LOCUS4583, WMSIL1_LOCUS9593	CRM22_000942.2, CRM22_003532, CRM22_003576, CRM22_003577, CRM22_003578.2, CRM22_007191, CRM22_007310.6, CRM22_007906.2, CRM22_008532	FUN_000997-T1, FUN_001225-T1, FUN_006707-T1, FUN_007849-T1, FUN_012544-T1, FUN_016312-T1, FUN_016751-T1, FUN_016751-T2, FUN_016751-T3, FUN_017029-T1, FUN_017030-T1, FUN_017381-T1, FUN_017391-T1, FUN_017428-T1, FUN_017700-T1
OG0000055	T265_00265, T265_04127, T265_04194, T265_04665, T265_05485, T265_07831, T265_09523, T265_14421	DEA37_0000110, DEA37_0000381, DEA37_0000538, DEA37_0000744, DEA37_0000778, DEA37_0000963, DEA37_0001272, DEA37_0001273, DEA37_0001350, DEA37_0001351, DEA37_0001401, DEA37_0001783, DEA37_0001944, DEA37_0002137, DEA37_0002579, DEA37_0002748, DEA37_0002844, DEA37_0002849, DEA37_0003294, DEA37_0003323, DEA37_0003488, DEA37_0003854, DEA37_0003885, DEA37_0003895, DEA37_0004128, DEA37_0004271, DEA37_000…		MS3_0011693.1, MS3_0011819.1, MS3_0011830.1, MS3_0011883.1, MS3_0016145.1, MS3_0016751.1, MS3_0017041.1, MS3_0017356.1, MS3_0018633.1, MS3_0019543.1, MS3_0020020.1											maker-scaffold10x_1608_pilon-pred_gff_StringTie-gene-0.21-mRNA-1, maker-scaffold10x_313_pilon-snap-gene-0.71-mRNA-1
OG0000056	T265_02659, T265_03123, T265_07525, T265_07669, T265_08613, T265_11289, T265_14134, T265_14864	DEA37_0002233, DEA37_0003355, DEA37_0004262, DEA37_0004802, DEA37_0008868, DEA37_0009092, DEA37_0009154, DEA37_0011863, DEA37_0014824, DEA37_0015275	DC041_0000189, DC041_0000191, DC041_0000192, DC041_0002689, DC041_0002691, DC041_0004766, DC041_0005373, DC041_0007250, DC041_0008045, DC041_0008213, DC041_0009963, DC041_0012674	MS3_0013075.1, MS3_0015628.1, MS3_0018369.1, MS3_0018398.1, MS3_0018428.1, MS3_0019196.1, MS3_0019505.1	EWB00_001927, EWB00_005275, EWB00_005276.1, EWB00_005277, EWB00_007092	Smp_089320.1, Smp_089330.1, Smp_089370.1, Smp_114430.1, Smp_128340.1, Smp_170890.2, Smp_309060.1, Smp_312180.2, Smp_315260.1, Smp_315270.1, Smp_328800.1, Smp_331260.1, Smp_336300.1, Smp_341830.1, Smp_345060.1	SMEST035035001, SMEST035036001, SMEST035037001, SMEST035040001, SMEST035058001, SMEST035059001, SMEST035060001, SMEST035061001, SMEST035062001, SMEST035067001, SMEST035068001, SMEST035096001			CSKR_100908-T1, CSKR_102911-T1, CSKR_104046-T1, CSKR_105673-T1, CSKR_105674-T1, CSKR_110301-T1, CSKR_110338-T1, CSKR_110910-T1, CSKR_113215-T1				FGIG_01020, FGIG_01021, FGIG_03084, FGIG_03086, FGIG_05777, FGIG_09067, FGIG_09514, FGIG_10232, FGIG_11683, FGIG_11684, FGIG_11753, FGIG_12319	maker-scaffold10x_2189_pilon-augustus-gene-0.3-mRNA-1, maker-scaffold10x_2339_pilon-snap-gene-0.7-mRNA-1, maker-scaffold10x_364_pilon-snap-gene-0.30-mRNA-1, maker-scaffold10x_538_pilon-augustus-gene-0.76-mRNA-1, maker-scaffold10x_538_pilon-augustus-gene-0.86-mRNA-1, maker-scaffold10x_538_pilon-pred_gff_StringTie-gene-0.25-mRNA-1, maker-scaffold10x_538_pilon-snap-gene-0.101-mRNA-1, maker-scaffold1…	snap_masked-scf7180006949271-processed-gene-0.2-mRNA-1, snap_masked-scf7180006953459-processed-gene-0.35-mRNA-1	WMSIL1_LOCUS1193	CRM22_001858, CRM22_001878, CRM22_003884.2, CRM22_006749, CRM22_008167, CRM22_008634, CRM22_009325.2, CRM22_009601	FUN_006219-T1, FUN_009313-T1, FUN_012333-T1, FUN_012334-T1, FUN_014171-T1, FUN_014172-T1, FUN_014173-T1, FUN_014174-T1, FUN_014200-T1
OG0000057	T265_02122, T265_10160, T265_10176, T265_12534, T265_12535, T265_14129, T265_16241	DEA37_0000724, DEA37_0009334, DEA37_0009916, DEA37_0010639, DEA37_0011868, DEA37_0014576	DC041_0000176, DC041_0000287, DC041_0003221, DC041_0007954, DC041_0007975, DC041_0009476, DC041_0009782, DC041_0010671, DC041_0012883, DC041_0012884	MS3_0014340.1, MS3_0014439.1, MS3_0017188.1, MS3_0020511.1	EWB00_005007.3, EWB00_007649, EWB00_007821, EWB00_008231.1, EWB00_008411.1	Smp_064040.1, Smp_159730.1, Smp_322140.1, Smp_333950.1, Smp_337480.1, Smp_347600.1	SMEST008326003, SMEST009652001, SMEST021793006, SMEST022413001, SMEST029469001, SMEST036933002	TSAs00008g02009m00001, TSAs00012g02790m00001, TSAs00026g04320m00001, TSAs00033g05088m00001, TSAs00068g07484m00001, TSAs00068g07485m00001	TsM_000109800, TsM_000136100, TsM_000832800, TsM_001063800, TsM_001063900, TsM_001087900	CSKR_100195-T1, CSKR_108260-T1, CSKR_108263-T1, CSKR_110163-T1, CSKR_111292-T1, CSKR_112226-T1	sp|O75914|PAK3_HUMAN, sp|O96013|PAK4_HUMAN, sp|Q13153|PAK1_HUMAN, sp|Q13177|PAK2_HUMAN, sp|Q9NQU5|PAK6_HUMAN, sp|Q9P286|PAK5_HUMAN	EgrG_000423000, EgrG_000558800, EgrG_000857800, EgrG_001167100, EgrG_001181300, EgrG_002003200	EmuJ_000423000.1, EmuJ_000558800.1, EmuJ_000857800.1, EmuJ_001167100.1, EmuJ_001181300.1	FGIG_02146, FGIG_05419, FGIG_06324, FGIG_08197, FGIG_08495, FGIG_11024, FGIG_11880, FGIG_12477	maker-scaffold10x_102_pilon-snap-gene-0.58-mRNA-1, maker-scaffold10x_116_pilon-augustus-gene-0.8-mRNA-1, maker-scaffold10x_178_pilon-snap-gene-0.21-mRNA-1, maker-scaffold10x_302_pilon-snap-gene-0.154-mRNA-1, snap_masked-scaffold10x_46_pilon-processed-gene-0.1-mRNA-1	genemark-scf7180006952949-processed-gene-0.0-mRNA-1, genemark-scf7180006953378-processed-gene-0.7-mRNA-1, maker-scf7180006950267-snap-gene-0.53-mRNA-1, maker-scf7180006951868-augustus-gene-0.139-mRNA-1, maker-scf7180006951918-augustus-gene-0.85-mRNA-1, maker-scf7180006952353-augustus-gene-0.192-mRNA-1, snap_masked-scf7180006949955-processed-gene-0.4-mRNA-1	WMSIL1_LOCUS12655, WMSIL1_LOCUS13772, WMSIL1_LOCUS6262, WMSIL1_LOCUS7233.1, WMSIL1_LOCUS8821	CRM22_000307, CRM22_000773, CRM22_001699, CRM22_002010.2, CRM22_003075, CRM22_008565, CRM22_009675, CRM22_010422	FUN_001035-T1, FUN_001175-T1, FUN_004781-T1, FUN_004782-T1, FUN_004783-T1, FUN_011254-T1, FUN_012085-T1, FUN_012085-T2, FUN_017283-T1
OG0000058	T265_02327, T265_05693, T265_07607, T265_11107, T265_14333, T265_14334, T265_14335	DEA37_0001077, DEA37_0001079, DEA37_0001488, DEA37_0001802, DEA37_0005790, DEA37_0006435, DEA37_0011260, DEA37_0012014, DEA37_0012015, DEA37_0013192, DEA37_0014567	DC041_0000876, DC041_0000877, DC041_0004978, DC041_0008087, DC041_0008300, DC041_0008301, DC041_0011547, DC041_0011763	MS3_0013630.1, MS3_0013633.1, MS3_0013634.1, MS3_0017495.1, MS3_0017498.1	EWB00_000536, EWB00_000537, EWB00_000538.1, EWB00_000539, EWB00_000540, EWB00_000967, EWB00_001523, EWB00_002842, EWB00_002843, EWB00_002844, EWB00_009716.2, EWB00_010911, EWB00_011071	Smp_067060.1, Smp_085010.1, Smp_103610.1, Smp_141610.1, Smp_344940.1	SMEST048413001, SMEST048414001, SMEST048415001	TSAs00006g01732m00001, TSAs00577g11694m00001, TSAs00639g11848m00001, TSAs00883g12329m00001	TsM_000494400, TsM_000643000, TsM_000936900	CSKR_107800-T1, CSKR_107803-T1, CSKR_108672-T1, CSKR_108674-T1, CSKR_108676-T1, CSKR_108837-T1, CSKR_112832-T1, CSKR_201869-T1, CSKR_204016-T1	sp|P07858|CATB_HUMAN	EgrG_000790200, EgrG_000790300	EmuJ_000790200.1, EmuJ_000790300.1	FGIG_01175, FGIG_02492, FGIG_03713, FGIG_07535, FGIG_08205, FGIG_08512, FGIG_08895, FGIG_08898, FGIG_09064, FGIG_10048, FGIG_12523, FGIG_12667	maker-scaffold10x_1137_pilon-snap-gene-0.95-mRNA-1, maker-scaffold10x_1382_pilon-snap-gene-0.52-mRNA-1, maker-scaffold10x_1382_pilon-snap-gene-0.57-mRNA-1, maker-scaffold10x_1_pilon-augustus-gene-0.142-mRNA-1, maker-scaffold10x_1_pilon-snap-gene-0.151-mRNA-1, maker-scaffold10x_1_pilon-snap-gene-0.163-mRNA-1, maker-scaffold10x_45_pilon-snap-gene-0.54-mRNA-1, maker-scaffold10x_889_pilon-snap-gene-0…	genemark-scf7180006949143-processed-gene-0.1-mRNA-1, maker-scf7180006950272-snap-gene-0.120-mRNA-1, snap_masked-scf7180006951077-processed-gene-0.6-mRNA-1	WMSIL1_LOCUS13840, WMSIL1_LOCUS13842	CRM22_000983, CRM22_002998.3, CRM22_003428.2, CRM22_003844, CRM22_005946.2, CRM22_007234, CRM22_007235, CRM22_007236	FUN_001115-T1, FUN_001493-T1, FUN_001494-T1, FUN_002703-T1, FUN_002704-T1, FUN_008632-T1, FUN_008633-T1, FUN_008633-T2, FUN_017480-T1, FUN_017480-T2, FUN_017481-T1
OG0000059	T265_05662, T265_08443, T265_08474									CSKR_100087-T1, CSKR_100267-T1, CSKR_100524-T1, CSKR_100953-T1, CSKR_100981-T1, CSKR_101065-T1, CSKR_101066-T1, CSKR_101209-T1, CSKR_101325-T1, CSKR_101344-T1, CSKR_101614-T1, CSKR_101725-T1, CSKR_101740-T1, CSKR_102431-T1, CSKR_102470-T1, CSKR_102628-T1, CSKR_102682-T1, CSKR_102741-T1, CSKR_102747-T1, CSKR_103214-T1, CSKR_103485-T1, CSKR_103755-T1, CSKR_103785-T1, CSKR_104118-T1, CSKR_104190-T1,…
OG0000060	T265_08063, T265_08065, T265_10204, T265_12802, T265_14201	DEA37_0007806, DEA37_0012335, DEA37_0014104, DEA37_0014911	DC041_0008434, DC041_0009427, DC041_0010740, DC041_0010968	MS3_0017319.1, MS3_0017341.1	EWB00_001015.1, EWB00_001017, EWB00_004734, EWB00_004735.2, EWB00_004892.2	Smp_017430.1, Smp_173150.1, Smp_303270.1, Smp_303290.1, Smp_320440.1, Smp_320500.1, Smp_335630.1	SMEST009559001, SMEST020341001, SMEST021627001, SMEST021631001, SMEST021642001, SMEST024581001, SMEST063435001, SMEST073695001	TSAs00002g00918m00001, TSAs00002g00920m00001, TSAs00002g00922m00001, TSAs00013g02950m00001, TSAs00015g03135m00001, TSAs00018g03543m00001, TSAs00018g03546m00001, TSAs00044g06000m00001	TsM_000150200, TsM_000150400, TsM_000275200, TsM_000417800, TsM_000435500, TsM_000753100, TsM_000928700, TsM_001149000	CSKR_102059-T1, CSKR_111536-T1, CSKR_111971-T1, CSKR_111972-T1, CSKR_111973-T1, CSKR_114238-T1, CSKR_201809-T1, CSKR_201971-T1, CSKR_204014-T1	sp|O43657|TSN6_HUMAN, sp|P08962|CD63_HUMAN, sp|P19397|CD53_HUMAN, sp|P41732|TSN7_HUMAN	EgrG_000328400, EgrG_000957800, EgrG_000977700, EgrG_001014500, EgrG_001021300, EgrG_001021500, EgrG_001021700, EgrG_001070300, EgrG_001077100, EgrG_001077400	EmuJ_000328400.1, EmuJ_000957800.1, EmuJ_000977700.1, EmuJ_001014500.1, EmuJ_001021300.1, EmuJ_001021500.1, EmuJ_001021700.1, EmuJ_001070300.1, EmuJ_001077100.1, EmuJ_001077200.1, EmuJ_001077300.1, EmuJ_001077400.1	FGIG_01662, FGIG_03543, FGIG_08348, FGIG_09690, FGIG_09691, FGIG_12136	maker-scaffold10x_1213_pilon-snap-gene-0.59-mRNA-1, maker-scaffold10x_1606_pilon-snap-gene-0.1-mRNA-1, maker-scaffold10x_384_pilon-snap-gene-0.54-mRNA-1, maker-scaffold10x_384_pilon-snap-gene-0.55-mRNA-1, maker-scaffold10x_973_pilon-snap-gene-0.68-mRNA-1	snap_masked-scf7180006947589-processed-gene-0.5-mRNA-1, snap_masked-scf7180006952275-processed-gene-0.6-mRNA-1	WMSIL1_LOCUS11946, WMSIL1_LOCUS11966.1, WMSIL1_LOCUS12022, WMSIL1_LOCUS12488, WMSIL1_LOCUS1425, WMSIL1_LOCUS5265.2, WMSIL1_LOCUS762	CRM22_000453, CRM22_000454, CRM22_000455, CRM22_001603, CRM22_002364, CRM22_005086, CRM22_005223.2, CRM22_005722, CRM22_008592.1	FUN_009361-T1, FUN_009362-T1, FUN_010355-T1, FUN_012193-T1
OG0000061	T265_00234, T265_00235, T265_06194, T265_07708, T265_07709, T265_12492, T265_12494, T265_12495, T265_13972, T265_14167	DEA37_0000230, DEA37_0003755, DEA37_0007919, DEA37_0009499, DEA37_0010138, DEA37_0010142	DC041_0000725, DC041_0000728, DC041_0000730, DC041_0000734, DC041_0000735, DC041_0008493	MS3_0016376.1, MS3_0016377.1, MS3_0016378.1, MS3_0016379.1, MS3_0016380.1	EWB00_002048.3, EWB00_002049, EWB00_002050.2, EWB00_002051.2, EWB00_002053.1, EWB00_010539, EWB00_010822	Smp_134980.2, Smp_135010.1, Smp_135020.1, Smp_145560.4, Smp_245140.1, Smp_245150.6, Smp_245160.1	SMEST018042001, SMEST060691003, SMEST060693004, SMEST060694001, SMEST060698002, SMEST060699002, SMEST062462001, SMEST062465002, SMEST062468001	TSAs00011g02688m00001, TSAs00021g03841m00001, TSAs00028g04560m00001, TSAs00059g06957m00001, TSAs00219g10037m00001, TSAs00269g10389m00001	TsM_000257900, TsM_000321100, TsM_000400900, TsM_000498800, TsM_000516600, TsM_000563600, TsM_000788600, TsM_000788700, TsM_000823200	CSKR_102516-T1, CSKR_102517-T1, CSKR_108137-T1, CSKR_108138-T1, CSKR_108142-T1, CSKR_108143-T1, CSKR_108542-T1, CSKR_110533-T1, CSKR_112826-T1, CSKR_202661-T1		EgrG_000343700, EgrG_000418800, EgrG_000586800, EgrG_000586900, EgrG_000606100, EgrG_000633400, EgrG_000661800, EgrG_000662500	EmuJ_000343700.1, EmuJ_000418800.1, EmuJ_000586800.1, EmuJ_000586900.1, EmuJ_000606100.1, EmuJ_000633400.1, EmuJ_000661800.1, EmuJ_000662500.1	FGIG_04378, FGIG_04728, FGIG_06427	maker-scaffold10x_460_pilon-snap-gene-0.20-mRNA-1, maker-scaffold10x_546_pilon-snap-gene-0.11-mRNA-1, maker-scaffold10x_598_pilon-snap-gene-1.104-mRNA-1	maker-scf7180006948395-snap-gene-0.36-mRNA-1, maker-scf7180006952951-snap-gene-0.81-mRNA-1	WMSIL1_LOCUS1198, WMSIL1_LOCUS2075, WMSIL1_LOCUS3182, WMSIL1_LOCUS3206, WMSIL1_LOCUS3622.2, WMSIL1_LOCUS4385.2, WMSIL1_LOCUS4387, WMSIL1_LOCUS8831	CRM22_000523.1, CRM22_002709.1, CRM22_004494.3, CRM22_004979.2, CRM22_009225, CRM22_009226.3, CRM22_010237.1, CRM22_010238, CRM22_011312.2	FUN_004993-T1, FUN_007694-T1
OG0000062	T265_00615, T265_01125, T265_03945, T265_09072, T265_09329, T265_09330, T265_09794, T265_11602	DEA37_0001662, DEA37_0001666, DEA37_0001667, DEA37_0001668, DEA37_0001669, DEA37_0001826, DEA37_0006335, DEA37_0008084, DEA37_0010371, DEA37_0012185, DEA37_0012219	DC041_0002624, DC041_0006640, DC041_0006644, DC041_0006645, DC041_0006646	MS3_0013916.1, MS3_0015700.1	EWB00_009179, EWB00_009180	Smp_326080.1, Smp_326090.1	SMEST020910001, SMEST031472001, SMEST040243003, SMEST064418001	TSAs00029g04658m00001, TSAs00040g05689m00001, TSAs00042g05813m00001	TsM_000113700, TsM_000979900, TsM_001054400	CSKR_102573-T1, CSKR_104208-T1, CSKR_104687-T1, CSKR_106757-T1, CSKR_106758-T1, CSKR_112566-T1, CSKR_114118-T1, CSKR_203530-T1	sp|A6NK97|S22AK_HUMAN, sp|O15245|S22A1_HUMAN, sp|O75751|S22A3_HUMAN, sp|Q4U2R8|S22A6_HUMAN, sp|Q63ZE4|S22AA_HUMAN, sp|Q6T423|S22AP_HUMAN, sp|Q86VW1|S22AG_HUMAN, sp|Q8IVM8|S22A9_HUMAN, sp|Q8IZD6|S22AF_HUMAN, sp|Q8N4F4|S22AO_HUMAN, sp|Q8TCC7|S22A8_HUMAN, sp|Q96S37|S22AC_HUMAN, sp|Q9H015|S22A4_HUMAN, sp|Q9NSA0|S22AB_HUMAN, sp|Q9Y226|S22AD_HUMAN, sp|Q9Y267|S22AE_HUMAN, sp|Q9Y694|S22A7_HUMAN	EgrG_000994100, EgrG_001058900, EgrG_001099600	EmuJ_000994100.1, EmuJ_001058900.1, EmuJ_001099600.1	FGIG_01970, FGIG_08723, FGIG_08724, FGIG_08742, FGIG_08987, FGIG_09649, FGIG_09909, FGIG_11275	maker-scaffold10x_1045_pilon-pred_gff_StringTie-gene-0.37-mRNA-1, maker-scaffold10x_1662_pilon-pred_gff_StringTie-gene-0.42-mRNA-1, maker-scaffold10x_237_pilon-snap-gene-0.62-mRNA-1, snap_masked-scaffold10x_237_pilon-processed-gene-0.22-mRNA-1	snap_masked-scf7180006953322-processed-gene-0.14-mRNA-1	WMSIL1_LOCUS1432, WMSIL1_LOCUS8587, WMSIL1_LOCUS8592, WMSIL1_LOCUS9551	CRM22_001818, CRM22_002066, CRM22_003916.2, CRM22_003917, CRM22_004666, CRM22_006098, CRM22_008682, CRM22_010048	FUN_005128-T1, FUN_005129-T1, FUN_005130-T1, FUN_008843-T1, FUN_008844-T1, FUN_008845-T1, FUN_008846-T1, FUN_008847-T1, FUN_010614-T1, FUN_010615-T1, FUN_010616-T1, FUN_010617-T1, FUN_011642-T1, FUN_012634-T1, FUN_015443-T1, FUN_015444-T1, FUN_015445-T1, FUN_015446-T1, FUN_015447-T1, FUN_015461-T1, FUN_015462-T1, FUN_015597-T1
OG0000063	T265_00935, T265_03381, T265_03382, T265_05607, T265_06564, T265_06963, T265_10008, T265_10009, T265_11389, T265_11695, T265_11956, T265_12026, T265_12143, T265_12190, T265_13528, T265_13533, T265_14803, T265_15759, T265_15793, T265_16259, T265_16369, T265_16376	DEA37_0000508, DEA37_0009439, DEA37_0009627, DEA37_0011450, DEA37_0011451, DEA37_0012156								CSKR_100221-T1, CSKR_102981-T1, CSKR_106192-T1, CSKR_108924-T1, CSKR_108926-T1, CSKR_108928-T1, CSKR_108941-T1, CSKR_109276-T1, CSKR_109279-T1, CSKR_109283-T1, CSKR_109386-T1, CSKR_109387-T1, CSKR_109388-T1, CSKR_109389-T1, CSKR_109391-T1, CSKR_109393-T1, CSKR_109394-T1, CSKR_111882-T1, CSKR_111883-T1, CSKR_112039-T1, CSKR_112742-T1, CSKR_113061-T1, CSKR_113290-T1, CSKR_113603-T1, CSKR_114470-T1,…				FGIG_01096, FGIG_01310, FGIG_01391, FGIG_01396, FGIG_02576, FGIG_02812, FGIG_03662, FGIG_03663, FGIG_03664, FGIG_04020, FGIG_04816, FGIG_05738, FGIG_06226, FGIG_06658, FGIG_07383, FGIG_07765, FGIG_08566, FGIG_08698, FGIG_08699, FGIG_09734, FGIG_09735, FGIG_10178, FGIG_10255, FGIG_10376, FGIG_10377, FGIG_10672, FGIG_10850, FGIG_12132	maker-scaffold10x_1014_pilon-snap-gene-0.33-mRNA-1, maker-scaffold10x_142_pilon-snap-gene-0.67-mRNA-1, maker-scaffold10x_142_pilon-snap-gene-0.68-mRNA-1, maker-scaffold10x_142_pilon-snap-gene-0.81-mRNA-1, maker-scaffold10x_1433_pilon-snap-gene-0.0-mRNA-1, maker-scaffold10x_150_pilon-snap-gene-0.19-mRNA-1, maker-scaffold10x_150_pilon-snap-gene-0.20-mRNA-1, maker-scaffold10x_150_pilon-snap-gene-0.2…			CRM22_000436, CRM22_001245, CRM22_001246, CRM22_001535, CRM22_001536, CRM22_001849, CRM22_003060, CRM22_003061, CRM22_003062.2, CRM22_003063, CRM22_003125, CRM22_003386, CRM22_003387.1, CRM22_003388, CRM22_004227, CRM22_004864, CRM22_005987.2, CRM22_006071, CRM22_007132, CRM22_010499
OG0000064	T265_01008, T265_03296, T265_06391, T265_07743, T265_08220, T265_08221, T265_16019	DEA37_0001773, DEA37_0002860, DEA37_0009787, DEA37_0009821, DEA37_0011498	DC041_0001684, DC041_0003268, DC041_0005306, DC041_0005763, DC041_0006003, DC041_0010247, DC041_0010248, DC041_0010252, DC041_0010582, DC041_0012668	MS3_0011747.1, MS3_0012552.1, MS3_0012918.1, MS3_0015672.1, MS3_0019195.1	EWB00_001218, EWB00_001219, EWB00_003076, EWB00_003442, EWB00_003444, EWB00_005608, EWB00_011398	Smp_051130.1, Smp_126530.1, Smp_128330.1, Smp_342280.1, Smp_342540.1	SMEST002533001, SMEST008885001, SMEST014306004, SMEST033317001, SMEST036336002, SMEST065612001, SMEST078333002, SMEST080027001	TSAs00020g03732m00001, TSAs00026g04359m00001, TSAs00054g06652m00001, TSAs00065g07266m00001	TsM_000263600, TsM_000444900, TsM_000744000, TsM_000886200, TsM_001143600	CSKR_101074-T1, CSKR_107921-T1, CSKR_112382-T1, CSKR_112439-T1, CSKR_113052-T1	sp|A0A1W2PQ73|ERFL_HUMAN, sp|O00321|ETV2_HUMAN, sp|O95238|SPDEF_HUMAN, sp|P11308|ERG_HUMAN, sp|P14921|ETS1_HUMAN, sp|P15036|ETS2_HUMAN, sp|P19419|ELK1_HUMAN, sp|P28324|ELK4_HUMAN, sp|P41161|ETV5_HUMAN, sp|P41162|ETV3_HUMAN, sp|P41970|ELK3_HUMAN, sp|P43268|ETV4_HUMAN, sp|P50548|ERF_HUMAN, sp|P50549|ETV1_HUMAN, sp|Q01543|FLI1_HUMAN, sp|Q6ZN32|ETV3L_HUMAN, sp|Q99581|FEV_HUMAN	EgrG_000188000, EgrG_000751100, EgrG_000980500	EmuJ_000188000.1, EmuJ_000751100.1, EmuJ_000980500.1, EmuJ_001186600.1	FGIG_06735, FGIG_06736, FGIG_06987, FGIG_07216, FGIG_10522, FGIG_10933, FGIG_11260	maker-scaffold10x_1619_pilon-snap-gene-0.17-mRNA-1, maker-scaffold10x_324_pilon-snap-gene-0.82-mRNA-1, maker-scaffold10x_513_pilon-snap-gene-0.67-mRNA-1, maker-scaffold10x_767_pilon-snap-gene-0.6-mRNA-1, snap_masked-scaffold10x_781_pilon-processed-gene-0.54-mRNA-1	genemark-scf7180006947799-processed-gene-0.0-mRNA-1, snap_masked-scf7180006951095-processed-gene-0.42-mRNA-1, snap_masked-scf7180006952034-processed-gene-0.7-mRNA-1, snap_masked-scf7180006952797-processed-gene-0.13-mRNA-1, snap_masked-scf7180006953015-processed-gene-0.18-mRNA-1	WMSIL1_LOCUS11956.1, WMSIL1_LOCUS13352, WMSIL1_LOCUS14886, WMSIL1_LOCUS6654	CRM22_003363, CRM22_005219, CRM22_005374, CRM22_009650, CRM22_011071	FUN_002188-T1, FUN_004789-T1, FUN_007975-T1, FUN_009388-T1, FUN_015480-T1
OG0000065	T265_02085, T265_07546, T265_07956, T265_13191, T265_14318, T265_14738	DEA37_0000989, DEA37_0006725, DEA37_0007668, DEA37_0010573, DEA37_0012855, DEA37_0012856, DEA37_0012857, DEA37_0012858, DEA37_0012907	DC041_0005466, DC041_0005684, DC041_0006777, DC041_0006781, DC041_0010204, DC041_0011458, DC041_0012372	MS3_0011648.1, MS3_0011649.1, MS3_0011675.1, MS3_0013645.1, MS3_0016106.1, MS3_0017595.1, MS3_0020709.1	EWB00_003121.2, EWB00_005532.3, EWB00_007310.2, EWB00_007770, EWB00_007997, EWB00_008985	Smp_125560.1, Smp_165850.1, Smp_175090.1, Smp_209040.1, Smp_244300.1, Smp_266800.4, Smp_311350.1	SMEST024739001	TSAs00004g01202m00001, TSAs00010g02485m00001, TSAs00045g06075m00001, TSAs00109g08749m00001	TsM_000267400, TsM_000751900, TsM_001014300, TsM_001230000	CSKR_100047-T1, CSKR_104599-T1, CSKR_104602-T1, CSKR_104603-T1, CSKR_108043-T1, CSKR_109333-T1	sp|P33121|ACSL1_HUMAN, sp|Q9UKU0|ACSL6_HUMAN, sp|Q9ULC5|ACSL5_HUMAN	EgrG_000078800, EgrG_000445600, EgrG_000457800, EgrG_000708900	EmuJ_000078800.1, EmuJ_000445600.1, EmuJ_000457800.1, EmuJ_000708900.1	FGIG_00674, FGIG_01275, FGIG_01376, FGIG_04336, FGIG_04391, FGIG_06768	maker-scaffold10x_123_pilon-snap-gene-0.58-mRNA-1, maker-scaffold10x_1444_pilon-augustus-gene-0.5-mRNA-1, maker-scaffold10x_1444_pilon-snap-gene-0.37-mRNA-1, maker-scaffold10x_158_pilon-snap-gene-0.43-mRNA-1, maker-scaffold10x_7_pilon-snap-gene-1.63-mRNA-1	maker-scf7180006950919-snap-gene-0.30-mRNA-1, snap_masked-scf7180006950202-processed-gene-0.14-mRNA-1	WMSIL1_LOCUS12954.1, WMSIL1_LOCUS13783, WMSIL1_LOCUS13785, WMSIL1_LOCUS7349, WMSIL1_LOCUS9241.1	CRM22_000235, CRM22_000511, CRM22_000512, CRM22_002360, CRM22_003467, CRM22_007260, CRM22_009278, CRM22_011146	FUN_002609-T1, FUN_002610-T1, FUN_002610-T2, FUN_002611-T1, FUN_008180-T1, FUN_008181-T1, FUN_008278-T1, FUN_008279-T1, FUN_008285-T1, FUN_008286-T1, FUN_008287-T1, FUN_010034-T1, FUN_010035-T1, FUN_010050-T1, FUN_012464-T1, FUN_013714-T1, FUN_013715-T1, FUN_013715-T2, FUN_013716-T1, FUN_013716-T2, FUN_013717-T1
OG0000066	T265_00686, T265_03601, T265_03786, T265_08080, T265_08744, T265_08745, T265_10778, T265_12233	DEA37_0000082, DEA37_0000927, DEA37_0002134, DEA37_0003496, DEA37_0003910, DEA37_0004466, DEA37_0007356, DEA37_0007496, DEA37_0007497, DEA37_0008247, DEA37_0008324, DEA37_0008325, DEA37_0009109, DEA37_0009110, DEA37_0009763, DEA37_0010256, DEA37_0010525, DEA37_0011568, DEA37_0012216, DEA37_0014806	DC041_0000363, DC041_0005256, DC041_0005259, DC041_0005262, DC041_0005269, DC041_0005273	MS3_0012084.1, MS3_0014029.1, MS3_0020182.1, MS3_0020184.1, MS3_0020185.1, MS3_0020186.1, MS3_0020187.1, MS3_0020188.1	EWB00_001313, EWB00_006855, EWB00_006856, EWB00_006857, EWB00_006858, EWB00_006859, EWB00_006860, EWB00_008368	Smp_027940.1, Smp_137300.1, Smp_137310.1, Smp_137320.1, Smp_178420.1, Smp_180140.1, Smp_204580.1, Smp_319310.2	SMEST000478001, SMEST003474001, SMEST005776001, SMEST008854001, SMEST021157001, SMEST027977001, SMEST037908001, SMEST037926001, SMEST051471001, SMEST051981001, SMEST056470001			CSKR_101351-T1, CSKR_101543-T1, CSKR_101551-T1, CSKR_101552-T1, CSKR_101971-T1, CSKR_105735-T1, CSKR_106857-T1, CSKR_106859-T1, CSKR_107584-T1, CSKR_112974-T1, CSKR_200565-T1, CSKR_200566-T1, CSKR_200782-T1, CSKR_201774-T1				FGIG_03476, FGIG_03477, FGIG_04435, FGIG_05628, FGIG_05831, FGIG_08361, FGIG_09137, FGIG_09531, FGIG_10073, FGIG_11974, FGIG_12425		snap_masked-scf7180006947725-processed-gene-0.1-mRNA-1		CRM22_000443, CRM22_000729, CRM22_000730, CRM22_000732, CRM22_001358, CRM22_001649, CRM22_003726, CRM22_004907, CRM22_006315, CRM22_007533, CRM22_007534, CRM22_007535, CRM22_007788, CRM22_009642, CRM22_011199	FUN_000369-T1, FUN_000554-T1, FUN_002230-T1, FUN_017340-T1
OG0000067	T265_04197, T265_05015, T265_05708, T265_11408, T265_12418	DEA37_0001093, DEA37_0005011, DEA37_0006287, DEA37_0010338, DEA37_0010427, DEA37_0011997, DEA37_0013695, DEA37_0013697, DEA37_0014545	DC041_0001194, DC041_0002536, DC041_0002681, DC041_0003835, DC041_0004486, DC041_0005417, DC041_0007624, DC041_0012235, DC041_0012236	MS3_0013463.1, MS3_0017083.1, MS3_0019570.1	EWB00_006186, EWB00_008080.2, EWB00_008082, EWB00_008083, EWB00_010470, EWB00_011286	Smp_060760.1, Smp_086860.1, Smp_089870.1, Smp_337740.1	SMEST006040002, SMEST018807001, SMEST067932001	TSAs00001g00573m00001, TSAs00107g08719m00001, TSAs00327g10728m00001, TSAs00387g11026m00001, TSAs00406g11093m00001, TSAs00429g11193m00001, TSAs00473g11362m00001, TSAs00570g11672m00001, TSAs00803g12222m00001, TSAs00866g12309m00001	TsM_000088900, TsM_000268800, TsM_000323500, TsM_000335400	CSKR_100479-T1, CSKR_100482-T1, CSKR_107502-T1, CSKR_109905-T1, CSKR_111765-T1	sp|P04908|H2A1B_HUMAN, sp|P0C0S8|H2A1_HUMAN, sp|P16104|H2AX_HUMAN, sp|P20671|H2A1D_HUMAN, sp|Q16777|H2A2C_HUMAN, sp|Q6FI13|H2A2A_HUMAN, sp|Q7L7L0|H2A3_HUMAN, sp|Q8IUE6|H2A2B_HUMAN, sp|Q93077|H2A1C_HUMAN, sp|Q96KK5|H2A1H_HUMAN, sp|Q96QV6|H2A1A_HUMAN, sp|Q99878|H2A1J_HUMAN, sp|Q9BTM1|H2AJ_HUMAN	EgrG_000209600, EgrG_000472600, EgrG_000472900, EgrG_002051200, EgrG_002051500	EmuJ_000209600.1, EmuJ_000279200.1, EmuJ_000337000.1, EmuJ_000367200.1, EmuJ_000367500.1, EmuJ_000383600.1, EmuJ_000383900.1, EmuJ_000384200.1, EmuJ_000385900.1, EmuJ_000472600.1, EmuJ_000472900.1, EmuJ_000709900.1, EmuJ_001201500.1, EmuJ_001203200.1, EmuJ_002202600.1	FGIG_02583, FGIG_04620	augustus_masked-scaffold10x_1318_pilon-processed-gene-0.40-mRNA-1, augustus_masked-scaffold10x_377_pilon-processed-gene-0.182-mRNA-1	augustus_masked-scf7180006947097-processed-gene-0.0-mRNA-1, augustus_masked-scf7180006951061-processed-gene-0.0-mRNA-1, augustus_masked-scf7180006953342-processed-gene-0.1-mRNA-1, augustus_masked-scf7180006953346-processed-gene-0.0-mRNA-1, maker-scf7180006948235-augustus-gene-0.49-mRNA-1	WMSIL1_LOCUS11617, WMSIL1_LOCUS318	CRM22_002597, CRM22_002602, CRM22_002604, CRM22_002605, CRM22_004081, CRM22_005561, CRM22_010118, CRM22_011382	FUN_013199-T1, FUN_013201-T1, FUN_013202-T1
OG0000068	T265_01520, T265_01523, T265_03007, T265_05571, T265_08101, T265_12545, T265_12546, T265_12581, T265_12829, T265_12830, T265_13814	DEA37_0003171, DEA37_0003464, DEA37_0004742, DEA37_0004824, DEA37_0007133, DEA37_0009362, DEA37_0010257, DEA37_0010259, DEA37_0011591, DEA37_0011762	DC041_0001597, DC041_0003238, DC041_0004878, DC041_0005604, DC041_0005982, DC041_0005984	MS3_0013016.1, MS3_0019183.1, MS3_0019186.1, MS3_0020757.1, MS3_0020759.1, MS3_0020761.1	EWB00_002108.2, EWB00_003089, EWB00_007279.2, EWB00_007280, EWB00_011183	Smp_155520.1, Smp_322720.1, Smp_336270.1, Smp_342380.1, Smp_347540.2		TSAs00009g02270m00001, TSAs00019g03605m00001	TsM_000932100	CSKR_100580-T1, CSKR_102017-T1, CSKR_104084-T1, CSKR_105384-T1, CSKR_110058-T1, CSKR_110059-T1, CSKR_110060-T1, CSKR_110567-T1, CSKR_110568-T1, CSKR_111456-T1, CSKR_113144-T1, CSKR_113145-T1		EgrG_000768900	EmuJ_000768900.1, EmuJ_000769100.1, EmuJ_000769200.1	FGIG_01592, FGIG_05375, FGIG_05376, FGIG_05377, FGIG_06523, FGIG_10846, FGIG_11768	maker-scaffold10x_1421_pilon-snap-gene-0.5-mRNA-1, maker-scaffold10x_291_pilon-snap-gene-0.80-mRNA-1, maker-scaffold10x_646_pilon-snap-gene-0.19-mRNA-1, maker-scaffold10x_78_pilon-augustus-gene-0.15-mRNA-1, maker-scaffold10x_78_pilon-snap-gene-0.31-mRNA-1, maker-scaffold10x_78_pilon-snap-gene-0.32-mRNA-1, snap_masked-scaffold10x_1421_pilon-processed-gene-0.1-mRNA-1	snap_masked-scf7180006953278-processed-gene-0.6-mRNA-1	WMSIL1_LOCUS12355.4, WMSIL1_LOCUS3270, WMSIL1_LOCUS3271.1, WMSIL1_LOCUS700, WMSIL1_LOCUS709, WMSIL1_LOCUS710, WMSIL1_LOCUS7485.1, WMSIL1_LOCUS844, WMSIL1_LOCUS854	CRM22_005111, CRM22_005112.1, CRM22_005113.3, CRM22_005193, CRM22_005369.4, CRM22_007035.3, CRM22_007036.3, CRM22_010445.2, CRM22_010894.4	FUN_000188-T1, FUN_001375-T1, FUN_001375-T2, FUN_004577-T1, FUN_004578-T1, FUN_006148-T1, FUN_006374-T1, FUN_006375-T1, FUN_006376-T1, FUN_006377-T1, FUN_006378-T1, FUN_006378-T2, FUN_007925-T1, FUN_009069-T1, FUN_013240-T1, FUN_013240-T2
OG0000069	T265_00184, T265_01189, T265_02619, T265_03862, T265_04612, T265_06107, T265_07142, T265_07665, T265_09377, T265_09473, T265_11306, T265_11851, T265_12063, T265_12839, T265_15605	DEA37_0004851, DEA37_0008076, DEA37_0008371, DEA37_0012811		MS3_0011842.1, MS3_0012208.1, MS3_0012508.1, MS3_0012510.1, MS3_0013100.1, MS3_0013979.1, MS3_0014684.1, MS3_0014860.1, MS3_0015057.1, MS3_0015066.1, MS3_0015087.1, MS3_0015562.1, MS3_0016001.1, MS3_0016348.1, MS3_0016674.1, MS3_0016854.1, MS3_0016878.1, MS3_0017175.1, MS3_0017523.1, MS3_0018106.1, MS3_0018839.1, MS3_0019441.1, MS3_0019607.1, MS3_0019693.1, MS3_0019878.1, MS3_0020284.1	EWB00_000272, EWB00_006525, EWB00_006697	Smp_015160.1, Smp_072670.1, Smp_122190.1, Smp_122320.1, Smp_124870.1, Smp_130720.1, Smp_131750.1, Smp_132110.1, Smp_132360.1, Smp_132960.1, Smp_147130.1, Smp_150000.1, Smp_160980.1, Smp_160990.1, Smp_161690.1, Smp_165450.1, Smp_170190.1, Smp_173310.1, Smp_174460.1, Smp_175080.1, Smp_175880.1, Smp_185870.1, Smp_185930.1, Smp_190540.1, Smp_190710.1, Smp_190740.1, Smp_192010.1, Smp_192230.1, Smp_193…	SMEST008760001, SMEST046028001	TSAs00001g00229m00001, TSAs00039g05581m00001	TsM_000811700	CSKR_201051-T1, CSKR_204015-T1, CSKR_204026-T1		EgrG_000248900	EmuJ_000248900.1	FGIG_01604, FGIG_01605, FGIG_05277, FGIG_11514	maker-scaffold10x_2638_pilon-snap-gene-0.33-mRNA-1, maker-scaffold10x_721_pilon-pred_gff_StringTie-gene-0.53-mRNA-1, maker-scaffold10x_973_pilon-pred_gff_StringTie-gene-0.99-mRNA-1		WMSIL1_LOCUS10588, WMSIL1_LOCUS2362, WMSIL1_LOCUS482, WMSIL1_LOCUS9245		FUN_017171-T1, FUN_017280-T1, FUN_017330-T1, FUN_017342-T1, FUN_017378-T1, FUN_017447-T1, FUN_017623-T1, FUN_017685-T1, FUN_017708-T1
OG0000070	T265_05648, T265_05667, T265_13118, T265_16326	DEA37_0005114, DEA37_0010404, DEA37_0014955	DC041_0000575, DC041_0001429, DC041_0002543, DC041_0002544, DC041_0007292, DC041_0007293, DC041_0007295	MS3_0019988.1	EWB00_005092, EWB00_006661, EWB00_006662.2, EWB00_008387	Smp_031680.1, Smp_139330.1, Smp_180570.1, Smp_246130.1	SMEST000214001, SMEST002905001, SMEST011827001, SMEST014741002, SMEST015383002, SMEST020665001, SMEST023242002, SMEST028455001, SMEST029213001, SMEST031561001, SMEST047372005, SMEST047472002, SMEST056721001, SMEST061503001, SMEST064521001, SMEST068777002	TSAs00002g00763m00001, TSAs00047g06184m00001, TSAs00047g06188m00001, TSAs00075g07783m00001	TsM_000273200, TsM_000436900, TsM_000442200, TsM_000714100, TsM_000892300	CSKR_109717-T1, CSKR_109736-T1, CSKR_109824-T1, CSKR_111805-T1	sp|P02708|ACHA_HUMAN, sp|P07510|ACHG_HUMAN, sp|P11230|ACHB_HUMAN, sp|P17787|ACHB2_HUMAN, sp|P30532|ACHA5_HUMAN, sp|P30926|ACHB4_HUMAN, sp|P32297|ACHA3_HUMAN, sp|P36544|ACHA7_HUMAN, sp|P43681|ACHA4_HUMAN, sp|Q04844|ACHE_HUMAN, sp|Q05901|ACHB3_HUMAN, sp|Q07001|ACHD_HUMAN, sp|Q15822|ACHA2_HUMAN, sp|Q15825|ACHA6_HUMAN, sp|Q494W8|CRFM7_HUMAN, sp|Q9GZZ6|ACH10_HUMAN, sp|Q9UGM1|ACHA9_HUMAN, tr|A0A1W2PN81…	EgrG_000719050, EgrG_000916400, EgrG_000984000, EgrG_000984100, EgrG_001040300	EmuJ_000719050.1, EmuJ_000916400.1, EmuJ_000984000.1, EmuJ_000984100.1, EmuJ_001040300.1	FGIG_02589, FGIG_02590, FGIG_03226, FGIG_04082	maker-scaffold10x_111_pilon-augustus-gene-0.6-mRNA-1, maker-scaffold10x_111_pilon-snap-gene-0.71-mRNA-1, maker-scaffold10x_345_pilon-augustus-gene-0.44-mRNA-1, maker-scaffold10x_894_pilon-augustus-gene-0.86-mRNA-1	genemark-scf7180006948030-processed-gene-0.0-mRNA-1, genemark-scf7180006950185-processed-gene-0.3-mRNA-1, genemark-scf7180006953275-processed-gene-0.1-mRNA-1, maker-scf7180006950185-snap-gene-0.45-mRNA-1, maker-scf7180006952878-snap-gene-0.90-mRNA-1, maker-scf7180006952878-snap-gene-0.91-mRNA-1, maker-scf7180006952885-snap-gene-0.51-mRNA-1, maker-scf7180006953238-snap-gene-0.67-mRNA-1, maker-scf7…	WMSIL1_LOCUS12072, WMSIL1_LOCUS14069, WMSIL1_LOCUS14711, WMSIL1_LOCUS1946	CRM22_004828, CRM22_004829, CRM22_006211.6, CRM22_009721, CRM22_010277.1	FUN_000044-T1, FUN_006016-T1, FUN_015090-T1
OG0000071	T265_14897	DEA37_0011090	DC041_0010515, DC041_0012800, DC041_0012807, DC041_0012810	MS3_0016071.1	EWB00_004006, EWB00_010271, EWB00_010273, EWB00_010274, EWB00_010275, EWB00_010277, EWB00_010278	Smp_151200.1, Smp_151220.1, Smp_323730.1, Smp_333180.1		TSAs00002g00715m00001, TSAs00041g05772m00001, TSAs00041g05773m00001, TSAs00078g07921m00001, TSAs00078g07922m00001, TSAs00096g08472m00001, TSAs00096g08476m00001, TSAs00096g08478m00001, TSAs00100g08552m00001, TSAs00184g09745m00001, TSAs00193g09817m00001, TSAs00193g09820m00001, TSAs00193g09823m00001, TSAs00195g09851m00001, TSAs00195g09852m00001, TSAs00224g10075m00001, TSAs00259g10311m00001, TSAs0025…	TsM_000032600, TsM_000087900, TsM_000164900, TsM_000343000, TsM_000366500, TsM_000384100, TsM_000402700, TsM_000410000, TsM_000617600, TsM_000875900, TsM_000965300, TsM_000968900, TsM_000993200, TsM_001023700, TsM_001075100, TsM_001178800, TsM_001247500	CSKR_103074-T1, CSKR_202045-T1		EgrG_000370800, EgrG_000406400, EgrG_000525000, EgrG_000525200, EgrG_001110000, EgrG_001110100, EgrG_002009400	EmuJ_000039900.1, EmuJ_000370800.1, EmuJ_000398300.1, EmuJ_000406400.1, EmuJ_000525000.1, EmuJ_000525200.1, EmuJ_000525300.1, EmuJ_000549300.1, EmuJ_001110000.1, EmuJ_001110100.1	FGIG_04495, FGIG_08360	maker-scaffold10x_2153_pilon-snap-gene-0.1-mRNA-1, maker-scaffold10x_284_pilon-snap-gene-0.110-mRNA-1, maker-scaffold10x_730_pilon-snap-gene-0.92-mRNA-1		WMSIL1_LOCUS10086, WMSIL1_LOCUS10786, WMSIL1_LOCUS10828, WMSIL1_LOCUS10902, WMSIL1_LOCUS1182, WMSIL1_LOCUS13169, WMSIL1_LOCUS4683, WMSIL1_LOCUS5377	CRM22_006994, CRM22_010272	FUN_002638-T1, FUN_006762-T1, FUN_006763-T1, FUN_009300-T1, FUN_011051-T1, FUN_015403-T1, FUN_016254-T1, FUN_016255-T1, FUN_016311-T1, FUN_016739-T1, FUN_016753-T1, FUN_016758-T1, FUN_016797-T1, FUN_016798-T1
OG0000072							SMEST000297001, SMEST001508001, SMEST002063001, SMEST002321002, SMEST002766001, SMEST003001001, SMEST005606001, SMEST005751001, SMEST007280001, SMEST009672001, SMEST011087001, SMEST012970001, SMEST014787001, SMEST015081001, SMEST015276002, SMEST016133001, SMEST016537001, SMEST016902001, SMEST016906001, SMEST017160001, SMEST017427001, SMEST017667001, SMEST018969001, SMEST019218001, SMEST019250001,…
OG0000073	T265_00470, T265_03558, T265_07359, T265_07360, T265_07863	DEA37_0001864	DC041_0006294, DC041_0013089	MS3_0014292.1, MS3_0014431.1, MS3_0016429.1, MS3_0017011.1, MS3_0019342.1	EWB00_000191.2, EWB00_002983.7, EWB00_002984, EWB00_006776, EWB00_006794.2, EWB00_007831	Smp_017280.1, Smp_046690.1, Smp_089430.1, Smp_130170.1, Smp_335990.1	SMEST007687004, SMEST010777001, SMEST011728002, SMEST014081001, SMEST025683001, SMEST032615001, SMEST034764001, SMEST035681001, SMEST039444001, SMEST048258002, SMEST048830001, SMEST055743001, SMEST057324001, SMEST057422002, SMEST057582001, SMEST058128001, SMEST063594001, SMEST063621001, SMEST063727001, SMEST066693001, SMEST067884001, SMEST069545001, SMEST071678001, SMEST073857001, SMEST075374001,…	TSAs00003g00993m00001, TSAs00003g00994m00001, TSAs00006g01692m00001, TSAs00032g04961m00001, TSAs00032g04968m00001, TSAs00032g04970m00001	TsM_000015500, TsM_000039100, TsM_000110600, TsM_000118600, TsM_000227100, TsM_000489200, TsM_000868700		sp|O15205|UBD_HUMAN, sp|P05161|ISG15_HUMAN, sp|P0CG47|UBB_HUMAN, sp|P0CG48|UBC_HUMAN, sp|P11441|UBL4A_HUMAN, sp|P46379|BAG6_HUMAN, sp|P62979|RS27A_HUMAN, sp|P62987|RL40_HUMAN, sp|Q15843|NEDD8_HUMAN, sp|Q504T8|MIDN_HUMAN, sp|Q8N7F7|UBL4B_HUMAN, tr|A0A2R8Y422|A0A2R8Y422_HUMAN	EgrG_000516500, EgrG_000516800, EgrG_000785600, EgrG_000821600, EgrG_000887700, EgrG_001168600	EmuJ_000516500.1, EmuJ_000516800.1, EmuJ_000785600.1, EmuJ_000821600.1, EmuJ_000887700.1, EmuJ_001168600.1	FGIG_02598, FGIG_03129, FGIG_03366, FGIG_07208, FGIG_08506, FGIG_11723, FGIG_12152	maker-scaffold10x_102_pilon-snap-gene-0.40-mRNA-1, maker-scaffold10x_126_pilon-pred_gff_StringTie-gene-0.42-mRNA-1, maker-scaffold10x_1632_pilon-snap-gene-0.5-mRNA-1, maker-scaffold10x_1697_pilon-snap-gene-0.115-mRNA-1, maker-scaffold10x_2005_pilon-snap-gene-0.43-mRNA-1	snap_masked-scf7180006950194-processed-gene-0.11-mRNA-1, snap_masked-scf7180006952786-processed-gene-0.25-mRNA-1	WMSIL1_LOCUS5575	CRM22_007767, CRM22_011322.2	FUN_003393-T1, FUN_017250-T1
OG0000074	T265_03554, T265_03555, T265_05707, T265_05828, T265_10277, T265_12164, T265_12402	DEA37_0005010, DEA37_0005142, DEA37_0007473, DEA37_0013804	DC041_0004933, DC041_0009197	MS3_0014575.1, MS3_0015511.1	EWB00_003729, EWB00_011245	Smp_036220.1, Smp_077790.1, Smp_108390.1	SMEST003787001, SMEST048853001, SMEST052748001, SMEST052758001, SMEST067899001, SMEST067906001, SMEST067931001, SMEST069642001, SMEST077385001	TSAs00007g01924m00001, TSAs00007g01927m00001, TSAs00107g08720m00001, TSAs00123g09041m00001, TSAs00197g09865m00001, TSAs00197g09866m00001, TSAs00353g10864m00001, TSAs00371g10940m00001, TSAs00371g10941m00001, TSAs00387g11027m00001, TSAs00406g11091m00001, TSAs00406g11094m00001, TSAs00511g11492m00001, TSAs00822g12253m00001, TSAs01628g12872m00001	TsM_000323400, TsM_000989300	CSKR_100483-T1, CSKR_100808-T1, CSKR_100809-T1, CSKR_111983-T1, CSKR_202902-T1	sp|O60814|H2B1K_HUMAN, sp|P06899|H2B1J_HUMAN, sp|P23527|H2B1O_HUMAN, sp|P33778|H2B1B_HUMAN, sp|P57053|H2BFS_HUMAN, sp|P58876|H2B1D_HUMAN, sp|P62807|H2B1C_HUMAN, sp|Q16778|H2B2E_HUMAN, sp|Q5QNW6|H2B2F_HUMAN, sp|Q6DN03|H2B2C_HUMAN, sp|Q6DRA6|H2B2D_HUMAN, sp|Q8N257|H2B3B_HUMAN, sp|Q93079|H2B1H_HUMAN, sp|Q96A08|H2B1A_HUMAN, sp|Q99877|H2B1N_HUMAN, sp|Q99879|H2B1M_HUMAN, sp|Q99880|H2B1L_HUMAN	EgrG_000322800, EgrG_000323300, EgrG_000472800	EmuJ_000037500.1, EmuJ_000279100.1, EmuJ_000322800.1, EmuJ_000323300.1, EmuJ_000336500.1, EmuJ_000336700.1, EmuJ_000367300.1, EmuJ_000367600.1, EmuJ_000383700.1, EmuJ_000384000.1, EmuJ_000384300.1, EmuJ_000384800.1, EmuJ_000385200.1, EmuJ_000385700.1, EmuJ_000386000.1, EmuJ_000386300.1, EmuJ_000386800.1, EmuJ_000387300.1, EmuJ_000387800.1, EmuJ_000398500.1, EmuJ_000472800.1, EmuJ_001203100.1	FGIG_02169, FGIG_11587	augustus_masked-scaffold10x_2264_pilon-processed-gene-0.1-mRNA-1, augustus_masked-scaffold10x_2264_pilon-processed-gene-0.2-mRNA-1, maker-scaffold10x_281_pilon-pred_gff_StringTie-gene-0.88-mRNA-1, maker-scaffold10x_281_pilon-snap-gene-0.161-mRNA-1	genemark-scf7180006950863-processed-gene-0.0-mRNA-1	WMSIL1_LOCUS323	CRM22_002606, CRM22_002983, CRM22_009889, CRM22_009890	FUN_009373-T1, FUN_012717-T1
OG0000075	T265_01844, T265_13221	DEA37_0000320, DEA37_0005141, DEA37_0005883, DEA37_0007865, DEA37_0009702, DEA37_0010097, DEA37_0010098, DEA37_0011099, DEA37_0013698	DC041_0002682, DC041_0006034, DC041_0007133, DC041_0009118, DC041_0009248, DC041_0010052, DC041_0012436, DC041_0013118	MS3_0012008.1, MS3_0016013.1, MS3_0016330.1, MS3_0017082.1, MS3_0017210.1	EWB00_000068, EWB00_004500, EWB00_006291, EWB00_008081	Smp_040020.1, Smp_074610.1, Smp_082240.1, Smp_089860.1	SMEST013634001, SMEST049109001, SMEST049112001, SMEST067898001, SMEST067905001, SMEST074479001, SMEST074574001, SMEST074937001	TSAs00006g01720m00001, TSAs00006g01723m00001	TsM_001007700, TsM_001120100	CSKR_101243-T1, CSKR_104555-T1, CSKR_105077-T1, CSKR_106971-T1, CSKR_107178-T1, CSKR_109798-T1, CSKR_113176-T1, CSKR_200719-T1, CSKR_201464-T1	sp|P0DPK2|H3Y1_HUMAN, sp|P0DPK5|H3Y2_HUMAN, sp|P68431|H31_HUMAN, sp|P84243|H33_HUMAN, sp|Q16695|H31T_HUMAN, sp|Q5TEC6|H37_HUMAN, sp|Q6NXT2|H3C_HUMAN, sp|Q71DI3|H32_HUMAN	EgrG_000579800, EgrG_002016600	EmuJ_000579800.1	FGIG_02264, FGIG_02444, FGIG_02582, FGIG_04326, FGIG_04619, FGIG_05706, FGIG_06473, FGIG_11889, FGIG_11978	augustus_masked-scaffold10x_1084_pilon-processed-gene-0.123-mRNA-1, augustus_masked-scaffold10x_377_pilon-processed-gene-0.181-mRNA-1, maker-scaffold10x_469_pilon-pred_gff_StringTie-gene-0.61-mRNA-1	augustus_masked-scf7180006950240-processed-gene-0.0-mRNA-1, augustus_masked-scf7180006951472-processed-gene-0.0-mRNA-1, augustus_masked-scf7180006951654-processed-gene-0.0-mRNA-1, genemark-scf7180006951731-processed-gene-0.4-mRNA-1	WMSIL1_LOCUS10244, WMSIL1_LOCUS11159, WMSIL1_LOCUS11160, WMSIL1_LOCUS11162, WMSIL1_LOCUS11164, WMSIL1_LOCUS11211, WMSIL1_LOCUS13853, WMSIL1_LOCUS2298, WMSIL1_LOCUS3203, WMSIL1_LOCUS9449, WMSIL1_LOCUS9490	CRM22_001060, CRM22_002523, CRM22_002600, CRM22_004741, CRM22_005785, CRM22_005858, CRM22_009887, CRM22_010106	FUN_013034-T1, FUN_013035-T1, FUN_013200-T1, FUN_013203-T1, FUN_013701-T1, FUN_015492-T1, FUN_016319-T1
OG0000076																	WMSIL1_LOCUS10136, WMSIL1_LOCUS10256, WMSIL1_LOCUS1027, WMSIL1_LOCUS1044, WMSIL1_LOCUS10518, WMSIL1_LOCUS10543, WMSIL1_LOCUS10874, WMSIL1_LOCUS11374, WMSIL1_LOCUS11568, WMSIL1_LOCUS11620, WMSIL1_LOCUS11969, WMSIL1_LOCUS12411, WMSIL1_LOCUS12433, WMSIL1_LOCUS12515, WMSIL1_LOCUS12649, WMSIL1_LOCUS12852, WMSIL1_LOCUS13020, WMSIL1_LOCUS13176, WMSIL1_LOCUS13226, WMSIL1_LOCUS13332, WMSIL1_LOCUS13372, WM…
OG0000077	T265_00747, T265_04392, T265_04393, T265_08425	DEA37_0002623, DEA37_0002624, DEA37_0008484, DEA37_0011209, DEA37_0013550	DC041_0007551, DC041_0009686, DC041_0010992	MS3_0015312.1, MS3_0015347.1, MS3_0016401.1	EWB00_004199, EWB00_006064, EWB00_006065, EWB00_009241.6	Smp_140920.2, Smp_147430.2, Smp_153780.1	SMEST005067002, SMEST005192001, SMEST005199001, SMEST005201001, SMEST022851001, SMEST062480002, SMEST062485001, SMEST073268002, SMEST073692001	TSAs00005g01484m00001, TSAs00011g02567m00001, TSAs00041g05714m00001	TsM_000020800, TsM_000096700, TsM_000473000, TsM_000473200, TsM_000577500, TsM_000577600, TsM_000736700, TsM_000796000, TsM_000935800, TsM_000936000, TsM_000936100, TsM_000936200	CSKR_105999-T1, CSKR_106000-T1, CSKR_108891-T1, CSKR_111374-T1	sp|P39086|GRIK1_HUMAN, sp|P42261|GRIA1_HUMAN, sp|P42262|GRIA2_HUMAN, sp|P42263|GRIA3_HUMAN, sp|P48058|GRIA4_HUMAN, sp|Q13002|GRIK2_HUMAN, sp|Q13003|GRIK3_HUMAN, sp|Q16099|GRIK4_HUMAN, sp|Q16478|GRIK5_HUMAN	EgrG_000044100, EgrG_000499600, EgrG_000499700, EgrG_000618700	EmuJ_000044000.1, EmuJ_000044100.1, EmuJ_000499600.1, EmuJ_000499700.1, EmuJ_000618700.1	FGIG_01866, FGIG_02154, FGIG_09229, FGIG_10965	maker-scaffold10x_1410_pilon-snap-gene-0.32-mRNA-1, maker-scaffold10x_1842_pilon-snap-gene-0.14-mRNA-1, maker-scaffold10x_256_pilon-snap-gene-0.12-mRNA-1	genemark-scf7180006949156-processed-gene-0.2-mRNA-1, genemark-scf7180006950468-processed-gene-0.4-mRNA-1, maker-scf7180006947379-snap-gene-0.52-mRNA-1, maker-scf7180006953212-snap-gene-0.34-mRNA-1, snap_masked-scf7180006947057-processed-gene-0.7-mRNA-1, snap_masked-scf7180006948867-processed-gene-0.1-mRNA-1, snap_masked-scf7180006951056-processed-gene-0.3-mRNA-1, snap_masked-scf7180006952793-proc…	WMSIL1_LOCUS14092, WMSIL1_LOCUS4327.2, WMSIL1_LOCUS4329, WMSIL1_LOCUS4772.1, WMSIL1_LOCUS4849, WMSIL1_LOCUS4850, WMSIL1_LOCUS4860, WMSIL1_LOCUS4861.2, WMSIL1_LOCUS4906	CRM22_001648, CRM22_007409, CRM22_009043.2, CRM22_009044.1	FUN_004196-T1, FUN_004942-T1, FUN_012472-T1, FUN_012472-T2, FUN_013706-T1, FUN_017115-T1
OG0000078	T265_01818, T265_01820, T265_10150, T265_10559, T265_15065, T265_15629	DEA37_0000483, DEA37_0003696, DEA37_0003697, DEA37_0006990, DEA37_0010364, DEA37_0011358, DEA37_0011361, DEA37_0014310	DC041_0002755, DC041_0002759, DC041_0003811, DC041_0008468, DC041_0008514	MS3_0012579.1, MS3_0013714.1, MS3_0013725.1, MS3_0015119.1, MS3_0015120.1	EWB00_000632, EWB00_000643, EWB00_005564.2, EWB00_006874	Smp_004730.1, Smp_020270.2, Smp_159990.1, Smp_340320.1	SMEST000524004, SMEST015876004, SMEST016040014, SMEST016041001, SMEST019751002, SMEST019762002, SMEST019873001, SMEST028279002	TSAs00003g01018m00001, TSAs00013g02929m00001, TSAs00049g06341m00001, TSAs00049g06364m00001	TsM_000175700, TsM_000442900, TsM_000598200, TsM_000783400, TsM_000783500, TsM_000783600, TsM_000943600, TsM_000943700	CSKR_101322-T1, CSKR_105522-T1, CSKR_111516-T1, CSKR_200964-T1, CSKR_203331-T1	sp|O00555|CAC1A_HUMAN, sp|O60840|CAC1F_HUMAN, sp|Q00975|CAC1B_HUMAN, sp|Q01668|CAC1D_HUMAN, sp|Q13698|CAC1S_HUMAN, sp|Q13936|CAC1C_HUMAN, sp|Q15878|CAC1E_HUMAN	EgrG_000143700, EgrG_000146200, EgrG_000146300, EgrG_000890600, EgrG_000960800	EmuJ_000138000.1, EmuJ_000140800.1, EmuJ_000890600.1, EmuJ_000961000.1	FGIG_00290, FGIG_02106, FGIG_02134, FGIG_02574, FGIG_02575	maker-scaffold10x_1260_pilon-augustus-gene-0.0-mRNA-1, maker-scaffold10x_1373_pilon-snap-gene-0.90-mRNA-1, maker-scaffold10x_302_pilon-augustus-gene-0.40-mRNA-1, maker-scaffold10x_73_pilon-augustus-gene-0.139-mRNA-1	genemark-scf7180006947642-processed-gene-0.2-mRNA-1, genemark-scf7180006950270-processed-gene-0.2-mRNA-1, genemark-scf7180006950997-processed-gene-0.8-mRNA-1, genemark-scf7180006953171-processed-gene-0.1-mRNA-1, maker-scf7180006950343-snap-gene-0.14-mRNA-1, maker-scf7180006950761-snap-gene-0.100-mRNA-1, maker-scf7180006951185-snap-gene-0.105-mRNA-1, snap_masked-scf7180006948696-processed-gene-0.1…	WMSIL1_LOCUS12245, WMSIL1_LOCUS2756.2, WMSIL1_LOCUS2757.3, WMSIL1_LOCUS7634, WMSIL1_LOCUS7635.2	CRM22_001369.4, CRM22_002378, CRM22_004775.1, CRM22_008542.2, CRM22_009264, CRM22_009265	FUN_000370-T1, FUN_002928-T1, FUN_003891-T1
OG0000079	T265_01134, T265_03329, T265_07557, T265_07559, T265_07560	DEA37_0001607, DEA37_0001967, DEA37_0002588, DEA37_0014888	DC041_0000807, DC041_0000809, DC041_0002261, DC041_0003052, DC041_0003422, DC041_0003424, DC041_0013012	MS3_0017520.1, MS3_0017583.1, MS3_0017584.1, MS3_0019128.1	EWB00_000802, EWB00_004828, EWB00_005699, EWB00_005700	Smp_091820.1, Smp_091840.1, Smp_131460.1, Smp_139080.2	SMEST003961001, SMEST023666002, SMEST030918001, SMEST030927002, SMEST040095001, SMEST043306003, SMEST045575001, SMEST054993001, SMEST057100001, SMEST069980001	TSAs00007g01920m00001, TSAs00100g08555m00001, TSAs00115g08863m00001, TSAs00154g09436m00001, TSAs00178g09692m00001, TSAs00207g09931m00001, TSAs00227g10097m00001, TSAs00293g10541m00001, TSAs00295g10550m00001, TSAs00372g10955m00001, TSAs00372g10956m00001, TSAs00512g11495m00001, TSAs01613g12866m00001	TsM_000136800, TsM_000192900, TsM_000193000, TsM_000287500, TsM_000323900, TsM_000413700, TsM_000969400, TsM_001011700, TsM_001157400, TsM_001219700	CSKR_102583-T1, CSKR_104618-T1, CSKR_104620-T1, CSKR_105078-T1	sp|O76090|BEST1_HUMAN, sp|Q8N1M1|BEST3_HUMAN, sp|Q8NFU0|BEST4_HUMAN, sp|Q8NFU1|BEST2_HUMAN	EgrG_000283400, EgrG_000474000, EgrG_000491600, EgrG_000492000, EgrG_000672700	EmuJ_000283400.1, EmuJ_000474000.1, EmuJ_000491600.1, EmuJ_000492000.1, EmuJ_000672700.1	FGIG_00217, FGIG_00610, FGIG_05512, FGIG_08961	maker-scaffold10x_520_pilon-snap-gene-2.145-mRNA-1, maker-scaffold10x_589_pilon-snap-gene-0.152-mRNA-1, maker-scaffold10x_926_pilon-snap-gene-0.142-mRNA-1, snap_masked-scaffold10x_2285_pilon-processed-gene-0.0-mRNA-1		WMSIL1_LOCUS2290.1, WMSIL1_LOCUS4763, WMSIL1_LOCUS4829, WMSIL1_LOCUS4873, WMSIL1_LOCUS4874, WMSIL1_LOCUS8292.2	CRM22_005782.3, CRM22_007187.1, CRM22_008863, CRM22_010477.2	FUN_005466-T1, FUN_007886-T1, FUN_008290-T1, FUN_008290-T2, FUN_008290-T3, FUN_008290-T4
OG0000080								TSAs00046g06153m00001, TSAs00061g07069m00001, TSAs00061g07071m00001, TSAs00061g07075m00001, TSAs00061g07077m00001, TSAs00088g08255m00001, TSAs00094g08421m00001, TSAs00100g08554m00001, TSAs00106g08701m00001, TSAs00106g08702m00001, TSAs00106g08703m00001, TSAs00120g08979m00001, TSAs00127g09085m00001, TSAs00129g09113m00001, TSAs00133g09155m00001, TSAs00133g09156m00001, TSAs00164g09526m00001, TSAs0016…	TsM_000149300, TsM_000149400, TsM_000277700, TsM_000300900, TsM_000313800, TsM_000330300, TsM_000341700, TsM_000368100, TsM_000380000, TsM_000387400, TsM_000405300, TsM_000417500, TsM_000593300, TsM_000595100, TsM_000952900, TsM_000978700, TsM_000996900, TsM_001028400, TsM_001044500, TsM_001046700, TsM_001046800, TsM_001060800, TsM_001074300, TsM_001178400, TsM_001230200			EgrG_000049700, EgrG_000261100, EgrG_000304800, EgrG_000324200, EgrG_000520550, EgrG_000564000, EgrG_000566700, EgrG_002006500, EgrG_002010400, EgrG_002054600	EmuJ_000003600.1, EmuJ_000032300.1, EmuJ_000047000.1, EmuJ_000049700.1, EmuJ_000050100.1, EmuJ_000261100.1, EmuJ_000289400.1, EmuJ_000293700.1, EmuJ_000295100.1, EmuJ_000304800.1, EmuJ_000324200.1, EmuJ_000401200.1, EmuJ_000512300.1, EmuJ_000515550.1, EmuJ_000520550.1, EmuJ_000564000.1, EmuJ_000566700.1, EmuJ_000681200.1, EmuJ_001120700.1, EmuJ_001120900.1, EmuJ_001201600.1
OG0000081																	WMSIL1_LOCUS10189, WMSIL1_LOCUS10197, WMSIL1_LOCUS10496, WMSIL1_LOCUS10599, WMSIL1_LOCUS10790, WMSIL1_LOCUS10798, WMSIL1_LOCUS10799, WMSIL1_LOCUS10803, WMSIL1_LOCUS10893, WMSIL1_LOCUS11061, WMSIL1_LOCUS11210, WMSIL1_LOCUS11289, WMSIL1_LOCUS11429, WMSIL1_LOCUS11467, WMSIL1_LOCUS11498, WMSIL1_LOCUS11503, WMSIL1_LOCUS11525, WMSIL1_LOCUS11647, WMSIL1_LOCUS11722, WMSIL1_LOCUS11861, WMSIL1_LOCUS11952, …
OG0000082							SMEST000368001, SMEST000372002, SMEST009552001, SMEST012339003, SMEST012437001, SMEST014490002, SMEST014712002, SMEST014780001, SMEST014803003, SMEST014828001, SMEST014887001, SMEST014897002, SMEST015001002, SMEST015050001, SMEST015057001, SMEST015063002, SMEST015066002, SMEST015085002, SMEST015086001, SMEST015087002, SMEST016849001, SMEST019281002, SMEST020851002, SMEST022612004, SMEST022619002,…
OG0000083	T265_00638, T265_05536, T265_07474, T265_13373, T265_13800	DEA37_0000265, DEA37_0004461, DEA37_0008531, DEA37_0008532, DEA37_0010523, DEA37_0013290, DEA37_0013291, DEA37_0014353	DC041_0003190, DC041_0003191, DC041_0003192, DC041_0003193, DC041_0003643, DC041_0009276, DC041_0011017, DC041_0011027, DC041_0011783, DC041_0012507	MS3_0016804.1, MS3_0018759.1, MS3_0018985.1, MS3_0019289.1	EWB00_001266.2, EWB00_002494, EWB00_002662, EWB00_003871, EWB00_005052.1	Smp_105340.1, Smp_152500.1, Smp_155040.1, Smp_194700.1, Smp_344480.1	SMEST013398001, SMEST019139001, SMEST033757003, SMEST035733001, SMEST044963002, SMEST071536002, SMEST071540001	TSAs00002g00903m00001, TSAs00025g04187m00001, TSAs00032g04903m00001, TSAs00053g06641m00001, TSAs02905g13129m00001	TsM_000182900, TsM_000201000, TsM_000446900, TsM_000490800, TsM_000612200, TsM_000838600, TsM_000838700	CSKR_106751-T1, CSKR_110698-T1, CSKR_110699-T1, CSKR_112360-T1, CSKR_112361-T1, CSKR_202476-T1	sp|P29973|CNGA1_HUMAN, sp|Q14028|CNGB1_HUMAN, sp|Q16280|CNGA2_HUMAN, sp|Q16281|CNGA3_HUMAN, sp|Q8IV77|CNGA4_HUMAN, sp|Q9NQW8|CNGB3_HUMAN	EgrG_000061100, EgrG_000377600, EgrG_000821100, EgrG_001023300	EmuJ_000061100.1, EmuJ_000377600.1, EmuJ_000821100.1, EmuJ_001023300.1	FGIG_00261, FGIG_01581, FGIG_01582, FGIG_06514, FGIG_09920	maker-scaffold10x_1013_pilon-snap-gene-0.112-mRNA-1, maker-scaffold10x_103_pilon-snap-gene-0.114-mRNA-1, maker-scaffold10x_345_pilon-snap-gene-1.120-mRNA-1, snap_masked-scaffold10x_430_pilon-processed-gene-0.15-mRNA-1	maker-scf7180006950207-snap-gene-0.63-mRNA-1, maker-scf7180006951216-snap-gene-0.84-mRNA-1, maker-scf7180006953015-snap-gene-0.66-mRNA-1, snap_masked-scf7180006953038-processed-gene-0.6-mRNA-1	WMSIL1_LOCUS10650, WMSIL1_LOCUS4174, WMSIL1_LOCUS5898, WMSIL1_LOCUS8014, WMSIL1_LOCUS8588	CRM22_002449, CRM22_009517, CRM22_009637, CRM22_009638, CRM22_011104	FUN_005167-T1, FUN_012098-T1
OG0000084	T265_01913, T265_06776, T265_11164, T265_11165, T265_14506, T265_14507	DEA37_0004731, DEA37_0004939, DEA37_0010501, DEA37_0014003	DC041_0000367, DC041_0001499, DC041_0002009, DC041_0004523, DC041_0006350, DC041_0006352, DC041_0011755, DC041_0011756, DC041_0012651, DC041_0012652	MS3_0012598.1, MS3_0014067.1, MS3_0014444.1, MS3_0014725.1	EWB00_003385, EWB00_005258, EWB00_008562, EWB00_011227	Smp_301790.2, Smp_307620.1, Smp_312010.1, Smp_345310.1, Smp_346620.1	SMEST011244002, SMEST050484001, SMEST051170001, SMEST052511001, SMEST060099001, SMEST066725002, SMEST067682001, SMEST077970001	TSAs00002g00826m00001, TSAs00004g01233m00001, TSAs00008g02084m00001	TsM_000058700, TsM_000511800, TsM_000596500, TsM_000893500, TsM_001134300	CSKR_102968-T1, CSKR_106227-T1, CSKR_110165-T1, CSKR_110198-T1	sp|O00570|SOX1_HUMAN, sp|O15370|SOX12_HUMAN, sp|O60248|SOX15_HUMAN, sp|O95416|SOX14_HUMAN, sp|P35711|SOX5_HUMAN, sp|P35712|SOX6_HUMAN, sp|P35713|SOX18_HUMAN, sp|P35716|SOX11_HUMAN, sp|P41225|SOX3_HUMAN, sp|P48431|SOX2_HUMAN, sp|Q05066|SRY_HUMAN, sp|Q06945|SOX4_HUMAN, sp|Q9BT81|SOX7_HUMAN, sp|Q9H6I2|SOX17_HUMAN, sp|Q9UN79|SOX13_HUMAN, sp|Q9Y651|SOX21_HUMAN	EgrG_000226100, EgrG_000704700, EgrG_000848600, EgrG_001032300	EmuJ_000226100.1, EmuJ_000704700.1, EmuJ_000848600.1, EmuJ_001032300.1	FGIG_01102, FGIG_01226, FGIG_02653, FGIG_06055	maker-scaffold10x_240_pilon-snap-gene-0.15-mRNA-1, maker-scaffold10x_896_pilon-snap-gene-0.22-mRNA-1, maker-scaffold10x_92_pilon-snap-gene-0.29-mRNA-1, snap_masked-scaffold10x_102_pilon-processed-gene-0.254-mRNA-1	maker-scf7180006951368-augustus-gene-0.13-mRNA-1, snap_masked-scf7180006947473-processed-gene-0.1-mRNA-1, snap_masked-scf7180006949975-processed-gene-0.5-mRNA-1, snap_masked-scf7180006950423-processed-gene-0.4-mRNA-1, snap_masked-scf7180006952903-processed-gene-0.7-mRNA-1	WMSIL1_LOCUS11641, WMSIL1_LOCUS14119, WMSIL1_LOCUS6063, WMSIL1_LOCUS8788	CRM22_001353.2, CRM22_006180, CRM22_008432, CRM22_008566	FUN_005327-T1, FUN_011185-T1, FUN_017346-T1
OG0000085	T265_03815, T265_06616, T265_12520, T265_13349, T265_13582	DEA37_0006916, DEA37_0009546, DEA37_0011094, DEA37_0011095, DEA37_0011998, DEA37_0012301, DEA37_0012806	DC041_0001175, DC041_0003776, DC041_0004609, DC041_0005257, DC041_0005261, DC041_0006332, DC041_0013004	MS3_0013742.1, MS3_0015108.1, MS3_0020093.1, MS3_0020662.1	EWB00_000572, EWB00_000646.3, EWB00_004327, EWB00_006485.2	Smp_002410.1, Smp_009760.1, Smp_034840.1, Smp_041430.1, Smp_301620.1	SMEST044296001, SMEST047644001, SMEST055903001, SMEST058073001, SMEST067831001, SMEST075252002, SMEST076939001	TSAs00001g00388m00001, TSAs00029g04666m00001, TSAs00057g06858m00001	TsM_000569000, TsM_000719200, TsM_000747500, TsM_000804900	CSKR_109756-T1, CSKR_110505-T1, CSKR_111841-T1, CSKR_112286-T1, CSKR_201337-T1	sp|P27348|1433T_HUMAN, sp|P31946|1433B_HUMAN, sp|P31947|1433S_HUMAN, sp|P61981|1433G_HUMAN, sp|P62258|1433E_HUMAN, sp|P63104|1433Z_HUMAN, sp|Q04917|1433F_HUMAN	EgrG_000231300, EgrG_000364000, EgrG_001060100, EgrG_001192500	EmuJ_000231300.1, EmuJ_000364000.1, EmuJ_001060100.1, EmuJ_001192500.1	FGIG_05814, FGIG_07351, FGIG_10744, FGIG_12079, FGIG_12158, FGIG_12213	augustus_masked-scaffold10x_340_pilon-processed-gene-0.54-mRNA-1, maker-scaffold10x_126_pilon-snap-gene-0.31-mRNA-1, maker-scaffold10x_126_pilon-snap-gene-0.35-mRNA-1, maker-scaffold10x_1366_pilon-snap-gene-0.21-mRNA-1, maker-scaffold10x_1639_pilon-snap-gene-0.11-mRNA-1, maker-scaffold10x_65_pilon-snap-gene-0.13-mRNA-1, maker-scaffold10x_71_pilon-snap-gene-0.87-mRNA-1	augustus_masked-scf7180006950907-processed-gene-0.3-mRNA-1, maker-scf7180006948095-snap-gene-0.96-mRNA-1, maker-scf7180006948785-augustus-gene-0.60-mRNA-1, maker-scf7180006951268-snap-gene-0.37-mRNA-1	WMSIL1_LOCUS1369, WMSIL1_LOCUS4582, WMSIL1_LOCUS6425, WMSIL1_LOCUS7036	CRM22_001713, CRM22_005742, CRM22_006782.1, CRM22_007838.3, CRM22_011024.1	FUN_000269-T1, FUN_001090-T1, FUN_001991-T1, FUN_004236-T1, FUN_010377-T1, FUN_010377-T2, FUN_010378-T1, FUN_010380-T1, FUN_016803-T1
OG0000086	T265_09940, T265_10871, T265_15273, T265_15796	DEA37_0012786, DEA37_0013412, DEA37_0013414, DEA37_0013415	DC041_0009306, DC041_0009307, DC041_0012385, DC041_0012386, DC041_0012387, DC041_0012390, DC041_0012391	MS3_0011653.1, MS3_0011654.1, MS3_0016896.1, MS3_0016897.1, MS3_0020552.1, MS3_0020553.1, MS3_0020554.1, MS3_0020555.1	EWB00_000305, EWB00_008980.1, EWB00_008981, EWB00_009734, EWB00_009735.2, EWB00_009737, EWB00_009738.1	Smp_025380.1, Smp_096390.1, Smp_096410.1, Smp_135970.1, Smp_135980.1, Smp_146220.1, Smp_335140.1, Smp_340490.1	SMEST000553001, SMEST016862001, SMEST057759001, SMEST066843001	TSAs00005g01490m00001, TSAs00045g06052m00001, TSAs00045g06054m00001, TSAs00045g06056m00001	TsM_000210500, TsM_000538000, TsM_000538100, TsM_000935200, TsM_001094600	CSKR_101142-T2, CSKR_101144-T1, CSKR_101145-T1, CSKR_111045-T1		EgrG_000459800, EgrG_000460000, EgrG_000460100, EgrG_000460300, EgrG_000500300	EmuJ_000459800.1, EmuJ_000460000.1, EmuJ_000460100.1, EmuJ_000460300.1, EmuJ_000500300.1	FGIG_02568, FGIG_03582, FGIG_09955, FGIG_09956, FGIG_09957, FGIG_09958	maker-scaffold10x_628_pilon-augustus-gene-0.27-mRNA-1, maker-scaffold10x_628_pilon-augustus-gene-0.28-mRNA-1, maker-scaffold10x_628_pilon-snap-gene-0.36-mRNA-1, maker-scaffold10x_637_pilon-snap-gene-0.158-mRNA-1, maker-scaffold10x_917_pilon-augustus-gene-0.10-mRNA-1	snap_masked-scf7180006946833-processed-gene-0.13-mRNA-1, snap_masked-scf7180006948899-processed-gene-0.1-mRNA-1	WMSIL1_LOCUS4885.1, WMSIL1_LOCUS5012, WMSIL1_LOCUS5121, WMSIL1_LOCUS5165, WMSIL1_LOCUS5166, WMSIL1_LOCUS5167, WMSIL1_LOCUS5170	CRM22_003411, CRM22_006022.1, CRM22_006023.4, CRM22_006025, CRM22_006520.2	FUN_004493-T1, FUN_008933-T1, FUN_008933-T2, FUN_008933-T3, FUN_008934-T1, FUN_008938-T1, FUN_008940-T1, FUN_008941-T1, FUN_008941-T2, FUN_008941-T3
OG0000087	T265_03259, T265_03260, T265_03769, T265_07352	DEA37_0000625, DEA37_0008843, DEA37_0014319, DEA37_0014320, DEA37_0014321, DEA37_0014322	DC041_0003179, DC041_0005186, DC041_0005187, DC041_0005920, DC041_0005921, DC041_0005923, DC041_0005926, DC041_0007183, DC041_0009192, DC041_0009195	MS3_0013812.1, MS3_0015509.1, MS3_0019897.1, MS3_0019898.1	EWB00_003361.4, EWB00_003362.3, EWB00_003363.2, EWB00_004219, EWB00_006947.2	Smp_003600.1, Smp_003610.1, Smp_035560.1, Smp_083240.2, Smp_167280.1, Smp_331910.1	SMEST027124001, SMEST027140001, SMEST027142001, SMEST029906001, SMEST029910001, SMEST029911001, SMEST029913001, SMEST046697001, SMEST046710001, SMEST046728001, SMEST046732001, SMEST046742001, SMEST051527001, SMEST057816001, SMEST063428003, SMEST074377001, SMEST074378001, SMEST074396001		TsM_000604800, TsM_000605100	CSKR_100230-T1, CSKR_100231-T1, CSKR_104859-T1, CSKR_104860-T1, CSKR_104862-T1, CSKR_113299-T1		EgrG_000127000	EmuJ_000127000.1	FGIG_01205, FGIG_06959, FGIG_06960, FGIG_11523, FGIG_12254	maker-scaffold10x_1499_pilon-augustus-gene-0.30-mRNA-1, maker-scaffold10x_1517_pilon-snap-gene-0.11-mRNA-1, maker-scaffold10x_1517_pilon-snap-gene-0.12-mRNA-1, maker-scaffold10x_311_pilon-snap-gene-0.42-mRNA-1, maker-scaffold10x_311_pilon-snap-gene-0.43-mRNA-1, maker-scaffold10x_749_pilon-augustus-gene-0.0-mRNA-1, maker-scaffold10x_749_pilon-snap-gene-0.129-mRNA-1		WMSIL1_LOCUS2030	CRM22_001693, CRM22_002795, CRM22_002796.2, CRM22_004089.2, CRM22_004090	FUN_000009-T1, FUN_000010-T1, FUN_008532-T1, FUN_008534-T1, FUN_008534-T2, FUN_008535-T1, FUN_008536-T1, FUN_008537-T1, FUN_009506-T1, FUN_009507-T1, FUN_009508-T1, FUN_009509-T1, FUN_009509-T2, FUN_012505-T1, FUN_015033-T1, FUN_015034-T1, FUN_015035-T1, FUN_015039-T1
OG0000088							SMEST000374001, SMEST000690001, SMEST000930001, SMEST001438001, SMEST002803001, SMEST005720001, SMEST007620002, SMEST007885001, SMEST008709003, SMEST008886001, SMEST008912001, SMEST009343001, SMEST009680001, SMEST009758002, SMEST010610001, SMEST010932001, SMEST013857001, SMEST013977004, SMEST014083001, SMEST014273001, SMEST014693001, SMEST015785001, SMEST016077001, SMEST016572001, SMEST016998001,…
OG0000089							SMEST000031001, SMEST000231001, SMEST001171001, SMEST004542001, SMEST005181001, SMEST005405001, SMEST006609001, SMEST006846001, SMEST007552001, SMEST008567001, SMEST009697001, SMEST011816002, SMEST011999001, SMEST013385001, SMEST013615001, SMEST013932001, SMEST015812001, SMEST017792001, SMEST019167001, SMEST020394001, SMEST020623001, SMEST021819001, SMEST022473002, SMEST022579001, SMEST022630001,…				sp|Q8NA66|CNBD1_HUMAN
OG0000090	T265_02088, T265_09246, T265_11123, T265_15274	DEA37_0002599, DEA37_0004573, DEA37_0004816, DEA37_0007828, DEA37_0007829, DEA37_0010156	DC041_0002194, DC041_0002199, DC041_0002202, DC041_0002581, DC041_0011736	MS3_0016146.1, MS3_0017684.1	EWB00_002440, EWB00_002442, EWB00_002443, EWB00_002444, EWB00_005483, EWB00_009733.1	Smp_014080.1, Smp_025370.1, Smp_060210.1, Smp_060220.1, Smp_203810.1, Smp_323800.1, Smp_323820.1	SMEST020853001, SMEST020870001, SMEST033033001, SMEST064937001, SMEST079259002, SMEST079265002	TSAs00007g01983m00001, TSAs00007g01984m00001	TsM_000220400, TsM_000355400, TsM_000586200	CSKR_101137-T1, CSKR_103988-T1, CSKR_114379-T1, CSKR_202877-T1, CSKR_203059-T1	sp|A0A1B0GVX0|LITAD_HUMAN, sp|Q99732|LITAF_HUMAN	EgrG_000464600.2, EgrG_000464800, EgrG_001077700	EmuJ_000464300.1, EmuJ_000464400.1, EmuJ_000464500.1, EmuJ_000464600.1, EmuJ_000464800.1, EmuJ_001077700.1	FGIG_01311, FGIG_01312, FGIG_02404, FGIG_07587, FGIG_08142, FGIG_08693, FGIG_09588, FGIG_11281	maker-scaffold10x_1125_pilon-snap-gene-0.120-mRNA-1, maker-scaffold10x_1435_pilon-snap-gene-0.21-mRNA-1, maker-scaffold10x_217_pilon-snap-gene-1.144-mRNA-1, maker-scaffold10x_343_pilon-snap-gene-0.56-mRNA-1, snap_masked-scaffold10x_1721_pilon-processed-gene-0.13-mRNA-1	maker-scf7180006948313-snap-gene-0.52-mRNA-1, maker-scf7180006948313-snap-gene-0.53-mRNA-1, maker-scf7180006948313-snap-gene-0.55-mRNA-1, snap_masked-scf7180006948313-processed-gene-0.15-mRNA-1, snap_masked-scf7180006950812-processed-gene-0.18-mRNA-1, snap_masked-scf7180006953436-processed-gene-0.5-mRNA-1	WMSIL1_LOCUS14585, WMSIL1_LOCUS3673.2, WMSIL1_LOCUS5019, WMSIL1_LOCUS5020, WMSIL1_LOCUS5043.2, WMSIL1_LOCUS5098, WMSIL1_LOCUS759	CRM22_005862.2, CRM22_006018.4, CRM22_007262, CRM22_007263, CRM22_007265, CRM22_009745, CRM22_010732, CRM22_010736	FUN_002349-T1, FUN_002351-T1, FUN_008198-T1, FUN_011106-T1, FUN_012482-T1, FUN_012483-T1
OG0000091	T265_00316, T265_02181, T265_02182, T265_03499, T265_04215, T265_05585, T265_08146, T265_12260, T265_13453	DEA37_0004138, DEA37_0008215, DEA37_0008220, DEA37_0010193, DEA37_0010701, DEA37_0011113, DEA37_0013912, DEA37_0014182	DC041_0009577, DC041_0011032, DC041_0011112, DC041_0011164, DC041_0012502	MS3_0011770.1, MS3_0012382.1, MS3_0012383.1, MS3_0017513.1, MS3_0017810.1	EWB00_003694, EWB00_004515, EWB00_004516, EWB00_004836, EWB00_008036, EWB00_010545	Smp_031300.2, Smp_043120.1, Smp_076400.1, Smp_097930.1, Smp_202690.1	SMEST016283001, SMEST020882001, SMEST020884001, SMEST020952001, SMEST020954001, SMEST020955001, SMEST022085001, SMEST035960001, SMEST039918002	TSAs00011g02583m00001, TSAs00014g03051m00001, TSAs00014g03055m00001, TSAs00050g06430m00001	TsM_000345100, TsM_000524000, TsM_001192400, TsM_001205200	CSKR_102815-T1, CSKR_102816-T1, CSKR_105612-T1, CSKR_107967-T1, CSKR_110937-T1, CSKR_112017-T1, CSKR_113994-T1		EgrG_000620600, EgrG_000873800, EgrG_002019000, EgrG_002024800	EmuJ_000065300.1, EmuJ_000620600.1, EmuJ_000873800.1	FGIG_12190	maker-scaffold10x_493_pilon-pred_gff_StringTie-gene-0.46-mRNA-1, maker-scaffold10x_503_pilon-pred_gff_StringTie-gene-0.116-mRNA-1, maker-scaffold10x_511_pilon-pred_gff_StringTie-gene-0.63-mRNA-1, snap_masked-scaffold10x_302_pilon-processed-gene-0.129-mRNA-1	genemark-scf7180006947337-processed-gene-0.8-mRNA-1, genemark-scf7180006949533-processed-gene-0.2-mRNA-1, genemark-scf7180006949586-processed-gene-0.2-mRNA-1, snap_masked-scf7180006948321-processed-gene-0.1-mRNA-1	WMSIL1_LOCUS14797, WMSIL1_LOCUS14884, WMSIL1_LOCUS4319, WMSIL1_LOCUS5445	CRM22_000849, CRM22_000850, CRM22_003602, CRM22_004430, CRM22_004843, CRM22_005063, CRM22_006266, CRM22_006267, CRM22_006617.2	FUN_004026-T1, FUN_004027-T1, FUN_004028-T1, FUN_009878-T1, FUN_011763-T1
OG0000092	T265_00555, T265_00556, T265_00558, T265_12577	DEA37_0001436, DEA37_0009855, DEA37_0009856	DC041_0000966, DC041_0001066, DC041_0003666, DC041_0010145, DC041_0010146, DC041_0010148, DC041_0010149, DC041_0010150, DC041_0012835, DC041_0012836	MS3_0020162.1, MS3_0020163.1, MS3_0020164.1, MS3_0020165.1, MS3_0020166.1, MS3_0020168.1	EWB00_004251.1, EWB00_004253, EWB00_004254, EWB00_004255, EWB00_004256, EWB00_004257	Smp_019460.1, Smp_132790.1, Smp_132800.1, Smp_132810.1, Smp_132830.1, Smp_332460.1		TSAs00001g00118m00001, TSAs00001g00119m00001, TSAs00001g00120m00001, TSAs00001g00121m00001, TSAs00001g00122m00001, TSAs00001g00123m00001, TSAs00001g00124m00001, TSAs00001g00129m00001, TSAs00001g00130m00001, TSAs00001g00131m00001, TSAs00001g00132m00001, TSAs00698g11981m00001, TSAs01519g12834m00001	TsM_000196300, TsM_000381600, TsM_000526800, TsM_000621800, TsM_000802400, TsM_000944800, TsM_001059500, TsM_001059600, TsM_001059700, TsM_001072200, TsM_001140800	CSKR_104106-T1, CSKR_104108-T1, CSKR_104109-T1, CSKR_104111-T1, CSKR_104112-T1		EgrG_000114800, EgrG_000115000, EgrG_000260700, EgrG_000260800, EgrG_001160400, EgrG_002050900, EgrG_002051000	EmuJ_000114800.1, EmuJ_000114900.1, EmuJ_000191900.1, EmuJ_000192000.1, EmuJ_000192100.1, EmuJ_000260700.1, EmuJ_000260800.1, EmuJ_001160400.1	FGIG_01124, FGIG_04132, FGIG_05926	maker-scaffold10x_2336_pilon-snap-gene-0.10-mRNA-1, maker-scaffold10x_43_pilon-snap-gene-0.82-mRNA-1, maker-scaffold10x_604_pilon-augustus-gene-0.120-mRNA-1	snap_masked-scf7180006950706-processed-gene-0.15-mRNA-1	WMSIL1_LOCUS11652, WMSIL1_LOCUS13790, WMSIL1_LOCUS13804, WMSIL1_LOCUS1764	CRM22_009207, CRM22_009209, CRM22_009210.2, CRM22_009211	FUN_003080-T1, FUN_003081-T1
OG0000093	T265_00940, T265_01452, T265_02229, T265_04522, T265_15865, T265_16354	DEA37_0003799, DEA37_0005809, DEA37_0005810, DEA37_0009257, DEA37_0010900, DEA37_0012217, DEA37_0012937, DEA37_0014972	DC041_0001266, DC041_0003198, DC041_0009477, DC041_0009688	MS3_0015313.1, MS3_0015410.1, MS3_0015639.1, MS3_0015796.1	EWB00_001943, EWB00_004197, EWB00_004198, EWB00_005994.2, EWB00_011128	Smp_059600.2, Smp_162540.1, Smp_165950.1, Smp_343970.1	SMEST016881001, SMEST020792001, SMEST021346002, SMEST062615001, SMEST064101001, SMEST065257001, SMEST068903001, SMEST081245001	TSAs00001g00331m00001, TSAs00011g02580m00001, TSAs00055g06713m00001	TsM_000400000, TsM_000766300, TsM_001159800	CSKR_108855-T1, CSKR_112337-T1, CSKR_112506-T1, CSKR_113581-T1, CSKR_203717-T1	sp|Q8WW24|TEKT4_HUMAN, sp|Q8WZ33|MAFIP_HUMAN, sp|Q969V4|TEKT1_HUMAN, sp|Q96M29|TEKT5_HUMAN, sp|Q9BXF9|TEKT3_HUMAN	EgrG_000237100, EgrG_000620300, EgrG_001122800	EmuJ_000237100.1, EmuJ_000620300.1, EmuJ_001122800.1	FGIG_00099, FGIG_00597, FGIG_02153, FGIG_03530, FGIG_08089, FGIG_10840, FGIG_12061, FGIG_12286	maker-scaffold10x_1410_pilon-augustus-gene-0.57-mRNA-1, maker-scaffold10x_1410_pilon-snap-gene-0.31-mRNA-1, maker-scaffold10x_237_pilon-snap-gene-0.37-mRNA-1, maker-scaffold10x_23_pilon-snap-gene-0.81-mRNA-1, maker-scaffold10x_432_pilon-snap-gene-0.124-mRNA-1, maker-scaffold10x_432_pilon-snap-gene-0.125-mRNA-1, maker-scaffold10x_637_pilon-snap-gene-0.171-mRNA-1, maker-scaffold10x_774_pilon-snap-g…	augustus_masked-scf7180006951916-processed-gene-0.0-mRNA-1, snap_masked-scf7180006949368-processed-gene-0.5-mRNA-1, snap_masked-scf7180006953372-processed-gene-0.9-mRNA-1	WMSIL1_LOCUS12160, WMSIL1_LOCUS13018, WMSIL1_LOCUS4211	CRM22_000210.2, CRM22_000211, CRM22_002012, CRM22_004153, CRM22_004892, CRM22_011253	FUN_000515-T1, FUN_005002-T1, FUN_008361-T1, FUN_012470-T1, FUN_013707-T1, FUN_014830-T1
OG0000094	T265_03762, T265_05025, T265_08568, T265_10243, T265_15333	DEA37_0003605, DEA37_0011541, DEA37_0011542, DEA37_0011828, DEA37_0012511, DEA37_0013690	DC041_0002915, DC041_0007185	MS3_0013811.1, MS3_0016708.1, MS3_0019060.1, MS3_0019243.1	EWB00_000820, EWB00_006949.1, EWB00_007238, EWB00_007292	Smp_004810.1, Smp_028990.1, Smp_035580.1, Smp_336230.1	SMEST004381001, SMEST015282001, SMEST017033001, SMEST024840002, SMEST025481001, SMEST048792001, SMEST062804002, SMEST066564001, SMEST067422001, SMEST067423001, SMEST075857001	TSAs00004g01298m00001, TSAs00006g01643m00001, TSAs00063g07173m00001, TSAs00090g08283m00001	TsM_000165900, TsM_000441000, TsM_000632400, TsM_000709900, TsM_000897000	CSKR_105263-T1, CSKR_106321-T1, CSKR_107441-T1, CSKR_111306-T1, CSKR_113305-T1	sp|P36873|PP1G_HUMAN, sp|P62136|PP1A_HUMAN, sp|P62140|PP1B_HUMAN	EgrG_000417700, EgrG_000522800, EgrG_000697500, EgrG_000779500, EgrG_001031100	EmuJ_000417700.1, EmuJ_000522800.1, EmuJ_000697500.1, EmuJ_000779500.1, EmuJ_001031100.1	FGIG_00630, FGIG_03259, FGIG_03897, FGIG_04594, FGIG_06127, FGIG_08542, FGIG_10208, FGIG_11209	maker-scaffold10x_2175_pilon-augustus-gene-0.0-mRNA-1, maker-scaffold10x_238_pilon-snap-gene-0.95-mRNA-1, maker-scaffold10x_281_pilon-snap-gene-0.185-mRNA-1, maker-scaffold10x_291_pilon-snap-gene-0.79-mRNA-1, maker-scaffold10x_345_pilon-snap-gene-1.90-mRNA-1, maker-scaffold10x_666_pilon-augustus-gene-0.9-mRNA-1	maker-scf7180006949944-snap-gene-0.84-mRNA-1, snap_masked-scf7180006950524-processed-gene-0.7-mRNA-1, snap_masked-scf7180006952200-processed-gene-0.8-mRNA-1, snap_masked-scf7180006952456-processed-gene-0.13-mRNA-1	WMSIL1_LOCUS10686, WMSIL1_LOCUS4229, WMSIL1_LOCUS5458, WMSIL1_LOCUS8551	CRM22_004584.2, CRM22_004746.2, CRM22_007701, CRM22_009995.1, CRM22_011034	FUN_001250-T1, FUN_004389-T1, FUN_011276-T1, FUN_016185-T1, FUN_017161-T1
OG0000095	T265_11951, T265_13503, T265_14260, T265_15097, T265_15559, T265_16095	DEA37_0003477, DEA37_0003478, DEA37_0006374, DEA37_0009863, DEA37_0010026, DEA37_0013452	DC041_0001806, DC041_0001814, DC041_0009587, DC041_0010319, DC041_0012298	MS3_0012074.1, MS3_0016155.1, MS3_0017690.1	EWB00_001299, EWB00_001300, EWB00_005476, EWB00_010208	Smp_129820.1, Smp_171740.1, Smp_345740.1	SMEST000245002, SMEST000247001, SMEST000262002, SMEST000273001, SMEST000275002, SMEST000283001, SMEST010444005, SMEST014785002, SMEST018912002, SMEST039911001, SMEST057252001, SMEST064939002, SMEST074226003, SMEST074229001	TSAs00001g00230m00001, TSAs00027g04474m00001	TsM_000091400, TsM_001031300, TsM_001031400	CSKR_100514-T1, CSKR_105985-T1, CSKR_112603-T1, CSKR_112909-T1	sp|O15438|MRP3_HUMAN, sp|O15439|MRP4_HUMAN, sp|O15440|MRP5_HUMAN, sp|O60706|ABCC9_HUMAN, sp|O95255|MRP6_HUMAN, sp|P13569|CFTR_HUMAN, sp|P33527|MRP1_HUMAN, sp|Q09428|ABCC8_HUMAN, sp|Q92887|MRP2_HUMAN, sp|Q96J65|MRP9_HUMAN, sp|Q96J66|MRP8_HUMAN	EgrG_000592100	EmuJ_000592100.1	FGIG_04960, FGIG_06354	maker-scaffold10x_149_pilon-snap-gene-0.91-mRNA-1, maker-scaffold10x_598_pilon-snap-gene-1.129-mRNA-1	genemark-scf7180006949729-processed-gene-0.3-mRNA-1, genemark-scf7180006951932-processed-gene-0.2-mRNA-1, genemark-scf7180006952452-processed-gene-0.1-mRNA-1, maker-scf7180006949410-snap-gene-0.78-mRNA-1, maker-scf7180006951048-snap-gene-0.15-mRNA-1, snap_masked-scf7180006949799-processed-gene-0.1-mRNA-1, snap_masked-scf7180006950886-processed-gene-0.1-mRNA-1, snap_masked-scf7180006952177-process…	WMSIL1_LOCUS3262	CRM22_001004.2, CRM22_004132.2, CRM22_006127.3, CRM22_010566.2, CRM22_011310	FUN_005462-T1, FUN_006784-T1, FUN_006784-T2, FUN_006785-T1, FUN_007937-T1, FUN_009202-T1, FUN_009203-T1, FUN_009809-T1, FUN_009810-T1, FUN_009885-T1, FUN_017528-T1, FUN_017528-T2, FUN_017631-T1
OG0000096	T265_00831, T265_01158, T265_06295	DEA37_0001204, DEA37_0001517, DEA37_0002392, DEA37_0007631, DEA37_0007633, DEA37_0007634, DEA37_0014134	DC041_0001477, DC041_0002216, DC041_0004079, DC041_0006415	MS3_0012461.1, MS3_0016090.1, MS3_0019022.1	EWB00_003102.2, EWB00_007247.3, EWB00_011265	Smp_135490.1, Smp_162110.1, Smp_244360.1	SMEST005468001, SMEST005474001, SMEST005476003, SMEST005477005, SMEST005478007, SMEST028980001, SMEST033095001, SMEST033099001, SMEST045551001, SMEST045553001, SMEST065608001, SMEST077134001, SMEST079540001	TSAs00002g00787m00001, TSAs00008g02102m00001, TSAs00039g05530m00001, TSAs00039g05531m00001	TsM_000067300, TsM_000122700, TsM_000286500, TsM_000456600, TsM_000536100, TsM_000676400, TsM_001017000	CSKR_102607-T1, CSKR_103257-T1, CSKR_114148-T1	sp|Q86VL8|S47A2_HUMAN, sp|Q96FL8|S47A1_HUMAN	EgrG_000650900, EgrG_000846600, EgrG_000919100, EgrG_000919200, EgrG_001037000	EmuJ_000650900.1, EmuJ_000846600.1, EmuJ_000917600.1, EmuJ_000919100.1, EmuJ_000919200.1, EmuJ_001037000.1, EmuJ_002160900.1, EmuJ_002202400.1	FGIG_04905, FGIG_07118, FGIG_08060, FGIG_08061, FGIG_10708, FGIG_11232, FGIG_12114	maker-scaffold10x_226_pilon-snap-gene-0.76-mRNA-1, maker-scaffold10x_226_pilon-snap-gene-0.77-mRNA-1, maker-scaffold10x_226_pilon-snap-gene-0.88-mRNA-1, maker-scaffold10x_292_pilon-snap-gene-0.8-mRNA-1, maker-scaffold10x_873_pilon-augustus-gene-0.58-mRNA-1	genemark-scf7180006950933-processed-gene-0.14-mRNA-1	WMSIL1_LOCUS13512, WMSIL1_LOCUS1811, WMSIL1_LOCUS1894, WMSIL1_LOCUS1932.2, WMSIL1_LOCUS1952, WMSIL1_LOCUS1967.2, WMSIL1_LOCUS6009.2	CRM22_004480.1, CRM22_006525.2, CRM22_007943.6	FUN_007382-T1, FUN_007383-T1, FUN_007384-T1, FUN_007384-T2, FUN_011022-T1, FUN_016315-T1
OG0000097	T265_01937, T265_07754, T265_12077, T265_14773	DEA37_0000039, DEA37_0007866, DEA37_0013481, DEA37_0014225	DC041_0000319, DC041_0001679, DC041_0006076, DC041_0011339, DC041_0011746	MS3_0016266.1, MS3_0016694.1, MS3_0016695.1, MS3_0017592.1, MS3_0020814.1	EWB00_000422.5, EWB00_000811.1, EWB00_002781.1, EWB00_009287.4	Smp_067810.1, Smp_169950.1, Smp_194270.1, Smp_201220.1, Smp_335710.1	SMEST013473001, SMEST013477002, SMEST013694002, SMEST013946001, SMEST050130002, SMEST050144002, SMEST051070001, SMEST081456001, SMEST081615001	TSAs00004g01344m00001, TSAs00017g03444m00001, TSAs00025g04184m00001, TSAs00043g05880m00001, TSAs01377g12765m00001	TsM_000029700, TsM_000187500, TsM_000501700, TsM_000551400, TsM_000761900	CSKR_103911-T1, CSKR_104992-T1, CSKR_106885-T1, CSKR_110084-T1, CSKR_111184-T1	sp|P48729|KC1A_HUMAN, sp|P48730|KC1D_HUMAN, sp|P49674|KC1E_HUMAN, sp|Q8N752|KC1AL_HUMAN	EgrG_000089800, EgrG_000637900, EgrG_000689400, EgrG_000815700, EgrG_000820700	EmuJ_000089800.1, EmuJ_000637900.1, EmuJ_000689400.1, EmuJ_000815700.1, EmuJ_000820700.1	FGIG_06620, FGIG_07030, FGIG_08670, FGIG_10234	maker-scaffold10x_1358_pilon-snap-gene-0.3-mRNA-1, maker-scaffold10x_2220_pilon-snap-gene-0.32-mRNA-1, maker-scaffold10x_2710_pilon-snap-gene-0.14-mRNA-1, maker-scaffold10x_302_pilon-pred_gff_StringTie-gene-0.66-mRNA-1, maker-scaffold10x_689_pilon-snap-gene-0.17-mRNA-1, maker-scaffold10x_771_pilon-snap-gene-0.1-mRNA-1, snap_masked-scaffold10x_908_pilon-processed-gene-0.50-mRNA-1	genemark-scf7180006952566-processed-gene-0.0-mRNA-1, maker-scf7180006950761-exonerate_protein2genome-gene-0.39-mRNA-1, maker-scf7180006952064-snap-gene-0.40-mRNA-1	WMSIL1_LOCUS10812, WMSIL1_LOCUS3977, WMSIL1_LOCUS5863, WMSIL1_LOCUS611, WMSIL1_LOCUS9192, WMSIL1_LOCUS9837, WMSIL1_LOCUS9846	CRM22_000004, CRM22_002335.2, CRM22_004629, CRM22_005445	FUN_008254-T1, FUN_009279-T1, FUN_011539-T1, FUN_011955-T1
OG0000098	T265_01578, T265_01579, T265_01580, T265_02059	DEA37_0000454, DEA37_0001355, DEA37_0003603, DEA37_0003604, DEA37_0005896, DEA37_0008632, DEA37_0008633, DEA37_0011890	DC041_0001525, DC041_0004529, DC041_0006121, DC041_0007846, DC041_0007849, DC041_0007851, DC041_0007853	MS3_0011911.1, MS3_0011912.1, MS3_0012894.1, MS3_0018696.1, MS3_0018697.1, MS3_0018698.1, MS3_0018699.1	EWB00_007388, EWB00_008897, EWB00_008898, EWB00_008900, EWB00_008902, EWB00_010059	Smp_001070.1, Smp_023710.1, Smp_041880.1, Smp_117340.1, Smp_134960.1, Smp_326670.1, Smp_326780.1	SMEST003388001, SMEST006006001, SMEST011532001, SMEST011884001, SMEST011885001, SMEST012748001, SMEST016714001, SMEST048976001, SMEST070788001, SMEST072348001, SMEST079690001	TSAs00023g04051m00001, TSAs00029g04665m00001, TSAs00087g08199m00001	TsM_000348400, TsM_000782900, TsM_000805500, TsM_000971600	CSKR_100749-T1, CSKR_100750-T1, CSKR_100751-T1, CSKR_101010-T1, CSKR_101011-T1, CSKR_114264-T1		EgrG_000954500, EgrG_000996550, EgrG_001059900	EmuJ_000954500.1, EmuJ_000996550.1, EmuJ_001059900.1	FGIG_01724, FGIG_01725, FGIG_01726, FGIG_04106, FGIG_09800	maker-scaffold10x_1075_pilon-pred_gff_StringTie-gene-0.53-mRNA-1, snap_masked-scaffold10x_602_pilon-processed-gene-0.51-mRNA-1, snap_masked-scaffold10x_602_pilon-processed-gene-0.52-mRNA-1	genemark-scf7180006950218-processed-gene-0.1-mRNA-1, snap_masked-scf7180006950085-processed-gene-0.3-mRNA-1, snap_masked-scf7180006953046-processed-gene-0.2-mRNA-1	WMSIL1_LOCUS1444, WMSIL1_LOCUS9529, WMSIL1_LOCUS9594, WMSIL1_LOCUS9595	CRM22_002650, CRM22_006248, CRM22_010177, CRM22_010178, CRM22_010179	FUN_007550-T1, FUN_008112-T1, FUN_009483-T1, FUN_011029-T1
OG0000099	T265_03707, T265_10070, T265_11613, T265_15157	DEA37_0001434, DEA37_0004886, DEA37_0004888, DEA37_0004889, DEA37_0009758, DEA37_0014219	DC041_0000813, DC041_0000885, DC041_0010766, DC041_0011060, DC041_0011061	MS3_0011731.1, MS3_0011732.1, MS3_0011733.1, MS3_0011734.1	EWB00_010793, EWB00_010794	Smp_070380.1, Smp_075500.1, Smp_198560.1, Smp_316820.1, Smp_318770.2, Smp_324270.1	SMEST011804001, SMEST012166001, SMEST012168001, SMEST012170001, SMEST070070001	TSAs00007g01893m00001, TSAs00053g06615m00001, TSAs00053g06616m00001, TSAs00135g09187m00001	TsM_000045700, TsM_000514800, TsM_000712900, TsM_000713000, TsM_000985300	CSKR_107437-T1, CSKR_107459-T1, CSKR_107462-T1, CSKR_107465-T1, CSKR_107467-T1, CSKR_107471-T1, CSKR_202340-T1, CSKR_202346-T1		EgrG_000058300, EgrG_000058400, EgrG_000477500, EgrG_000727200	EmuJ_000058300.1, EmuJ_000058400.1, EmuJ_000477500.1, EmuJ_000727200.1	FGIG_00695, FGIG_01104, FGIG_10359, FGIG_10893, FGIG_11041	maker-scaffold10x_552_pilon-pred_gff_StringTie-gene-0.11-mRNA-1, maker-scaffold10x_896_pilon-pred_gff_StringTie-gene-0.15-mRNA-1, maker-scaffold10x_896_pilon-pred_gff_StringTie-gene-0.18-mRNA-1, maker-scaffold10x_896_pilon-pred_gff_StringTie-gene-0.19-mRNA-1	snap_masked-scf7180006947174-processed-gene-0.1-mRNA-1	WMSIL1_LOCUS1571, WMSIL1_LOCUS6981, WMSIL1_LOCUS6983, WMSIL1_LOCUS8338	CRM22_002674, CRM22_007697, CRM22_007698, CRM22_007699, CRM22_007714, CRM22_007715, CRM22_007717, CRM22_007718, CRM22_007719, CRM22_007720.2, CRM22_007722	FUN_005403-T1, FUN_005404-T1, FUN_005405-T1, FUN_005406-T1, FUN_005408-T1, FUN_005409-T1, FUN_005410-T1, FUN_005411-T1, FUN_005412-T1, FUN_005413-T1
OG0000100	T265_01101, T265_05949, T265_11348, T265_13827, T265_14214	DEA37_0000738, DEA37_0001562, DEA37_0001563, DEA37_0009368, DEA37_0012115, DEA37_0014389	DC041_0008317, DC041_0009466, DC041_0009470, DC041_0010583, DC041_0010584	MS3_0014428.1, MS3_0014868.1, MS3_0015543.1	EWB00_001128.4, EWB00_002967.1, EWB00_008390.2, EWB00_009617	Smp_003980.1, Smp_089460.1, Smp_214180.1, Smp_214190.1	SMEST017238001, SMEST039299003, SMEST062902002, SMEST062904006, SMEST067761001	TSAs00003g01191m00001, TSAs00075g07790m00001, TSAs00138g09251m00001	TsM_000468600, TsM_000474500, TsM_000669900	CSKR_102886-T1, CSKR_103181-T1, CSKR_103203-T1, CSKR_109608-T1, CSKR_111156-T2	sp|A6NHC0|CAN8_HUMAN, sp|A8MX76|CAN14_HUMAN, sp|O14815|CAN9_HUMAN, sp|P07384|CAN1_HUMAN, sp|P17655|CAN2_HUMAN, sp|P20807|CAN3_HUMAN, sp|Q6ZSI9|CAN12_HUMAN, sp|Q9UMQ6|CAN11_HUMAN	EgrG_000319100, EgrG_000719700, EgrG_000911200	EmuJ_000319100.1, EmuJ_000719700.1, EmuJ_000911200.1, EmuJ_002206900.1	FGIG_01291, FGIG_01894, FGIG_04679, FGIG_07147	maker-scaffold10x_114_pilon-snap-gene-0.101-mRNA-1, maker-scaffold10x_1573_pilon-augustus-gene-0.15-mRNA-1, maker-scaffold10x_1_pilon-augustus-gene-0.136-mRNA-1, maker-scaffold10x_2064_pilon-snap-gene-0.46-mRNA-1, maker-scaffold10x_285_pilon-augustus-gene-0.29-mRNA-1	genemark-scf7180006948313-processed-gene-0.3-mRNA-1, maker-scf7180006948180-augustus-gene-0.28-mRNA-1, maker-scf7180006950787-augustus-gene-0.45-mRNA-1, maker-scf7180006952706-snap-gene-0.48-mRNA-1, maker-scf7180006953397-snap-gene-0.66-mRNA-1	WMSIL1_LOCUS12124.2, WMSIL1_LOCUS7238.4	CRM22_002281.1, CRM22_005006.2, CRM22_006700, CRM22_007626.7, CRM22_008382.3	FUN_002090-T1, FUN_002689-T1, FUN_002690-T1, FUN_002691-T1, FUN_002692-T1, FUN_002693-T1, FUN_002694-T1, FUN_002695-T1, FUN_012063-T1, FUN_012064-T1, FUN_016745-T1, FUN_016745-T2
OG0000101	T265_01664, T265_01665, T265_01666, T265_01668, T265_01669, T265_01670, T265_01671	DEA37_0000345, DEA37_0003062, DEA37_0003874, DEA37_0003875, DEA37_0011402, DEA37_0011403	DC041_0003448, DC041_0003450, DC041_0003452	MS3_0012779.1, MS3_0012780.1, MS3_0012781.1	EWB00_007042, EWB00_007043, EWB00_007044, EWB00_009714	Smp_045680.1, Smp_146740.1, Smp_146750.1	SMEST006858001, SMEST011089001, SMEST013689001, SMEST069099001	TSAs00055g06739m00001, TSAs00055g06740m00001, TSAs00056g06812m00001, TSAs00078g07909m00001, TSAs00093g08395m00001, TSAs00093g08396m00001	TsM_000196800, TsM_000313500, TsM_000556500, TsM_001084100, TsM_001174300, TsM_001174400	CSKR_104351-T1, CSKR_104352-T1, CSKR_104353-T1, CSKR_104355-T1, CSKR_104359-T1, CSKR_104361-T1	sp|P19634|SL9A1_HUMAN, sp|P48764|SL9A3_HUMAN, sp|Q14940|SL9A5_HUMAN, sp|Q6AI14|SL9A4_HUMAN, sp|Q9UBY0|SL9A2_HUMAN	EgrG_000062500, EgrG_000062600, EgrG_001125700, EgrG_001138300	EmuJ_000062500.1, EmuJ_000062600.1, EmuJ_001125700.1, EmuJ_001138300.1	FGIG_01623, FGIG_04913, FGIG_04914, FGIG_08180, FGIG_12483	augustus_masked-scaffold10x_199_pilon-processed-gene-0.94-mRNA-1, augustus_masked-scaffold10x_199_pilon-processed-gene-0.95-mRNA-1, augustus_masked-scaffold10x_199_pilon-processed-gene-0.99-mRNA-1, snap_masked-scaffold10x_199_pilon-processed-gene-0.117-mRNA-1	snap_masked-scf7180006950527-processed-gene-0.11-mRNA-1, snap_masked-scf7180006953307-processed-gene-0.11-mRNA-1	WMSIL1_LOCUS10688, WMSIL1_LOCUS10708, WMSIL1_LOCUS10838, WMSIL1_LOCUS10904, WMSIL1_LOCUS10974, WMSIL1_LOCUS6697	CRM22_004389, CRM22_004390, CRM22_004391, CRM22_004392, CRM22_004393, CRM22_004394.2	FUN_009154-T1, FUN_012932-T1, FUN_012934-T1, FUN_012935-T1, FUN_015677-T1, FUN_015679-T1, FUN_015680-T1
OG0000102	T265_02794, T265_02838, T265_08309, T265_14533	DEA37_0001307, DEA37_0001583, DEA37_0004149, DEA37_0006189, DEA37_0007871	DC041_0005393, DC041_0005396	MS3_0012933.1, MS3_0012934.1	EWB00_001232, EWB00_001233	Smp_080210.1, Smp_165340.1	SMEST009863001, SMEST009872001, SMEST009874001, SMEST009876001, SMEST009877001, SMEST009878002, SMEST009988001	TSAs00020g03781m00001, TSAs00082g08034m00001, TSAs00082g08035m00001, TSAs00082g08036m00001, TSAs00082g08037m00001, TSAs00092g08348m00001, TSAs00104g08655m00001, TSAs00134g09174m00001, TSAs00134g09175m00001, TSAs00134g09176m00001, TSAs00587g11716m00001, TSAs00587g11717m00001, TSAs02704g13109m00001	TsM_000149800, TsM_000177100, TsM_000443300, TsM_000495200, TsM_000576400, TsM_000694000, TsM_000931700	CSKR_102666-T1, CSKR_107211-T1, CSKR_112995-T1, CSKR_202005-T1		EgrG_000575800, EgrG_000757700, EgrG_000757900, EgrG_000758000, EgrG_000758100, EgrG_000762900, EgrG_002014400, EgrG_002014500	EmuJ_000575800.1, EmuJ_000757700.1, EmuJ_000757800.1, EmuJ_000757900.1, EmuJ_000758000.1, EmuJ_000758100.1, EmuJ_000762900.1, EmuJ_002101300.1, EmuJ_002101500.1, EmuJ_002110100.1	FGIG_03705, FGIG_03808, FGIG_10990	maker-scaffold10x_1112_pilon-augustus-gene-0.5-mRNA-1, maker-scaffold10x_513_pilon-snap-gene-0.59-mRNA-1	augustus_masked-scf7180006948083-processed-gene-0.1-mRNA-1, genemark-scf7180006949945-processed-gene-0.1-mRNA-1, genemark-scf7180006951570-processed-gene-0.2-mRNA-1, snap_masked-scf7180006949175-processed-gene-0.2-mRNA-1	WMSIL1_LOCUS10126.2, WMSIL1_LOCUS6007.1, WMSIL1_LOCUS6008.1, WMSIL1_LOCUS6012.2, WMSIL1_LOCUS6014	CRM22_002739.2, CRM22_008187.2, CRM22_009503.3, CRM22_009855.3	FUN_001974-T1, FUN_011633-T1, FUN_011634-T1, FUN_011738-T1, FUN_011739-T1, FUN_011740-T1, FUN_011741-T1
OG0000103	T265_03460, T265_03564, T265_11311, T265_13072, T265_13280, T265_13710	DEA37_0001112, DEA37_0007962, DEA37_0010741, DEA37_0010762, DEA37_0012610	DC041_0002436, DC041_0006995, DC041_0009810	MS3_0016220.1, MS3_0017860.1, MS3_0019410.1	EWB00_003148, EWB00_008992, EWB00_010753	Smp_085680.1, Smp_125450.1, Smp_142620.1	SMEST005445002, SMEST007014001, SMEST010241002, SMEST019264001, SMEST019619004, SMEST039747002, SMEST056411002, SMEST056474001, SMEST065837001, SMEST068881001	TSAs00005g01518m00001, TSAs00024g04121m00001, TSAs00047g06174m00001, TSAs00152g09399m00001, TSAs00152g09405m00001, TSAs00156g09452m00001, TSAs00190g09797m00001, TSAs00376g10969m00001, TSAs00772g12149m00001, TSAs00974g12455m00001, TSAs01019g12503m00001	TsM_000016400, TsM_000180000, TsM_000423900, TsM_000575800, TsM_000999800, TsM_000999900	CSKR_102921-T1, CSKR_113325-T1, CSKR_113339-T1	sp|P16066|ANPRA_HUMAN, sp|P17342|ANPRC_HUMAN, sp|P20594|ANPRB_HUMAN, sp|P25092|GUC2C_HUMAN, sp|P51841|GUC2F_HUMAN, sp|Q02846|GUC2D_HUMAN	EgrG_000406000, EgrG_000504700, EgrG_000554500, EgrG_000928050, EgrG_000986400	EmuJ_000406000.1, EmuJ_000504700.1, EmuJ_000554500.1, EmuJ_000928050.1, EmuJ_000986400.1	FGIG_00768, FGIG_01339, FGIG_04782, FGIG_08147, FGIG_10999	maker-scaffold10x_239_pilon-augustus-gene-0.114-mRNA-1, maker-scaffold10x_245_pilon-augustus-gene-0.96-mRNA-1, maker-scaffold10x_281_pilon-augustus-gene-0.208-mRNA-1	maker-scf7180006952824-augustus-gene-0.48-mRNA-1, snap_masked-scf7180006953318-processed-gene-0.6-mRNA-1, snap_masked-scf7180006953444-processed-gene-0.3-mRNA-1	WMSIL1_LOCUS10957, WMSIL1_LOCUS10970, WMSIL1_LOCUS14835, WMSIL1_LOCUS3577, WMSIL1_LOCUS8845	CRM22_003702, CRM22_003703, CRM22_009930, CRM22_010365.2	FUN_012234-T1, FUN_015490-T1
OG0000104	T265_05196, T265_06795, T265_06814, T265_10247, T265_14125	DEA37_0004220, DEA37_0011736, DEA37_0012549, DEA37_0012550	DC041_0000458, DC041_0004365, DC041_0005384, DC041_0006319, DC041_0007111	MS3_0013162.1, MS3_0014038.1, MS3_0014383.1, MS3_0017913.1	EWB00_005140.1, EWB00_008657, EWB00_009855.2	Smp_032180.1, Smp_086900.1, Smp_088650.1, Smp_340020.1	SMEST000928001, SMEST000945001, SMEST025928003, SMEST033672001, SMEST033952003, SMEST067743001, SMEST070321002	TSAs00012g02706m00001, TSAs00015g03207m00001	TsM_000154600, TsM_000273800, TsM_000494500, TsM_000594000, TsM_000810700	CSKR_100061-T1, CSKR_105265-T1, CSKR_110178-T1, CSKR_110328-T1, CSKR_200679-T1	sp|P18085|ARF4_HUMAN, sp|P40616|ARL1_HUMAN, sp|P61204|ARF3_HUMAN, sp|P62330|ARF6_HUMAN, sp|P84077|ARF1_HUMAN, sp|P84085|ARF5_HUMAN, sp|Q8N4G2|ARL14_HUMAN	EgrG_000394000, EgrG_001006100, EgrG_001177600	EmuJ_000254750.1, EmuJ_000394000.1, EmuJ_000674900.1, EmuJ_001006100.1, EmuJ_001177600.1	FGIG_07804, FGIG_08255, FGIG_08587, FGIG_08984	maker-scaffold10x_157_pilon-snap-gene-0.197-mRNA-1, maker-scaffold10x_66_pilon-snap-gene-0.22-mRNA-1, maker-scaffold10x_678_pilon-augustus-gene-0.64-mRNA-1, maker-scaffold10x_99_pilon-snap-gene-0.93-mRNA-1, snap_masked-scaffold10x_492_pilon-processed-gene-0.0-mRNA-1	genemark-scf7180006950872-processed-gene-0.7-mRNA-1, genemark-scf7180006953439-processed-gene-1.7-mRNA-1, maker-scf7180006950771-augustus-gene-0.73-mRNA-1, maker-scf7180006952128-snap-gene-0.41-mRNA-1	WMSIL1_LOCUS11868, WMSIL1_LOCUS13737, WMSIL1_LOCUS14413, WMSIL1_LOCUS2333, WMSIL1_LOCUS3716, WMSIL1_LOCUS3809	CRM22_004509, CRM22_005850, CRM22_007450, CRM22_008577, CRM22_009609	FUN_000965-T1, FUN_005259-T1, FUN_010083-T1, FUN_010085-T1, FUN_010086-T1, FUN_010087-T1, FUN_010089-T1, FUN_012729-T1
OG0000105	T265_03627, T265_05502, T265_06127	DEA37_0006044, DEA37_0006045, DEA37_0006628, DEA37_0007920, DEA37_0008205, DEA37_0008206, DEA37_0010453	DC041_0002959, DC041_0006567, DC041_0007505, DC041_0007507	MS3_0012486.1	EWB00_002893, EWB00_011043.3	Smp_066900.1, Smp_129020.3	SMEST000555001, SMEST030970002, SMEST030972001, SMEST031896001, SMEST032745001, SMEST042154001, SMEST043134001, SMEST053975001, SMEST061679001, SMEST065083001, SMEST066858001, SMEST066886001, SMEST069482001, SMEST070496002, SMEST070656001, SMEST080705001, SMEST081749001	TSAs00001g00224m00001, TSAs00001g00225m00001, TSAs00010g02509m00001, TSAs00010g02510m00001, TSAs00020g03763m00001	TsM_000337000, TsM_000464200, TsM_000464300, TsM_000557300, TsM_001199700	CSKR_100290-T1, CSKR_109438-T1, CSKR_111347-T1, CSKR_111349-T1		EgrG_000249300, EgrG_000249400, EgrG_000448500, EgrG_000448600, EgrG_000755500	EmuJ_000249300.1, EmuJ_000249400.1, EmuJ_000448500.1, EmuJ_000448600.1, EmuJ_000755500.1	FGIG_00102, FGIG_00103, FGIG_07969, FGIG_07970, FGIG_07971, FGIG_12090, FGIG_12091	maker-scaffold10x_293_pilon-snap-gene-0.156-mRNA-1, snap_masked-scaffold10x_2009_pilon-processed-gene-0.70-mRNA-1	genemark-scf7180006948667-processed-gene-0.0-mRNA-1, maker-scf7180006948372-snap-gene-0.66-mRNA-1, maker-scf7180006948372-snap-gene-0.70-mRNA-1, maker-scf7180006948437-augustus-gene-0.34-mRNA-1, maker-scf7180006953347-snap-gene-0.32-mRNA-1, snap_masked-scf7180006947353-processed-gene-0.17-mRNA-1	WMSIL1_LOCUS10062, WMSIL1_LOCUS1638, WMSIL1_LOCUS198, WMSIL1_LOCUS8237, WMSIL1_LOCUS8238, WMSIL1_LOCUS8363	CRM22_004931, CRM22_004932.3, CRM22_005888, CRM22_006318	FUN_000427-T1, FUN_001938-T1, FUN_012340-T1, FUN_012341-T1, FUN_012342-T1
OG0000106	T265_05540, T265_05692, T265_05775, T265_13802	DEA37_0008906, DEA37_0010580	DC041_0001785, DC041_0003223, DC041_0005235, DC041_0005239, DC041_0007276, DC041_0008769	MS3_0014342.1, MS3_0018401.1, MS3_0018770.1	EWB00_001030, EWB00_004999, EWB00_008042, EWB00_008409	Smp_069400.1, Smp_123050.1, Smp_244000.1, Smp_327060.1, Smp_335980.1	SMEST011723001, SMEST012254001, SMEST016675001, SMEST027589001, SMEST048981001, SMEST053355001, SMEST073688002	TSAs00024g04080m00001, TSAs00032g04992m00001, TSAs00033g05094m00001, TSAs00114g08848m00001, TSAs02033g12995m00001	TsM_000169400, TsM_000648200, TsM_000909400, TsM_001103600, TsM_001120600	CSKR_105679-T1, CSKR_109358-T1, CSKR_200163-T1	sp|O14921|RGS13_HUMAN, sp|O15492|RGS16_HUMAN, sp|O15539|RGS5_HUMAN, sp|O43665|RGS10_HUMAN, sp|O76081|RGS20_HUMAN, sp|P41220|RGS2_HUMAN, sp|P49795|RGS19_HUMAN, sp|P49796|RGS3_HUMAN, sp|P49798|RGS4_HUMAN, sp|P57771|RGS8_HUMAN, sp|Q08116|RGS1_HUMAN, sp|Q2M5E4|RGS21_HUMAN, sp|Q9NS28|RGS18_HUMAN, sp|Q9UGC6|RGS17_HUMAN	EgrG_000303100, EgrG_000422200, EgrG_000518700, EgrG_000932600	EmuJ_000303100.1, EmuJ_000422200.1, EmuJ_000518500.1, EmuJ_000518700.1, EmuJ_000932600.1	FGIG_00698, FGIG_08203, FGIG_09041, FGIG_09043, FGIG_09177	maker-scaffold10x_744_pilon-snap-gene-0.82-mRNA-1, maker-scaffold10x_896_pilon-snap-gene-0.21-mRNA-1, maker-scaffold10x_973_pilon-augustus-gene-0.31-mRNA-1	genemark-scf7180006948090-processed-gene-0.1-mRNA-1, genemark-scf7180006951904-processed-gene-0.0-mRNA-1, genemark-scf7180006952372-processed-gene-0.1-mRNA-1, snap_masked-scf7180006952764-processed-gene-0.11-mRNA-1	WMSIL1_LOCUS11019, WMSIL1_LOCUS12875, WMSIL1_LOCUS2866, WMSIL1_LOCUS3645	CRM22_005947.3, CRM22_008821.1, CRM22_011103	FUN_009851-T1, FUN_012368-T1, FUN_015102-T1
OG0000107	T265_03886, T265_06223, T265_06225	DEA37_0002114, DEA37_0002115, DEA37_0004765, DEA37_0005192, DEA37_0008184, DEA37_0008185	DC041_0000656, DC041_0003523, DC041_0008876, DC041_0010054, DC041_0010377	MS3_0011647.1, MS3_0016276.1, MS3_0020326.1	EWB00_001959.1, EWB00_008986, EWB00_010226	Smp_015630.1, Smp_096480.1, Smp_334730.1	SMEST008993001, SMEST032691001, SMEST037124001, SMEST041885001, SMEST041886001, SMEST061905001, SMEST071005001, SMEST077704001	TSAs00005g01535m00001, TSAs00005g01536m00001, TSAs00037g05426m00001, TSAs00072g07682m00001, TSAs00101g08586m00001	TsM_000440800, TsM_000836600, TsM_000870800, TsM_000926600, TsM_000926700, TsM_001156900	CSKR_105969-T1, CSKR_105970-T1, CSKR_106284-T1, CSKR_112592-T1, CSKR_112593-T1	sp|O75311|GLRA3_HUMAN, sp|P23415|GLRA1_HUMAN, sp|P23416|GLRA2_HUMAN	EgrG_000506500, EgrG_000506600, EgrG_000668200, EgrG_000670700, EgrG_001119800, EgrG_001156400	EmuJ_000506500.1, EmuJ_000506600.1, EmuJ_000668200.1, EmuJ_000670700.1, EmuJ_001119800.1, EmuJ_001156400.1	FGIG_01541, FGIG_06849, FGIG_06850, FGIG_08212	maker-scaffold10x_1086_pilon-pred_gff_StringTie-gene-0.30-mRNA-1, maker-scaffold10x_730_pilon-snap-gene-0.76-mRNA-1	genemark-scf7180006947509-processed-gene-0.0-mRNA-1, genemark-scf7180006951876-processed-gene-0.1-mRNA-1, genemark-scf7180006953283-processed-gene-0.4-mRNA-1, maker-scf7180006952735-snap-gene-0.73-mRNA-1, snap_masked-scf7180006947467-processed-gene-0.10-mRNA-1, snap_masked-scf7180006947467-processed-gene-0.11-mRNA-1, snap_masked-scf7180006952033-processed-gene-0.2-mRNA-1	WMSIL1_LOCUS10002, WMSIL1_LOCUS10003, WMSIL1_LOCUS12190, WMSIL1_LOCUS13245, WMSIL1_LOCUS3855	CRM22_002585, CRM22_002586, CRM22_003453, CRM22_009199	FUN_010047-T1, FUN_010058-T1, FUN_010542-T1, FUN_011521-T1
OG0000108	T265_04235, T265_10271, T265_13456, T265_16198	DEA37_0002912, DEA37_0010036, DEA37_0010037, DEA37_0013821, DEA37_0014977, DEA37_0014980	DC041_0005326, DC041_0006246, DC041_0009817	MS3_0014662.1, MS3_0014663.1, MS3_0017600.1	EWB00_006993, EWB00_006994, EWB00_009622.2	Smp_244710.1, Smp_319810.1, Smp_336630.1	SMEST029534001, SMEST029537001, SMEST032861001, SMEST032891001, SMEST032896002, SMEST056983001, SMEST068605001, SMEST068703001	TSAs00032g05004m00001	TsM_000286400, TsM_000459700	CSKR_102829-T1, CSKR_102831-T1, CSKR_202899-T1	sp|O94911|ABCA8_HUMAN, sp|O95477|ABCA1_HUMAN, sp|P78363|ABCA4_HUMAN, sp|Q86UK0|ABCAC_HUMAN, sp|Q86UQ4|ABCAD_HUMAN, sp|Q8IUA7|ABCA9_HUMAN, sp|Q8IZY2|ABCA7_HUMAN, sp|Q8N139|ABCA6_HUMAN, sp|Q8WWZ4|ABCAA_HUMAN, sp|Q8WWZ7|ABCA5_HUMAN, sp|Q99758|ABCA3_HUMAN, sp|Q9BZC7|ABCA2_HUMAN	EgrG_000519900	EmuJ_000519900.1	FGIG_02119, FGIG_02122, FGIG_04703	maker-scaffold10x_1_pilon-snap-gene-0.157-mRNA-1, maker-scaffold10x_90_pilon-snap-gene-0.86-mRNA-1, snap_masked-scaffold10x_317_pilon-processed-gene-0.40-mRNA-1, snap_masked-scaffold10x_317_pilon-processed-gene-0.41-mRNA-1	maker-scf7180006953177-augustus-gene-0.67-mRNA-1, snap_masked-scf7180006950751-processed-gene-0.4-mRNA-1, snap_masked-scf7180006953352-processed-gene-0.8-mRNA-1	WMSIL1_LOCUS4026.1	CRM22_002098, CRM22_003847, CRM22_008397, CRM22_008398, CRM22_011266	FUN_010561-T1, FUN_011272-T1, FUN_012051-T1, FUN_012052-T1, FUN_012053-T1, FUN_012054-T1, FUN_012055-T1, FUN_012058-T1, FUN_012066-T1, FUN_015113-T1, FUN_016187-T1, FUN_016188-T1, FUN_016189-T1, FUN_016189-T2, FUN_016190-T1, FUN_017032-T1, FUN_017033-T1, FUN_017160-T1, FUN_017316-T1, FUN_017316-T2, FUN_017316-T3, FUN_017317-T1
OG0000109	T265_12632, T265_14194, T265_14609, T265_14950	DEA37_0004068, DEA37_0005357, DEA37_0006308, DEA37_0006309, DEA37_0006843, DEA37_0006846, DEA37_0009213	DC041_0000937, DC041_0001738, DC041_0004315, DC041_0008254, DC041_0008938, DC041_0009812, DC041_0009813	MS3_0012524.1, MS3_0013773.1, MS3_0016532.1, MS3_0020308.1	EWB00_003320.2, EWB00_010934, EWB00_011339	Smp_035220.2, Smp_132300.1, Smp_140570.1, Smp_346580.1	SMEST007019009, SMEST007020001, SMEST020245001, SMEST029458001, SMEST035453003, SMEST064131002, SMEST075065002	TSAs00001g00416m00001, TSAs00001g00417m00001, TSAs00002g00750m00001, TSAs00014g03047m00001	TsM_000182500, TsM_000365500, TsM_001182100, TsM_001205000	CSKR_102243-T1, CSKR_109638-T2, CSKR_113801-T1, CSKR_200642-T1	sp|O14782|KIF3C_HUMAN, sp|O15066|KIF3B_HUMAN, sp|Q2M1P5|KIF7_HUMAN, sp|Q86VH2|KIF27_HUMAN, sp|Q9BW19|KIFC1_HUMAN, sp|Q9NS87|KIF15_HUMAN, sp|Q9P2E2|KIF17_HUMAN, sp|Q9Y496|KIF3A_HUMAN	EgrG_000227900, EgrG_000872700, EgrG_001041900, EgrG_001097500	EmuJ_000227900.1, EmuJ_000872700.1, EmuJ_001041900.1, EmuJ_001097500.1	FGIG_00348, FGIG_09742, FGIG_09796, FGIG_10743	maker-scaffold10x_1791_pilon-snap-gene-0.51-mRNA-1, maker-scaffold10x_209_pilon-augustus-gene-0.56-mRNA-1, maker-scaffold10x_226_pilon-snap-gene-0.85-mRNA-1, maker-scaffold10x_416_pilon-augustus-gene-0.19-mRNA-1	maker-scf7180006947269-snap-gene-0.53-mRNA-1, maker-scf7180006947686-snap-gene-0.23-mRNA-1, maker-scf7180006951241-augustus-gene-0.14-mRNA-1	WMSIL1_LOCUS15105, WMSIL1_LOCUS1957, WMSIL1_LOCUS487, WMSIL1_LOCUS624, WMSIL1_LOCUS7089	CRM22_004199, CRM22_004678, CRM22_005060.2, CRM22_009476, CRM22_011386.2	FUN_003742-T1, FUN_009257-T1, FUN_012745-T1
OG0000110	T265_13103	DEA37_0010901	DC041_0003590	MS3_0017054.1	EWB00_008728	Smp_310770.1, Smp_332290.1		TSAs00009g02293m00001, TSAs00021g03794m00001, TSAs00031g04861m00001, TSAs00060g07025m00001, TSAs00060g07027m00001, TSAs00123g09032m00001, TSAs00123g09038m00001, TSAs00123g09045m00001, TSAs00136g09208m00001, TSAs00136g09211m00001, TSAs00136g09212m00001, TSAs00136g09213m00001, TSAs00136g09216m00001, TSAs00136g09219m00001, TSAs00136g09220m00001, TSAs00165g09537m00001, TSAs00165g09539m00001, TSAs0016…	TsM_000048700, TsM_000055400, TsM_000074000, TsM_000079600, TsM_000085700, TsM_000100000, TsM_000139300, TsM_000222500, TsM_000876700, TsM_000982500, TsM_000986800, TsM_001025100, TsM_001049400, TsM_001078300, TsM_001079300, TsM_001160000, TsM_001162800, TsM_001187400, TsM_001203100, TsM_001208000, TsM_001235800	CSKR_109325-T1		EgrG_000292500, EgrG_000297700, EgrG_000508300, EgrG_000509100, EgrG_000580900, EgrG_000811200	EmuJ_000292500.1, EmuJ_000297700.1, EmuJ_000508300.1, EmuJ_000509100.1, EmuJ_000580900.1, EmuJ_000811200.1	FGIG_07529	augustus_masked-scaffold10x_457_pilon-processed-gene-0.38-mRNA-1	augustus_masked-scf7180006953079-processed-gene-0.0-mRNA-1	WMSIL1_LOCUS13494, WMSIL1_LOCUS2612, WMSIL1_LOCUS3115, WMSIL1_LOCUS334, WMSIL1_LOCUS3670, WMSIL1_LOCUS4374, WMSIL1_LOCUS457, WMSIL1_LOCUS6576, WMSIL1_LOCUS6578, WMSIL1_LOCUS792, WMSIL1_LOCUS7996, WMSIL1_LOCUS9823	CRM22_008587	FUN_006049-T1
OG0000111	T265_00157, T265_09221, T265_14971	DEA37_0004315, DEA37_0004883, DEA37_0004884, DEA37_0008403, DEA37_0008405	DC041_0000868, DC041_0001657, DC041_0002419, DC041_0005526, DC041_0005527, DC041_0006154, DC041_0008343, DC041_0008344, DC041_0008655, DC041_0011629	MS3_0014703.1, MS3_0020238.1, MS3_0020740.1, MS3_0020898.1	EWB00_003798, EWB00_004658, EWB00_007475.2, EWB00_010973	Smp_142940.1, Smp_160670.1, Smp_345980.2	SMEST004009001, SMEST039056001, SMEST042806001, SMEST066574001, SMEST077501001, SMEST080212002	TSAs00006g01662m00001, TSAs00010g02497m00001, TSAs00026g04385m00001, TSAs00083g08090m00001	TsM_000110300, TsM_000166900, TsM_000804100, TsM_000871200	CSKR_104706-T1, CSKR_109033-T1, CSKR_112805-T1	sp|O43316|PAX4_HUMAN, sp|P15863|PAX1_HUMAN, sp|P23759|PAX7_HUMAN, sp|P23760|PAX3_HUMAN, sp|P26367|PAX6_HUMAN, sp|P55771|PAX9_HUMAN, sp|Q02548|PAX5_HUMAN, sp|Q02962|PAX2_HUMAN, sp|Q06710|PAX8_HUMAN	EgrG_000389800, EgrG_000447000, EgrG_000781700, EgrG_001189700	EmuJ_000389800.1, EmuJ_000447000.1, EmuJ_000781700.1, EmuJ_001189700.1	FGIG_04083, FGIG_04249, FGIG_07749, FGIG_10205	maker-scaffold10x_1593_pilon-augustus-gene-0.9-mRNA-1, maker-scaffold10x_2171_pilon-snap-gene-0.10-mRNA-1, maker-scaffold10x_342_pilon-snap-gene-0.45-mRNA-1, maker-scaffold10x_894_pilon-snap-gene-0.117-mRNA-1	genemark-scf7180006948062-processed-gene-0.4-mRNA-1, genemark-scf7180006948713-processed-gene-0.5-mRNA-1, maker-scf7180006950880-snap-gene-0.34-mRNA-1, maker-scf7180006951961-snap-gene-0.22-mRNA-1	WMSIL1_LOCUS12946, WMSIL1_LOCUS5593, WMSIL1_LOCUS6676.1, WMSIL1_LOCUS818	CRM22_004208, CRM22_005533, CRM22_006281, CRM22_007282	FUN_001079-T1, FUN_006014-T1, FUN_014903-T1, FUN_014965-T1
OG0000112	T265_00922, T265_01730, T265_01906, T265_02247, T265_02583, T265_02768, T265_04043, T265_05386, T265_07923, T265_09113, T265_09379, T265_14486, T265_14900	DEA37_0000223, DEA37_0000663, DEA37_0000686, DEA37_0000788, DEA37_0000817, DEA37_0000825, DEA37_0001525, DEA37_0002830, DEA37_0003011, DEA37_0003061, DEA37_0003469, DEA37_0003891, DEA37_0004307, DEA37_0004392, DEA37_0004411, DEA37_0004707, DEA37_0004741, DEA37_0004815, DEA37_0006102, DEA37_0006302, DEA37_0006419, DEA37_0007683, DEA37_0007741, DEA37_0008516, DEA37_0008693, DEA37_0008915, DEA37_000…	DC041_0008181	MS3_0011769.1, MS3_0013485.1, MS3_0014095.1, MS3_0015184.1, MS3_0017382.1, MS3_0019541.1, MS3_0019871.1, MS3_0020637.1	EWB00_002474.2, EWB00_003625, EWB00_004712	Smp_118710.1, Smp_245810.1, Smp_329770.1, Smp_334830.1	SMEST015089001, SMEST015216001, SMEST018622001, SMEST060260003, SMEST081574004			CSKR_107842-T1, CSKR_112109-T1, CSKR_112549-T1				FGIG_01054		snap_masked-scf7180006947817-processed-gene-0.1-mRNA-1, snap_masked-scf7180006952368-processed-gene-0.3-mRNA-1, snap_masked-scf7180006952586-processed-gene-0.1-mRNA-1, snap_masked-scf7180006953040-processed-gene-0.4-mRNA-1			FUN_017150-T1, FUN_017167-T1, FUN_017240-T1, FUN_017357-T1
OG0000113	T265_02635, T265_07366, T265_07367	DEA37_0002453, DEA37_0002454, DEA37_0004653, DEA37_0005739, DEA37_0006272, DEA37_0009196, DEA37_0012261, DEA37_0012294, DEA37_0012295	DC041_0000009, DC041_0004466, DC041_0004467, DC041_0004468, DC041_0004469, DC041_0007565, DC041_0008628, DC041_0009805, DC041_0009806, DC041_0009807, DC041_0011600	MS3_0015644.1, MS3_0016223.1, MS3_0016224.1, MS3_0016225.1	EWB00_001948, EWB00_002158, EWB00_004881.2, EWB00_004882, EWB00_004883, EWB00_004884	Smp_046630.1, Smp_141500.1, Smp_201730.1, Smp_317510.2, Smp_317690.1, Smp_331420.1, Smp_331440.1, Smp_331450.1, Smp_331460.1, Smp_331470.1, Smp_331480.1, Smp_331630.1		TSAs00095g08433m00001, TSAs00095g08435m00001	TsM_000621600, TsM_000801700	CSKR_101896-T1, CSKR_105122-T1, CSKR_110109-T1, CSKR_110111-T1, CSKR_111845-T1, CSKR_112938-T1, CSKR_112939-T1		EgrG_000724500	EmuJ_000724500.1	FGIG_01965, FGIG_05279, FGIG_08702	maker-scaffold10x_4_pilon-pred_gff_StringTie-gene-0.129-mRNA-1, maker-scaffold10x_4_pilon-snap-gene-0.90-mRNA-1	maker-scf7180006948598-exonerate_protein2genome-gene-0.18-mRNA-1, maker-scf7180006950317-snap-gene-0.10-mRNA-1, snap_masked-scf7180006947381-processed-gene-0.7-mRNA-1, snap_masked-scf7180006947754-processed-gene-0.1-mRNA-1, snap_masked-scf7180006948524-processed-gene-0.5-mRNA-1	WMSIL1_LOCUS1758, WMSIL1_LOCUS1812, WMSIL1_LOCUS1882, WMSIL1_LOCUS1953, WMSIL1_LOCUS8417, WMSIL1_LOCUS8776, WMSIL1_LOCUS8777	CRM22_004367, CRM22_008367.1, CRM22_008368.1, CRM22_008503, CRM22_008954, CRM22_008955, CRM22_008956, CRM22_008958, CRM22_011200	FUN_004331-T1, FUN_010758-T1, FUN_010759-T1
OG0000114	T265_09180, T265_13660	DEA37_0000655, DEA37_0010129, DEA37_0010130, DEA37_0013067, DEA37_0013068, DEA37_0013069, DEA37_0013070, DEA37_0013628	DC041_0000067, DC041_0001459, DC041_0003734, DC041_0003738, DC041_0004715, DC041_0007625, DC041_0010244	MS3_0016026.1, MS3_0016948.1, MS3_0019569.1	EWB00_002365, EWB00_002368, EWB00_005358.2, EWB00_006188	Smp_129640.2, Smp_196300.1, Smp_244400.2	SMEST038155003, SMEST048801003, SMEST069407003	TSAs00004g01217m00001, TSAs00006g01597m00001, TSAs00087g08225m00001	TsM_000348500, TsM_000478600, TsM_000572600, TsM_000582400, TsM_000896600, TsM_001051400, TsM_001097800, TsM_001098000	CSKR_102186-T1, CSKR_102187-T1, CSKR_105297-T1, CSKR_107507-T1, CSKR_107509-T1	sp|O94887|FARP2_HUMAN, sp|Q6ZUT3|FRMD7_HUMAN, sp|Q9HCS5|E41LA_HUMAN, sp|Q9Y4F1|FARP1_HUMAN	EgrG_000706900, EgrG_000773400, EgrG_001088000	EmuJ_000706900.1, EmuJ_000773400.1, EmuJ_001088000.1	FGIG_06360, FGIG_06361, FGIG_07036, FGIG_07037, FGIG_10164, FGIG_11543, FGIG_11879	maker-scaffold10x_2199_pilon-snap-gene-0.17-mRNA-1, maker-scaffold10x_617_pilon-snap-gene-0.40-mRNA-1	genemark-scf7180006950475-processed-gene-0.0-mRNA-1, genemark-scf7180006952986-processed-gene-0.18-mRNA-1, maker-scf7180006947970-snap-gene-0.5-mRNA-1, maker-scf7180006948768-augustus-gene-0.7-mRNA-1, maker-scf7180006949912-augustus-gene-0.6-mRNA-1, maker-scf7180006952903-snap-gene-0.34-mRNA-1, snap_masked-scf7180006947467-processed-gene-0.7-mRNA-1	WMSIL1_LOCUS13811, WMSIL1_LOCUS13812, WMSIL1_LOCUS13836, WMSIL1_LOCUS7870, WMSIL1_LOCUS7871.2, WMSIL1_LOCUS7872, WMSIL1_LOCUS9024, WMSIL1_LOCUS9096.2, WMSIL1_LOCUS9097	CRM22_002205.1, CRM22_004083.4, CRM22_009707.2	FUN_004383-T1, FUN_006053-T1, FUN_010111-T1
OG0000115							SMEST000779001, SMEST000787001, SMEST001086001, SMEST002438001, SMEST004121001, SMEST005142001, SMEST005334001, SMEST006628001, SMEST006729001, SMEST009321001, SMEST010653001, SMEST011503001, SMEST011505001, SMEST012491001, SMEST013054001, SMEST014142001, SMEST014737001, SMEST017236001, SMEST017430001, SMEST017855001, SMEST018410001, SMEST018432001, SMEST020915001, SMEST021897002, SMEST022114001,…
OG0000116	T265_00176, T265_00588, T265_00905, T265_01071, T265_01171, T265_01472, T265_01725, T265_01895, T265_02715, T265_02885, T265_03093, T265_03851, T265_04364, T265_04824, T265_05081, T265_05331, T265_05364, T265_05539, T265_05972, T265_06050, T265_06272, T265_06379, T265_06935, T265_07298, T265_07842, T265_08112, T265_08703, T265_08908, T265_09126, T265_09211, T265_09324, T265_09666, T265_09941, T26…									CSKR_100659-T1, CSKR_101173-T1, CSKR_101400-T1, CSKR_102085-T1, CSKR_102150-T1, CSKR_102535-T1, CSKR_102637-T1, CSKR_102780-T1, CSKR_103179-T1, CSKR_103297-T1, CSKR_103479-T1, CSKR_104058-T1, CSKR_104954-T1, CSKR_105094-T1, CSKR_106390-T1, CSKR_106990-T1, CSKR_106998-T1, CSKR_107034-T1, CSKR_107169-T1, CSKR_107475-T1, CSKR_107645-T1, CSKR_107904-T1, CSKR_108495-T1, CSKR_108753-T1, CSKR_108755-T1,…								CRM22_010687
OG0000117	T265_00732, T265_05570, T265_06413, T265_08677, T265_14028	DEA37_0003846, DEA37_0005448, DEA37_0005879, DEA37_0006454, DEA37_0008580, DEA37_0009199, DEA37_0009527, DEA37_0011098, DEA37_0011430, DEA37_0014732	DC041_0001121, DC041_0001991, DC041_0009158, DC041_0009163	MS3_0015386.1, MS3_0015387.1, MS3_0015582.1	EWB00_002198, EWB00_006021.2, EWB00_006028, EWB00_007874	Smp_006930.2, Smp_014260.1, Smp_014280.1, Smp_200450.1	SMEST004004001, SMEST020765001, SMEST020856001, SMEST023690001, SMEST035184001, SMEST050398001, SMEST060671002, SMEST065171001			CSKR_108917-T1, CSKR_110566-T1, CSKR_110598-T1, CSKR_111997-T1, CSKR_112152-T1, CSKR_112157-T1	sp|A8MXE2|B3GT9_HUMAN, sp|O43825|B3GT2_HUMAN, sp|O75752|B3GL1_HUMAN, sp|O96024|B3GT4_HUMAN, sp|Q6UX72|B3GN9_HUMAN, sp|Q6ZMB0|B3GN6_HUMAN, sp|Q7Z7M8|B3GN8_HUMAN, sp|Q8NFL0|B3GN7_HUMAN, sp|Q9BYG0|B3GN5_HUMAN, sp|Q9C0J1|B3GN4_HUMAN, sp|Q9NY97|B3GN2_HUMAN, sp|Q9Y2A9|B3GN3_HUMAN, sp|Q9Y2C3|B3GT5_HUMAN, sp|Q9Y5Z6|B3GT1_HUMAN			FGIG_00976, FGIG_01536, FGIG_01537, FGIG_08756	snap_masked-scaffold10x_251_pilon-processed-gene-0.40-mRNA-1	genemark-scf7180006953392-processed-gene-0.1-mRNA-1		CRM22_001019, CRM22_001023, CRM22_002100, CRM22_005194, CRM22_008020, CRM22_008735.1	FUN_000651-T1, FUN_000652-T1, FUN_000652-T2, FUN_000652-T3, FUN_000653-T1, FUN_004948-T1, FUN_007292-T1, FUN_007293-T1, FUN_009844-T1, FUN_009846-T1, FUN_013028-T1, FUN_013029-T1, FUN_013030-T1, FUN_013031-T1, FUN_017133-T1, FUN_017703-T1
OG0000118	T265_01181, T265_01183, T265_02887, T265_12191, T265_12737, T265_12738, T265_13113, T265_16031	DEA37_0006057, DEA37_0006446, DEA37_0006947, DEA37_0006948, DEA37_0006949, DEA37_0006951, DEA37_0007870, DEA37_0011629, DEA37_0014047, DEA37_0014049	DC041_0002067, DC041_0002068, DC041_0005161, DC041_0009787, DC041_0011426	MS3_0014321.1, MS3_0014328.1, MS3_0016943.1	EWB00_003671, EWB00_003676, EWB00_005352.2, EWB00_008422, EWB00_008423	Smp_013950.1, Smp_169050.2, Smp_169090.1	SMEST005041001, SMEST043541001, SMEST043542002, SMEST043543001, SMEST043544001, SMEST043545001, SMEST043557001, SMEST051641001, SMEST075262001	TSAs00006g01615m00001, TSAs00019g03653m00001	TsM_000107000, TsM_000791500	CSKR_102167-T1, CSKR_105044-T1, CSKR_105046-T1, CSKR_105047-T1, CSKR_112468-T1, CSKR_112469-T1	sp|Q8NBI5|S43A3_HUMAN	EgrG_000763900, EgrG_000775800	EmuJ_000763900.1, EmuJ_000775800.1	FGIG_06246, FGIG_06247, FGIG_09803, FGIG_09804	maker-scaffold10x_313_pilon-snap-gene-0.68-mRNA-1, maker-scaffold10x_313_pilon-snap-gene-0.87-mRNA-1	snap_masked-scf7180006948629-processed-gene-0.4-mRNA-1, snap_masked-scf7180006949367-processed-gene-0.5-mRNA-1, snap_masked-scf7180006953023-processed-gene-0.7-mRNA-1	WMSIL1_LOCUS2872, WMSIL1_LOCUS2901	CRM22_003330, CRM22_003943, CRM22_003944, CRM22_006859, CRM22_009740, CRM22_011170.1, CRM22_011171, CRM22_011172.4	FUN_013236-T1, FUN_013237-T1, FUN_013238-T1, FUN_013239-T1, FUN_016347-T1, FUN_016348-T1, FUN_016349-T1, FUN_017716-T1, FUN_017716-T2
OG0000119	T265_01304, T265_10864, T265_12086, T265_13782	DEA37_0004295, DEA37_0005924, DEA37_0005962, DEA37_0009812	DC041_0001244, DC041_0006401, DC041_0006903, DC041_0012990	MS3_0017540.1, MS3_0018550.1, MS3_0019884.1, MS3_0019917.1	EWB00_000741.6, EWB00_001080, EWB00_005163, EWB00_009038	Smp_031010.1, Smp_034190.1, Smp_097660.1, Smp_166400.1, Smp_303610.1	SMEST000613001, SMEST022208001, SMEST027666001, SMEST030445001, SMEST040535001, SMEST058317001, SMEST078818002	TSAs00036g05325m00001, TSAs00067g07442m00001, TSAs00091g08318m00001	TsM_000479400, TsM_000779800, TsM_000855500	CSKR_101177-T1, CSKR_111324-T1, CSKR_111610-T1, CSKR_113093-T1, CSKR_203777-T1	sp|P38919|IF4A3_HUMAN, sp|P60842|IF4A1_HUMAN, sp|Q14240|IF4A2_HUMAN	EgrG_000033400, EgrG_000150000, EgrG_000666300, EgrG_001193600	EmuJ_000033400.1, EmuJ_000150000.1, EmuJ_000371200.1, EmuJ_000666300.1, EmuJ_001193600.1	FGIG_02070, FGIG_02516, FGIG_04482, FGIG_05217, FGIG_08902, FGIG_10290	augustus_masked-scaffold10x_387_pilon-processed-gene-0.17-mRNA-1, maker-scaffold10x_2228_pilon-snap-gene-0.11-mRNA-1, maker-scaffold10x_2228_pilon-snap-gene-0.12-mRNA-1, maker-scaffold10x_230_pilon-snap-gene-0.50-mRNA-1, maker-scaffold10x_290_pilon-snap-gene-0.5-mRNA-1, maker-scaffold10x_469_pilon-snap-gene-0.89-mRNA-1, snap_masked-scaffold10x_119_pilon-processed-gene-0.20-mRNA-1	genemark-scf7180006952656-processed-gene-0.5-mRNA-1, maker-scf7180006947309-snap-gene-0.132-mRNA-1, maker-scf7180006948699-exonerate_protein2genome-gene-0.45-mRNA-1, maker-scf7180006949430-augustus-gene-0.46-mRNA-1, snap_masked-scf7180006953280-processed-gene-0.4-mRNA-1	WMSIL1_LOCUS10743, WMSIL1_LOCUS14653, WMSIL1_LOCUS6356, WMSIL1_LOCUS6381, WMSIL1_LOCUS8103	CRM22_001348, CRM22_003052, CRM22_003377.4, CRM22_004948.2	FUN_000507-T1, FUN_001210-T1, FUN_011556-T1, FUN_012721-T1
OG0000120	T265_03197, T265_08775, T265_13180, T265_13187, T265_14156, T265_15090, T265_16086	DEA37_0009216, DEA37_0010981, DEA37_0010984, DEA37_0010985, DEA37_0011610, DEA37_0012227, DEA37_0012229, DEA37_0014469	DC041_0001915, DC041_0003725, DC041_0003730	MS3_0016035.1, MS3_0017621.1, MS3_0020591.1	EWB00_002377, EWB00_006465, EWB00_009191.1, EWB00_010778	Smp_024180.2, Smp_101970.1, Smp_135250.1, Smp_244390.1, Smp_344830.1	SMEST050175001, SMEST050177001, SMEST050208001, SMEST050210001, SMEST050216001, SMEST050221001, SMEST050229001, SMEST050244002, SMEST050245001	TSAs00004g01245m00001, TSAs00004g01246m00001	TsM_000071100, TsM_001134700	CSKR_101858-T1, CSKR_102546-T1, CSKR_102551-T1, CSKR_102558-T1, CSKR_103024-T1, CSKR_103026-T1, CSKR_107164-T1, CSKR_108457-T1	sp|A1L4L8|PL8L1_HUMAN, sp|Q9BYD5|CNFN_HUMAN, sp|Q9NZF1|PLAC8_HUMAN	EgrG_000703500, EgrG_000703600	EmuJ_000703500.1, EmuJ_000703600.1	FGIG_01274, FGIG_02286, FGIG_03792, FGIG_07400, FGIG_07832, FGIG_07833	maker-scaffold10x_493_pilon-augustus-gene-1.153-mRNA-1, maker-scaffold10x_493_pilon-snap-gene-1.11-mRNA-1, maker-scaffold10x_498_pilon-snap-gene-0.2-mRNA-1	maker-scf7180006948840-snap-gene-0.73-mRNA-1, snap_masked-scf7180006951197-processed-gene-0.26-mRNA-1	WMSIL1_LOCUS7289, WMSIL1_LOCUS7362	CRM22_004386, CRM22_008142, CRM22_008228.2, CRM22_010192, CRM22_010414.2, CRM22_010419.1, CRM22_011115.3, CRM22_011116	FUN_004642-T1, FUN_008851-T1, FUN_008852-T1, FUN_011481-T1, FUN_011804-T1, FUN_016286-T1, FUN_017602-T1
OG0000121	T265_05670, T265_08477, T265_09923, T265_13579, T265_16020	DEA37_0000896, DEA37_0003099, DEA37_0005076, DEA37_0013390	DC041_0002458, DC041_0002655, DC041_0002656, DC041_0004799, DC041_0007836, DC041_0010473, DC041_0011199	MS3_0012201.1, MS3_0016645.1, MS3_0017406.1	EWB00_004682, EWB00_004916, EWB00_009915, EWB00_009916, EWB00_011205.2	Smp_139180.1, Smp_155340.1, Smp_173940.1, Smp_174350.1	SMEST004519001, SMEST005043001, SMEST031852001, SMEST035834002, SMEST038967002, SMEST040115001, SMEST053774002	TSAs00017g03455m00001, TSAs00042g05796m00001, TSAs00061g07090m00001	TsM_000072900, TsM_000406500, TsM_000459600	CSKR_102029-T1, CSKR_109711-T1, CSKR_110497-T1, CSKR_110721-T1, CSKR_203312-T1	sp|O00144|FZD9_HUMAN, sp|O60353|FZD6_HUMAN, sp|O75084|FZD7_HUMAN, sp|Q13467|FZD5_HUMAN, sp|Q14332|FZD2_HUMAN, sp|Q9H461|FZD8_HUMAN, sp|Q9NPG1|FZD3_HUMAN, sp|Q9ULV1|FZD4_HUMAN, sp|Q9ULW2|FZD10_HUMAN, sp|Q9UP38|FZD1_HUMAN	EgrG_000636500, EgrG_000682100, EgrG_000996400	EmuJ_000636500.1, EmuJ_000682100.1, EmuJ_000996400.1	FGIG_03474, FGIG_06779, FGIG_07773, FGIG_10328	maker-scaffold10x_1499_pilon-snap-gene-0.25-mRNA-1, maker-scaffold10x_19_pilon-snap-gene-0.109-mRNA-1, maker-scaffold10x_47_pilon-snap-gene-0.46-mRNA-1, maker-scaffold10x_944_pilon-snap-gene-0.48-mRNA-1	genemark-scf7180006950536-processed-gene-0.6-mRNA-1, genemark-scf7180006953182-processed-gene-0.1-mRNA-1, maker-scf7180006947536-snap-gene-0.46-mRNA-1, maker-scf7180006947764-snap-gene-0.21-mRNA-1, maker-scf7180006952580-snap-gene-0.6-mRNA-1	WMSIL1_LOCUS1063, WMSIL1_LOCUS4260, WMSIL1_LOCUS9542	CRM22_004855, CRM22_005748, CRM22_006114, CRM22_006208.2	FUN_000170-T1, FUN_002656-T1, FUN_002798-T1, FUN_017131-T1
OG0000122	T265_06881, T265_09307, T265_14725, T265_14804	DEA37_0001128, DEA37_0002226, DEA37_0002480, DEA37_0002483, DEA37_0002485, DEA37_0005053, DEA37_0005054, DEA37_0008554, DEA37_0008749, DEA37_0008750, DEA37_0009105, DEA37_0011725	DC041_0012345, DC041_0012354, DC041_0012378	MS3_0020717.1, MS3_0020718.1	EWB00_008533, EWB00_008534	Smp_032970.1, Smp_032980.1, Smp_032990.1, Smp_033000.1, Smp_139970.2	SMEST045893001	TSAs00007g01956m00001	TsM_000519600, TsM_000663400	CSKR_107141-T1, CSKR_107142-T1, CSKR_107176-T1, CSKR_113279-T1, CSKR_113280-T1, CSKR_113281-T1, CSKR_113282-T1, CSKR_202690-T1		EgrG_000468700	EmuJ_000468700.1	FGIG_03412, FGIG_03413, FGIG_03414, FGIG_03415, FGIG_03416, FGIG_03417, FGIG_03419, FGIG_03420, FGIG_08184	maker-scaffold10x_2406_pilon-snap-gene-0.16-mRNA-1, maker-scaffold10x_342_pilon-augustus-gene-0.164-mRNA-1, maker-scaffold10x_342_pilon-augustus-gene-0.181-mRNA-1, maker-scaffold10x_342_pilon-snap-gene-0.39-mRNA-1, maker-scaffold10x_342_pilon-snap-gene-0.40-mRNA-1, maker-scaffold10x_464_pilon-snap-gene-0.7-mRNA-1	augustus_masked-scf7180006951581-processed-gene-0.6-mRNA-1, augustus_masked-scf7180006952779-processed-gene-0.2-mRNA-1, genemark-scf7180006953100-processed-gene-0.10-mRNA-1, snap_masked-scf7180006949587-processed-gene-0.13-mRNA-1, snap_masked-scf7180006951581-processed-gene-0.26-mRNA-1, snap_masked-scf7180006951581-processed-gene-0.33-mRNA-1	WMSIL1_LOCUS4893, WMSIL1_LOCUS8217, WMSIL1_LOCUS8305.2, WMSIL1_LOCUS8322, WMSIL1_LOCUS8352, WMSIL1_LOCUS8353, WMSIL1_LOCUS8368	CRM22_007671, CRM22_009401, CRM22_009402, CRM22_009403, CRM22_010201	FUN_008216-T1, FUN_011445-T1, FUN_011458-T1, FUN_011459-T1, FUN_011460-T1, FUN_011461-T1, FUN_011462-T1, FUN_011462-T2, FUN_011472-T1, FUN_011473-T1
OG0000123	T265_01092, T265_01093, T265_06948, T265_12716, T265_12902	DEA37_0002807, DEA37_0003127, DEA37_0005569, DEA37_0005976, DEA37_0010154, DEA37_0015188	DC041_0001023, DC041_0004503	MS3_0015501.1, MS3_0015502.1, MS3_0020389.1	EWB00_004227, EWB00_004228.2, EWB00_007012	Smp_124060.1, Smp_124070.1, Smp_331830.1	SMEST063559001, SMEST063568003, SMEST070848001	TSAs00020g03681m00001, TSAs00032g04892m00001, TSAs00032g04956m00001	TsM_000077200, TsM_000192000, TsM_000606700, TsM_001152500	CSKR_104854-T1, CSKR_106357-T1, CSKR_106358-T1, CSKR_106362-T1, CSKR_111248-T1, CSKR_111678-T1, CSKR_200087-T2	sp|Q9H4G4|GAPR1_HUMAN	EgrG_000373100, EgrG_000373200, EgrG_000376000, EgrG_000745000, EgrG_000745100	EmuJ_000373100.1, EmuJ_000373200.1, EmuJ_000376000.1, EmuJ_000745000.1, EmuJ_000745100.1	FGIG_03261, FGIG_06355, FGIG_06356, FGIG_07851, FGIG_08610, FGIG_09764, FGIG_11315, FGIG_12627	maker-scaffold10x_234_pilon-snap-gene-0.8-mRNA-1, maker-scaffold10x_234_pilon-snap-gene-0.9-mRNA-1, maker-scaffold10x_2801_pilon-augustus-gene-0.1-mRNA-1, maker-scaffold10x_744_pilon-snap-gene-0.72-mRNA-1, maker-scaffold10x_744_pilon-snap-gene-0.78-mRNA-1	genemark-scf7180006950352-processed-gene-0.2-mRNA-1, maker-scf7180006952458-snap-gene-0.18-mRNA-1, maker-scf7180006953002-augustus-gene-0.112-mRNA-1	WMSIL1_LOCUS14945, WMSIL1_LOCUS4067	CRM22_002791.2, CRM22_004403, CRM22_004405, CRM22_004406.4, CRM22_004407.1, CRM22_006301.3, CRM22_008979.2	FUN_006943-T1, FUN_006944-T1, FUN_006945-T1, FUN_006946-T1, FUN_006947-T1, FUN_006949-T1, FUN_006950-T1, FUN_006951-T1, FUN_008539-T1
OG0000124	T265_01095, T265_05725, T265_09372, T265_12717	DEA37_0003925, DEA37_0005270, DEA37_0006226, DEA37_0006230	DC041_0002377, DC041_0004601, DC041_0005062, DC041_0005736, DC041_0006564, DC041_0007812	MS3_0012426.1, MS3_0012481.1, MS3_0015533.1	EWB00_001088.2, EWB00_001380, EWB00_005247, EWB00_011029	Smp_003900.1, Smp_145230.1, Smp_163240.2, Smp_336740.1	SMEST023378001, SMEST061015001, SMEST064684003, SMEST071435002, SMEST080056002	TSAs00001g00244m00001, TSAs00012g02750m00001, TSAs00032g04899m00001	TsM_000048500, TsM_000101300, TsM_000925900, TsM_000926000, TsM_001062800	CSKR_100454-T1, CSKR_106355-T1, CSKR_111281-T1, CSKR_112119-T1	sp|O15119|TBX3_HUMAN, sp|O15178|TBXT_HUMAN, sp|O43435|TBX1_HUMAN, sp|O60806|TBX19_HUMAN, sp|O75333|TBX10_HUMAN, sp|O95935|TBX18_HUMAN, sp|O95947|TBX6_HUMAN, sp|P57082|TBX4_HUMAN, sp|Q13207|TBX2_HUMAN, sp|Q96SF7|TBX15_HUMAN, sp|Q99593|TBX5_HUMAN, sp|Q9UMR3|TBX20_HUMAN, sp|Q9Y458|TBX22_HUMAN	EgrG_000247100, EgrG_000377200, EgrG_001171900	EmuJ_000247100.1, EmuJ_000377200.1, EmuJ_001171900.1	FGIG_00703, FGIG_04491, FGIG_04492, FGIG_08006, FGIG_10662	maker-scaffold10x_13_pilon-snap-gene-2.134-mRNA-1, maker-scaffold10x_305_pilon-snap-gene-0.23-mRNA-1, maker-scaffold10x_331_pilon-snap-gene-0.50-mRNA-1, maker-scaffold10x_614_pilon-snap-gene-0.0-mRNA-1	genemark-scf7180006952630-processed-gene-0.3-mRNA-1, maker-scf7180006950789-augustus-gene-0.87-mRNA-1, maker-scf7180006952536-augustus-gene-0.35-mRNA-1, maker-scf7180006953261-augustus-gene-0.20-mRNA-1, maker-scf7180006953261-exonerate_protein2genome-gene-0.16-mRNA-1	WMSIL1_LOCUS13571, WMSIL1_LOCUS474	CRM22_001551, CRM22_004408, CRM22_005469, CRM22_009775	FUN_002947-T1, FUN_011925-T1, FUN_012031-T1
OG0000125	T265_02459, T265_03949, T265_08731, T265_10499	DEA37_0000112, DEA37_0004043, DEA37_0006789	DC041_0000013, DC041_0000542, DC041_0004261, DC041_0004340, DC041_0009080, DC041_0010674	MS3_0016207.1, MS3_0017732.1, MS3_0018382.1, MS3_0020798.1	EWB00_000320.2, EWB00_005435, EWB00_006936.4, EWB00_008484.1	Smp_078230.1, Smp_123290.1, Smp_151100.1, Smp_168670.1	SMEST005347001, SMEST007783001, SMEST008788001, SMEST016927001, SMEST018148001, SMEST020772001, SMEST052811004, SMEST074822001	TSAs00010g02544m00001, TSAs00022g03926m00001, TSAs00024g04135m00001	TsM_000401800, TsM_000575000, TsM_000856500, TsM_001237600	CSKR_103809-T1, CSKR_104023-T1, CSKR_108103-T1, CSKR_200741-T1	sp|Q13237|KGP2_HUMAN, sp|Q13976|KGP1_HUMAN	EgrG_000158500, EgrG_000452500, EgrG_000926500	EmuJ_000158500.1, EmuJ_000452500.1, EmuJ_000926500.1	FGIG_00095, FGIG_00128, FGIG_00859, FGIG_10563, FGIG_11250, FGIG_12170	maker-scaffold10x_158_pilon-snap-gene-0.53-mRNA-1, maker-scaffold10x_25_pilon-snap-gene-0.30-mRNA-1, maker-scaffold10x_920_pilon-snap-gene-0.40-mRNA-1	genemark-scf7180006948282-processed-gene-0.2-mRNA-1, genemark-scf7180006948282-processed-gene-0.5-mRNA-1, genemark-scf7180006951943-processed-gene-0.0-mRNA-1, genemark-scf7180006952051-processed-gene-0.0-mRNA-1, maker-scf7180006947472-snap-gene-0.52-mRNA-1, maker-scf7180006947484-snap-gene-0.23-mRNA-1, snap_masked-scf7180006952993-processed-gene-0.103-mRNA-1	WMSIL1_LOCUS12414.3, WMSIL1_LOCUS2537, WMSIL1_LOCUS2538, WMSIL1_LOCUS9298.1	CRM22_000220.1, CRM22_005250, CRM22_005818.1, CRM22_009372	FUN_002386-T1, FUN_008799-T1, FUN_008800-T1, FUN_008802-T1, FUN_008803-T1, FUN_014399-T1, FUN_014493-T1, FUN_017098-T1
OG0000126			DC041_0001894, DC041_0001981, DC041_0003928, DC041_0004568, DC041_0004569, DC041_0004570, DC041_0004571, DC041_0006089, DC041_0009667, DC041_0009668, DC041_0009669, DC041_0009670, DC041_0009671, DC041_0011319, DC041_0012797, DC041_0012799, DC041_0012803	MS3_0013037.1, MS3_0013038.1, MS3_0014009.1, MS3_0014213.1, MS3_0017176.1, MS3_0017178.1, MS3_0017431.1, MS3_0020750.1	EWB00_002734.2, EWB00_003828, EWB00_005486, EWB00_007455.1, EWB00_007638, EWB00_008795, EWB00_009672, EWB00_009789, EWB00_009892, EWB00_010279.2	Smp_054300.1, Smp_099090.1, Smp_129750.1, Smp_137740.4, Smp_142860.1, Smp_154410.3, Smp_214370.1, Smp_306350.1, Smp_316450.1, Smp_321290.1, Smp_332230.1, Smp_333000.1, Smp_336380.1	SMEST005277002, SMEST054535001	TSAs00016g03344m00001, TSAs00016g03345m00001, TSAs00016g03357m00001, TSAs00193g09819m00001, TSAs00747g12103m00001, TSAs01351g12745m00001	TsM_000016500, TsM_000173300, TsM_000173400, TsM_000361400, TsM_000403400, TsM_001105900, TsM_001220900, TsM_001245400		sp|P21217|FUT3_HUMAN, sp|P22083|FUT4_HUMAN, sp|P51993|FUT6_HUMAN, sp|Q11128|FUT5_HUMAN, sp|Q11130|FUT7_HUMAN, sp|Q9Y231|FUT9_HUMAN	EgrG_000169600, EgrG_000170800, EgrG_000370300, EgrG_000370400, EgrG_002050300	EmuJ_000169600.1, EmuJ_000169700.1, EmuJ_000170800.1, EmuJ_000370300.1, EmuJ_000370400.1, EmuJ_000398100.1, EmuJ_000997900.1				WMSIL1_LOCUS7752, WMSIL1_LOCUS7856
OG0000127	T265_00872, T265_02052, T265_06964, T265_09356, T265_09357, T265_09359, T265_09360, T265_11798, T265_12179, T265_12241, T265_12325, T265_12329, T265_14183, T265_15874, T265_15985, T265_16044, T265_16052, T265_16135, T265_16145, T265_16164, T265_16177, T265_16213, T265_16236, T265_16267, T265_16306	DEA37_0000242, DEA37_0001195, DEA37_0001196, DEA37_0001197, DEA37_0001571, DEA37_0004069, DEA37_0004070, DEA37_0004125, DEA37_0004126, DEA37_0004280, DEA37_0004282, DEA37_0005825, DEA37_0006223, DEA37_0009682, DEA37_0009683, DEA37_0009684, DEA37_0010452, DEA37_0012820				Smp_194070.1, Smp_321220.1, Smp_329820.1		TSAs00012g02797m00001, TSAs00184g09756m00001, TSAs00262g10345m00001	TsM_000326000, TsM_000666400, TsM_000982300, TsM_000996000	CSKR_104866-T1, CSKR_104867-T1, CSKR_114271-T1, CSKR_200210-T1							WMSIL1_LOCUS10461, WMSIL1_LOCUS11031, WMSIL1_LOCUS13260, WMSIL1_LOCUS13924, WMSIL1_LOCUS14149, WMSIL1_LOCUS14237, WMSIL1_LOCUS1723, WMSIL1_LOCUS2044, WMSIL1_LOCUS2045, WMSIL1_LOCUS2172, WMSIL1_LOCUS222, WMSIL1_LOCUS3543, WMSIL1_LOCUS4003, WMSIL1_LOCUS4161, WMSIL1_LOCUS4703, WMSIL1_LOCUS7494, WMSIL1_LOCUS7595, WMSIL1_LOCUS9497, WMSIL1_LOCUS9711, WMSIL1_LOCUS9763, WMSIL1_LOCUS9793	CRM22_000710, CRM22_000711, CRM22_001091, CRM22_001814, CRM22_003264
OG0000128	T265_01155									CSKR_100132-T1, CSKR_100159-T1, CSKR_100596-T1, CSKR_100700-T1, CSKR_100956-T1, CSKR_100982-T1, CSKR_101027-T1, CSKR_101241-T1, CSKR_101287-T1, CSKR_101515-T1, CSKR_101555-T1, CSKR_101599-T1, CSKR_101672-T1, CSKR_102097-T1, CSKR_102438-T1, CSKR_102768-T1, CSKR_103085-T1, CSKR_103189-T1, CSKR_103290-T1, CSKR_103309-T1, CSKR_103718-T1, CSKR_103729-T1, CSKR_103765-T1, CSKR_103782-T1, CSKR_103847-T1,…
OG0000129	T265_04936, T265_09004, T265_09005, T265_09306, T265_12688, T265_13634, T265_15993, T265_15999, T265_16028, T265_16359	DEA37_0007285, DEA37_0007286, DEA37_0008090, DEA37_0008091, DEA37_0008139, DEA37_0009651, DEA37_0009982, DEA37_0012165	DC041_0000237, DC041_0003578, DC041_0007564, DC041_0007576, DC041_0007578, DC041_0007829, DC041_0009100, DC041_0011918	MS3_0012617.1, MS3_0012619.1, MS3_0012620.1, MS3_0012621.1, MS3_0017960.1, MS3_0017961.1	EWB00_003199.6, EWB00_003200, EWB00_008584, EWB00_008585	Smp_009430.1, Smp_168550.1, Smp_308930.1, Smp_308940.1, Smp_309980.1, Smp_312170.1, Smp_327270.2, Smp_328790.1, Smp_331970.2, Smp_332040.1	SMEST062708001, SMEST075064002, SMEST077527001	TSAs00011g02609m00001, TSAs00115g08870m00001	TsM_000541800, TsM_000600000	CSKR_101051-T1, CSKR_104631-T1, CSKR_107143-T1, CSKR_113286-T1	sp|P37058|DHB3_HUMAN, sp|Q3SXM5|HSDL1_HUMAN, sp|Q53GQ0|DHB12_HUMAN	EgrG_000624600	EmuJ_000284400.1, EmuJ_000284700.1, EmuJ_000624600.1	FGIG_05132, FGIG_10591, FGIG_11870	maker-scaffold10x_554_pilon-augustus-gene-0.15-mRNA-1, maker-scaffold10x_790_pilon-snap-gene-0.8-mRNA-1, maker-scaffold10x_815_pilon-snap-gene-1.113-mRNA-1	genemark-scf7180006950314-processed-gene-0.1-mRNA-1	WMSIL1_LOCUS2295, WMSIL1_LOCUS3985, WMSIL1_LOCUS4039, WMSIL1_LOCUS4041	CRM22_001968.1, CRM22_007670.5, CRM22_011158	FUN_004992-T1, FUN_007689-T1, FUN_007690-T1, FUN_007692-T1, FUN_007693-T1
OG0000130																	WMSIL1_LOCUS10087, WMSIL1_LOCUS10391, WMSIL1_LOCUS10427, WMSIL1_LOCUS1119, WMSIL1_LOCUS11190, WMSIL1_LOCUS11312, WMSIL1_LOCUS11382, WMSIL1_LOCUS11385, WMSIL1_LOCUS11397, WMSIL1_LOCUS11850, WMSIL1_LOCUS12044, WMSIL1_LOCUS12063, WMSIL1_LOCUS12108, WMSIL1_LOCUS12339, WMSIL1_LOCUS12719, WMSIL1_LOCUS12915, WMSIL1_LOCUS12942, WMSIL1_LOCUS13042, WMSIL1_LOCUS13596, WMSIL1_LOCUS13655, WMSIL1_LOCUS13719, W…
OG0000131	T265_06818, T265_09553, T265_13435, T265_16010	DEA37_0009099, DEA37_0009877, DEA37_0010497, DEA37_0012951	DC041_0003390, DC041_0004091, DC041_0005581, DC041_0007883, DC041_0009758, DC041_0011057, DC041_0011058	MS3_0014539.1, MS3_0014540.1, MS3_0018335.1, MS3_0018374.1	EWB00_000107, EWB00_002272, EWB00_008403, EWB00_009269	Smp_149230.1, Smp_241480.1, Smp_346080.1	SMEST015279001, SMEST022899003, SMEST026100002, SMEST061184001	TSAs00003g01079m00001, TSAs00022g03891m00001, TSAs00055g06723m00001	TsM_000033600, TsM_000262600, TsM_000490000, TsM_000636600, TsM_000760900	CSKR_100068-T1, CSKR_100952-T1, CSKR_106017-T1, CSKR_109134-T1	sp|P78411|IRX5_HUMAN, sp|P78412|IRX6_HUMAN, sp|P78413|IRX4_HUMAN, sp|P78414|IRX1_HUMAN, sp|P78415|IRX3_HUMAN, sp|Q8IYA7|MKX_HUMAN, sp|Q9BZI1|IRX2_HUMAN	EgrG_000154900, EgrG_000784500, EgrG_000898600, EgrG_001124200	EmuJ_000154900.1, EmuJ_000784500.1, EmuJ_000898600.1, EmuJ_001124200.1	FGIG_00437, FGIG_01677, FGIG_02406, FGIG_08600, FGIG_09754	maker-scaffold10x_13_pilon-snap-gene-0.70-mRNA-1, maker-scaffold10x_206_pilon-snap-gene-0.61-mRNA-1, maker-scaffold10x_217_pilon-snap-gene-1.127-mRNA-1, maker-scaffold10x_589_pilon-snap-gene-0.147-mRNA-1	genemark-scf7180006950505-processed-gene-0.1-mRNA-1, snap_masked-scf7180006949385-processed-gene-0.3-mRNA-1, snap_masked-scf7180006950757-processed-gene-0.6-mRNA-1, snap_masked-scf7180006950813-processed-gene-0.4-mRNA-1, snap_masked-scf7180006950899-processed-gene-0.5-mRNA-1	WMSIL1_LOCUS12176, WMSIL1_LOCUS12183.1, WMSIL1_LOCUS12425, WMSIL1_LOCUS13129, WMSIL1_LOCUS8633	CRM22_003043.1, CRM22_004994, CRM22_008302, CRM22_008659	FUN_003815-T1, FUN_010787-T1
OG0000132	T265_06953, T265_07611, T265_13120, T265_15006	DEA37_0000140, DEA37_0002198, DEA37_0002201, DEA37_0003870, DEA37_0011637	DC041_0000293, DC041_0003900, DC041_0005645, DC041_0009467, DC041_0009511, DC041_0009675, DC041_0009916	MS3_0014534.1, MS3_0014535.1, MS3_0016876.1, MS3_0017676.1	EWB00_001062, EWB00_002267, EWB00_008002, EWB00_008391.1	Smp_152350.1, Smp_161140.1, Smp_196370.2, Smp_344400.1	SMEST000377006, SMEST017882001, SMEST017883012, SMEST024219001, SMEST050992007, SMEST080211009	TSAs00003g01133m00001, TSAs00017g03445m00001	TsM_000014000, TsM_000818600, TsM_000818700	CSKR_109127-T1, CSKR_111042-T1, CSKR_114031-T1, CSKR_203989-T1	sp|Q12809|KCNH2_HUMAN, sp|Q96L42|KCNH8_HUMAN, sp|Q9H252|KCNH6_HUMAN, sp|Q9NS40|KCNH7_HUMAN, sp|Q9ULD8|KCNH3_HUMAN, sp|Q9UQ05|KCNH4_HUMAN	EgrG_000637800, EgrG_000905000	EmuJ_000637800.1, EmuJ_000905000.1	FGIG_06757, FGIG_08527, FGIG_08887, FGIG_09689	maker-scaffold10x_1084_pilon-snap-gene-0.143-mRNA-1, maker-scaffold10x_481_pilon-snap-gene-0.98-mRNA-1, maker-scaffold10x_638_pilon-snap-gene-0.12-mRNA-1, maker-scaffold10x_98_pilon-snap-gene-0.8-mRNA-1	genemark-scf7180006951055-processed-gene-0.1-mRNA-1, genemark-scf7180006951967-processed-gene-0.15-mRNA-1, maker-scf7180006948336-augustus-gene-0.27-mRNA-1, maker-scf7180006952786-exonerate_protein2genome-gene-0.54-mRNA-1, maker-scf7180006953301-snap-gene-0.35-mRNA-1, snap_masked-scf7180006949489-processed-gene-0.1-mRNA-1, snap_masked-scf7180006950740-processed-gene-0.1-mRNA-1, snap_masked-scf718…	WMSIL1_LOCUS2597, WMSIL1_LOCUS3708.2, WMSIL1_LOCUS6502, WMSIL1_LOCUS6521, WMSIL1_LOCUS6677	CRM22_004171.5, CRM22_004874, CRM22_006521.4, CRM22_007231	FUN_003808-T1, FUN_005091-T1, FUN_009953-T1, FUN_011108-T1
OG0000133	T265_00191, T265_00771, T265_00793, T265_00974, T265_01706, T265_01718, T265_02576, T265_02752, T265_02760, T265_02988, T265_03588, T265_03757, T265_03881, T265_03900, T265_04081, T265_04157, T265_04685, T265_04719, T265_04752, T265_05151, T265_05675, T265_05815, T265_06264, T265_06511, T265_06879, T265_06984, T265_07005, T265_07013, T265_07316, T265_07376, T265_07470, T265_07629, T265_07706, T26…	DEA37_0001512, DEA37_0002796, DEA37_0002799		MS3_0014668.1	EWB00_007164, EWB00_007505, EWB00_009588, EWB00_010419	Smp_043250.1, Smp_316360.1				CSKR_100670-T1, CSKR_104989-T1, CSKR_105313-T1, CSKR_107100-T1, CSKR_111942-T1, CSKR_201514-T1						snap_masked-scf7180006950180-processed-gene-0.2-mRNA-1, snap_masked-scf7180006951584-processed-gene-0.6-mRNA-1			FUN_017512-T1, FUN_017513-T1
OG0000134	T265_04269, T265_04417, T265_04418, T265_12858, T265_14238, T265_14239	DEA37_0005906, DEA37_0005913, DEA37_0006053, DEA37_0006880, DEA37_0010466	DC041_0007032, DC041_0008647, DC041_0008651, DC041_0012621	MS3_0016858.1, MS3_0019263.1	EWB00_002632, EWB00_002633, EWB00_002634, EWB00_002636, EWB00_005650	Smp_175930.1, Smp_313830.1	SMEST006390001, SMEST027406001, SMEST049916001, SMEST073310002, SMEST081081004	TSAs00004g01339m00001, TSAs00014g03097m00001, TSAs00067g07392m00001, TSAs00196g09858m00001	TsM_000105100, TsM_000700700, TsM_000956400, TsM_001077800	CSKR_104138-T1, CSKR_108029-T1, CSKR_110251-T1, CSKR_202986-T1	sp|P26378|ELAV4_HUMAN, sp|Q12926|ELAV2_HUMAN, sp|Q14576|ELAV3_HUMAN, sp|Q15717|ELAV1_HUMAN, sp|Q6XE24|RBMS3_HUMAN	EgrG_000659700, EgrG_000689900, EgrG_000879500, EgrG_001198500	EmuJ_000659700.1, EmuJ_000689900.1, EmuJ_000879500.1, EmuJ_001198500.1	FGIG_01954, FGIG_03033, FGIG_06308, FGIG_06309, FGIG_06310, FGIG_06311, FGIG_09155	maker-scaffold10x_1437_pilon-snap-gene-0.41-mRNA-1, maker-scaffold10x_349_pilon-snap-gene-0.89-mRNA-1, maker-scaffold10x_598_pilon-snap-gene-1.89-mRNA-1	augustus_masked-scf7180006950557-processed-gene-0.0-mRNA-1, maker-scf7180006950763-snap-gene-0.45-mRNA-1, maker-scf7180006953277-augustus-gene-0.32-mRNA-1, snap_masked-scf7180006951492-processed-gene-0.6-mRNA-1	WMSIL1_LOCUS3475.2, WMSIL1_LOCUS5702, WMSIL1_LOCUS627, WMSIL1_LOCUS9177.1	CRM22_000878, CRM22_005481.1, CRM22_006832, CRM22_009118.2	FUN_002056-T1, FUN_004508-T1, FUN_004741-T1, FUN_007305-T1, FUN_007306-T1
OG0000135							SMEST001565001, SMEST001730001, SMEST011147001, SMEST012330004, SMEST014397002, SMEST014624001, SMEST014698001, SMEST014700004, SMEST014702001, SMEST014706001, SMEST014708002, SMEST014709001, SMEST014724001, SMEST014923001, SMEST014996001, SMEST015041001, SMEST016960001, SMEST020052001, SMEST020135002, SMEST021123001, SMEST025372001, SMEST025517002, SMEST025518001, SMEST025558001, SMEST025566002,…
OG0000136	T265_01460, T265_06998, T265_09530, T265_11481, T265_12799, T265_14875	DEA37_0010662, DEA37_0012155, DEA37_0013751, DEA37_0015023, DEA37_0015024	DC041_0000612, DC041_0002657, DC041_0004460, DC041_0006868, DC041_0006872	MS3_0012199.1, MS3_0015753.1, MS3_0015912.1, MS3_0015913.1	EWB00_000025, EWB00_001166, EWB00_005727, EWB00_005728, EWB00_005729, EWB00_011201	Smp_153100.1, Smp_212410.1, Smp_332710.1	SMEST001696001, SMEST012591001, SMEST020049001, SMEST036524004, SMEST038402001, SMEST038954001, SMEST069424002	TSAs00016g03356m00001, TSAs00029g04612m00001, TSAs00029g04614m00001	TsM_000291000, TsM_000313000, TsM_000602100, TsM_000602200, TsM_001160800, TsM_001160900	CSKR_105921-T1, CSKR_108200-T1, CSKR_201900-T1, CSKR_203092-T1	sp|O60741|HCN1_HUMAN, sp|Q9P1Z3|HCN3_HUMAN, sp|Q9UL51|HCN2_HUMAN, sp|Q9Y3Q4|HCN4_HUMAN	EgrG_000169700, EgrG_000169800, EgrG_001053800, EgrG_001054100	EmuJ_000169800.1, EmuJ_001053800.1, EmuJ_001054100.1	FGIG_01729, FGIG_03579, FGIG_07044, FGIG_07045	maker-scaffold10x_513_pilon-snap-gene-0.60-mRNA-1, maker-scaffold10x_531_pilon-augustus-gene-0.26-mRNA-1, snap_masked-scaffold10x_421_pilon-processed-gene-0.4-mRNA-1	genemark-scf7180006948263-processed-gene-0.1-mRNA-1, maker-scf7180006949086-snap-gene-0.46-mRNA-1, maker-scf7180006950660-snap-gene-0.11-mRNA-1, maker-scf7180006952964-snap-gene-0.168-mRNA-1	WMSIL1_LOCUS14168, WMSIL1_LOCUS14169, WMSIL1_LOCUS1419, WMSIL1_LOCUS1489	CRM22_005922.1, CRM22_006107.6, CRM22_007150, CRM22_007151	FUN_011149-T1
OG0000137	T265_04264, T265_14888	DEA37_0003405, DEA37_0004921, DEA37_0012877, DEA37_0014133	DC041_0008294, DC041_0010597, DC041_0011996	MS3_0012279.1	EWB00_002853.2	Smp_163610.1, Smp_336250.1	SMEST014182001, SMEST015094002, SMEST015099004	TSAs00009g02332m00001, TSAs00009g02333m00001, TSAs00009g02334m00001, TSAs00009g02338m00001, TSAs00009g02343m00001, TSAs00041g05719m00001	TsM_000157300, TsM_000472800, TsM_000610200, TsM_000610300, TsM_000639300, TsM_000741700, TsM_000953400, TsM_001037400, TsM_001220000	CSKR_110693-T1, CSKR_111935-T1	sp|P09488|GSTM1_HUMAN, sp|P21266|GSTM3_HUMAN, sp|P28161|GSTM2_HUMAN, sp|P46439|GSTM5_HUMAN, sp|Q03013|GSTM4_HUMAN	EgrG_000535300, EgrG_000537600, EgrG_000538000, EgrG_000538700, EgrG_000538900	EmuJ_000005400.1, EmuJ_000535300.1, EmuJ_000537600.1, EmuJ_000538000.1, EmuJ_000538300.1, EmuJ_000538500.1, EmuJ_000538600.1, EmuJ_000538700.1, EmuJ_000538900.1, EmuJ_002163100.1	FGIG_07503, FGIG_08353, FGIG_08719, FGIG_10895, FGIG_10896	maker-scaffold10x_1184_pilon-snap-gene-0.31-mRNA-1, maker-scaffold10x_2285_pilon-snap-gene-0.12-mRNA-1, maker-scaffold10x_2285_pilon-snap-gene-0.13-mRNA-1, maker-scaffold10x_490_pilon-snap-gene-0.5-mRNA-1, maker-scaffold10x_490_pilon-snap-gene-0.8-mRNA-1, maker-scaffold10x_80_pilon-snap-gene-0.169-mRNA-1	augustus_masked-scf7180006948395-processed-gene-0.0-mRNA-1	WMSIL1_LOCUS14097, WMSIL1_LOCUS5812, WMSIL1_LOCUS5862, WMSIL1_LOCUS5904.2, WMSIL1_LOCUS6125, WMSIL1_LOCUS9607.5, WMSIL1_LOCUS9609, WMSIL1_LOCUS9637.1, WMSIL1_LOCUS9649, WMSIL1_LOCUS9660, WMSIL1_LOCUS9667, WMSIL1_LOCUS9668	CRM22_006051	FUN_006987-T1, FUN_016174-T1
OG0000138	T265_05496, T265_09208, T265_12351, T265_16268, T265_16352	DEA37_0000906, DEA37_0000907, DEA37_0001188, DEA37_0008441, DEA37_0008852, DEA37_0011942, DEA37_0011943, DEA37_0013544, DEA37_0013842, DEA37_0013843	DC041_0000285, DC041_0002402, DC041_0011431	MS3_0016016.1, MS3_0016063.1	EWB00_002350, EWB00_002351, EWB00_004124.3	Smp_020550.1, Smp_346610.3	SMEST012051001, SMEST012063002, SMEST026265001, SMEST026481011, SMEST027815004, SMEST032032001, SMEST063572002	TSAs00004g01265m00001, TSAs00010g02411m00001	TsM_000452100, TsM_000452200, TsM_000452300, TsM_000452400, TsM_001048700, TsM_001131300, TsM_001131400	CSKR_107790-T1, CSKR_109425-T2		EgrG_000436200, EgrG_000436600, EgrG_000701800	EmuJ_000018800.1, EmuJ_000436600.1, EmuJ_000701800.1	FGIG_00906, FGIG_04893, FGIG_07880	maker-scaffold10x_1376_pilon-augustus-gene-0.5-mRNA-1, maker-scaffold10x_442_pilon-snap-gene-0.18-mRNA-1	augustus_masked-scf7180006949769-processed-gene-0.0-mRNA-1, genemark-scf7180006948802-processed-gene-0.0-mRNA-1, genemark-scf7180006950812-processed-gene-0.9-mRNA-1, maker-scf7180006946985-snap-gene-0.8-mRNA-1, maker-scf7180006950379-snap-gene-0.94-mRNA-1, snap_masked-scf7180006946796-processed-gene-0.2-mRNA-1, snap_masked-scf7180006948238-processed-gene-0.1-mRNA-1, snap_masked-scf7180006952047-p…	WMSIL1_LOCUS12839, WMSIL1_LOCUS12840.2, WMSIL1_LOCUS12841, WMSIL1_LOCUS12842, WMSIL1_LOCUS12843, WMSIL1_LOCUS12844, WMSIL1_LOCUS12845, WMSIL1_LOCUS12846, WMSIL1_LOCUS12847, WMSIL1_LOCUS12848, WMSIL1_LOCUS7423.2	CRM22_002732, CRM22_003711.3, CRM22_004925.1	FUN_005292-T1, FUN_005301-T1
OG0000139	T265_08683, T265_10867	DEA37_0002817, DEA37_0005158, DEA37_0011207, DEA37_0013358, DEA37_0013764	DC041_0001878, DC041_0005981, DC041_0006144, DC041_0008133		EWB00_001511, EWB00_009316		SMEST002972001										WMSIL1_LOCUS10037, WMSIL1_LOCUS10038, WMSIL1_LOCUS10098, WMSIL1_LOCUS10150, WMSIL1_LOCUS10373, WMSIL1_LOCUS10438, WMSIL1_LOCUS1133, WMSIL1_LOCUS12334, WMSIL1_LOCUS12468, WMSIL1_LOCUS12527, WMSIL1_LOCUS12546, WMSIL1_LOCUS12993, WMSIL1_LOCUS13009, WMSIL1_LOCUS13200, WMSIL1_LOCUS13326, WMSIL1_LOCUS13356, WMSIL1_LOCUS13754, WMSIL1_LOCUS14160, WMSIL1_LOCUS14334, WMSIL1_LOCUS14346, WMSIL1_LOCUS14349, W…
OG0000140								TSAs00026g04387m00001, TSAs00026g04394m00001, TSAs00094g08409m00001, TSAs00105g08684m00001, TSAs00111g08788m00001, TSAs00130g09122m00001, TSAs00130g09123m00001, TSAs00132g09148m00001, TSAs00141g09269m00001, TSAs00143g09296m00001, TSAs00145g09311m00001, TSAs00145g09312m00001, TSAs00148g09357m00001, TSAs00148g09358m00001, TSAs00153g09410m00001, TSAs00154g09438m00001, TSAs00156g09458m00001, TSAs0015…				EgrG_000307800, EgrG_000743400, EgrG_000743450, EgrG_001155800, EgrG_001186500	EmuJ_000276700.1, EmuJ_000307800.1, EmuJ_000743400.1, EmuJ_000743450.1, EmuJ_001155800.1, EmuJ_001186500.1
OG0000141	T265_00464, T265_02057, T265_05794, T265_06870, T265_08687, T265_14553	DEA37_0001069, DEA37_0004112, DEA37_0005656, DEA37_0006830, DEA37_0007785, DEA37_0007787, DEA37_0011742, DEA37_0011743								CSKR_101536-T1, CSKR_103102-T1, CSKR_106340-T1				FGIG_00112, FGIG_00147, FGIG_00466, FGIG_01764, FGIG_01901, FGIG_01902, FGIG_02167, FGIG_02222, FGIG_02754, FGIG_02815, FGIG_02817, FGIG_02841, FGIG_02855, FGIG_03111, FGIG_03112, FGIG_03187, FGIG_03249, FGIG_04161, FGIG_04162, FGIG_04886, FGIG_04991, FGIG_05301, FGIG_05596, FGIG_06255, FGIG_06388, FGIG_06553, FGIG_06671, FGIG_08375, FGIG_08376, FGIG_08906, FGIG_09944, FGIG_10438, FGIG_10782, FGI…	augustus_masked-scaffold10x_263_pilon-processed-gene-0.127-mRNA-1, maker-scaffold10x_1013_pilon-snap-gene-0.135-mRNA-1, maker-scaffold10x_805_pilon-snap-gene-0.23-mRNA-1, snap_masked-scaffold10x_2758_pilon-processed-gene-0.10-mRNA-1			CRM22_001255, CRM22_001635, CRM22_001672, CRM22_001885, CRM22_001929, CRM22_002058, CRM22_003628, CRM22_005191, CRM22_005687, CRM22_005690, CRM22_006622, CRM22_006781, CRM22_007104, CRM22_008412, CRM22_008857, CRM22_010878, CRM22_011155	FUN_017254-T1, FUN_017539-T1
OG0000142	T265_01838, T265_09657, T265_11168, T265_14927	DEA37_0000679, DEA37_0000680, DEA37_0001130, DEA37_0009281	DC041_0004984, DC041_0005941, DC041_0009032, DC041_0009704, DC041_0012604	MS3_0017095.1, MS3_0017543.1, MS3_0019255.1	EWB00_000338, EWB00_000339, EWB00_007305, EWB00_009041	Smp_134140.1, Smp_141980.1, Smp_334600.1, Smp_334760.2	SMEST001729002, SMEST032148002, SMEST034048004, SMEST034055002, SMEST056509003, SMEST058236001, SMEST077093001	TSAs00017g03393m00001, TSAs00079g07943m00001	TsM_000202700, TsM_000396800, TsM_000752300	CSKR_112137-T1, CSKR_201154-T1, CSKR_202676-T1, CSKR_203859-T1, CSKR_203860-T1	sp|P27815|PDE4A_HUMAN, sp|Q07343|PDE4B_HUMAN, sp|Q08493|PDE4C_HUMAN, sp|Q08499|PDE4D_HUMAN	EgrG_000162200, EgrG_000162300, EgrG_000643700	EmuJ_000162200.1, EmuJ_000162300.1, EmuJ_000643700.1	FGIG_04288, FGIG_04289, FGIG_04290, FGIG_04291, FGIG_04292, FGIG_05036, FGIG_05037, FGIG_05038, FGIG_08489, FGIG_08490, FGIG_08491	maker-scaffold10x_261_pilon-snap-gene-0.30-mRNA-1, maker-scaffold10x_592_pilon-snap-gene-0.25-mRNA-1, maker-scaffold10x_815_pilon-snap-gene-0.5-mRNA-1	genemark-scf7180006953162-processed-gene-0.1-mRNA-1, maker-scf7180006951023-snap-gene-0.50-mRNA-1, maker-scf7180006951023-snap-gene-0.51-mRNA-1, snap_masked-scf7180006951023-processed-gene-0.8-mRNA-1	WMSIL1_LOCUS13363, WMSIL1_LOCUS2118	CRM22_003822.2, CRM22_004620, CRM22_010119.1	FUN_006353-T1, FUN_006353-T2, FUN_006724-T1, FUN_008983-T1
OG0000143	T265_03017, T265_07684, T265_10194	DEA37_0000206, DEA37_0003759, DEA37_0005561, DEA37_0005950, DEA37_0007295, DEA37_0010689	DC041_0006083, DC041_0006084, DC041_0008610, DC041_0008616, DC041_0009249, DC041_0010489	MS3_0013086.1, MS3_0015001.1, MS3_0016331.1, MS3_0020828.1	EWB00_000582, EWB00_000583, EWB00_006239.1, EWB00_006293, EWB00_006682	Smp_082250.2, Smp_125080.2, Smp_167640.1, Smp_342320.1	SMEST006325002, SMEST051761001, SMEST058240002, SMEST063805004	TSAs00046g06113m00001	TsM_000189000, TsM_000645900, TsM_000908700	CSKR_102434-T1, CSKR_104527-T1, CSKR_108098-T1, CSKR_109827-T1, CSKR_109829-T1	sp|Q5U5Z8|CBPC2_HUMAN, sp|Q5VU57|CBPC6_HUMAN, sp|Q8NEM8|CBPC3_HUMAN, sp|Q96MI9|CBPC4_HUMAN, sp|Q9UPW5|CBPC1_HUMAN	EgrG_000352300	EmuJ_000352300.1	FGIG_02818, FGIG_03853, FGIG_06011, FGIG_06012, FGIG_06013, FGIG_08533, FGIG_10760	maker-scaffold10x_2005_pilon-snap-gene-0.50-mRNA-1, maker-scaffold10x_237_pilon-snap-gene-0.40-mRNA-1, maker-scaffold10x_2462_pilon-snap-gene-0.29-mRNA-1, maker-scaffold10x_680_pilon-snap-gene-0.20-mRNA-1	maker-scf7180006948986-snap-gene-0.10-mRNA-1, maker-scf7180006948986-snap-gene-0.9-mRNA-1	WMSIL1_LOCUS1110, WMSIL1_LOCUS4534, WMSIL1_LOCUS4536	CRM22_001797, CRM22_001901.1, CRM22_004831, CRM22_009377, CRM22_010768.2	FUN_000271-T1, FUN_006165-T1, FUN_007556-T1, FUN_007557-T1, FUN_007557-T2, FUN_007638-T1, FUN_007639-T1, FUN_007639-T2, FUN_007639-T3
OG0000144	T265_03861, T265_07424, T265_07748, T265_08388	DEA37_0000636, DEA37_0003136, DEA37_0004745, DEA37_0006917, DEA37_0008629	DC041_0001286, DC041_0007431, DC041_0007589, DC041_0009555, DC041_0012540	MS3_0013701.1, MS3_0017152.1	EWB00_005122, EWB00_006706.3, EWB00_006903, EWB00_007935.2	Smp_016250.1, Smp_016630.1, Smp_020080.1, Smp_246100.1	SMEST005418001, SMEST017017001, SMEST026676001, SMEST026774001, SMEST036973001, SMEST051408001, SMEST054823001, SMEST055191002, SMEST062033001, SMEST075477001, SMEST081487001, SMEST081983001	TSAs00072g07675m00001	TsM_000010200, TsM_000044500	CSKR_102873-T1, CSKR_112285-T1, CSKR_112557-T1, CSKR_113047-T1	sp|A8MTJ3|GNAT3_HUMAN, sp|P04899|GNAI2_HUMAN, sp|P08754|GNAI3_HUMAN, sp|P09471|GNAO_HUMAN, sp|P11488|GNAT1_HUMAN, sp|P19086|GNAZ_HUMAN, sp|P19087|GNAT2_HUMAN, sp|P63096|GNAI1_HUMAN	EgrG_001157400, EgrG_001157600	EmuJ_001157400.1, EmuJ_001157600.1	FGIG_01364, FGIG_01365, FGIG_08174, FGIG_12116	maker-scaffold10x_1106_pilon-snap-gene-0.5-mRNA-1, maker-scaffold10x_1639_pilon-snap-gene-0.4-mRNA-1, maker-scaffold10x_1652_pilon-snap-gene-0.1-mRNA-1, maker-scaffold10x_381_pilon-snap-gene-0.33-mRNA-1	maker-scf7180006947722-augustus-gene-0.72-mRNA-1, maker-scf7180006950304-augustus-gene-0.144-mRNA-1, maker-scf7180006950993-augustus-gene-0.154-mRNA-1, maker-scf7180006952409-snap-gene-0.32-mRNA-1	WMSIL1_LOCUS12629, WMSIL1_LOCUS13244	CRM22_001714, CRM22_002366, CRM22_007618, CRM22_009653	FUN_000529-T1, FUN_000529-T2, FUN_001091-T1, FUN_001644-T1, FUN_010506-T1
OG0000145	T265_00222, T265_00416, T265_00508, T265_00512, T265_00704, T265_00904, T265_01055, T265_01319, T265_01398, T265_01688, T265_01704, T265_03117, T265_03190, T265_03424, T265_03780, T265_04083, T265_04440, T265_04641, T265_04807, T265_05006, T265_05032, T265_05085, T265_05224, T265_05365, T265_05976, T265_05997, T265_06059, T265_06341, T265_06363, T265_07111, T265_07119, T265_07329, T265_07947, T26…									CSKR_100589-T1, CSKR_100807-T1, CSKR_105814-T1, CSKR_105913-T1, CSKR_106356-T1, CSKR_107687-T1, CSKR_108506-T1, CSKR_110601-T1, CSKR_111584-T1, CSKR_112273-T1								CRM22_009159
OG0000146	T265_06662, T265_09755, T265_10587, T265_13709, T265_14825	DEA37_0001576, DEA37_0002990, DEA37_0005450, DEA37_0007961, DEA37_0011121	DC041_0000997, DC041_0009677, DC041_0009803, DC041_0009919	MS3_0016211.1, MS3_0016219.1, MS3_0016872.1	EWB00_004196.6, EWB00_007512.1, EWB00_007721.2, EWB00_008993	Smp_085690.1, Smp_085700.1, Smp_152330.1, Smp_164380.1, Smp_307260.1	SMEST000892002, SMEST005271001, SMEST016235001, SMEST016651001, SMEST037955001, SMEST038292004, SMEST043218007, SMEST048623005, SMEST050951001, SMEST063155001, SMEST077092001	TSAs00024g04122m00001, TSAs00043g05885m00001, TSAs00101g08578m00001	TsM_000274900, TsM_000574800, TsM_000707600	CSKR_111450-T1, CSKR_113326-T1, CSKR_202946-T1	sp|P17612|KAPCA_HUMAN, sp|P22612|KAPCG_HUMAN, sp|P22694|KAPCB_HUMAN	EgrG_000267800, EgrG_000669700, EgrG_000927900	EmuJ_000267800.1, EmuJ_000669700.1, EmuJ_000927900.1	FGIG_01338, FGIG_03273, FGIG_06125, FGIG_07718	maker-scaffold10x_1331_pilon-snap-gene-0.17-mRNA-1, maker-scaffold10x_186_pilon-snap-gene-0.95-mRNA-1, maker-scaffold10x_239_pilon-pred_gff_StringTie-gene-0.84-mRNA-1, maker-scaffold10x_638_pilon-augustus-gene-0.61-mRNA-1	genemark-scf7180006948770-processed-gene-0.1-mRNA-1	WMSIL1_LOCUS10748.2, WMSIL1_LOCUS11015, WMSIL1_LOCUS3898.2	CRM22_003682, CRM22_003854.1, CRM22_004273.4, CRM22_007556.1, CRM22_010367	FUN_006299-T1, FUN_006299-T2, FUN_011865-T1, FUN_014500-T1, FUN_015489-T1
OG0000147	T265_10545, T265_12885, T265_12886, T265_13629, T265_15504, T265_15505, T265_15819	DEA37_0005206, DEA37_0006837	DC041_0003002, DC041_0007192, DC041_0010201	MS3_0016654.1, MS3_0017245.1, MS3_0019373.1	EWB00_005081, EWB00_006519, EWB00_007914, EWB00_008594	Smp_244190.2, Smp_304860.1, Smp_334780.1, Smp_337210.1, Smp_344910.1	SMEST003715002, SMEST013245001, SMEST013796001, SMEST018727003, SMEST020498004, SMEST020512017, SMEST024282001, SMEST024633002, SMEST025327001, SMEST035626002, SMEST039228003, SMEST039966002, SMEST043680001, SMEST048896004, SMEST068315001	TSAs00024g04136m00001, TSAs00033g05081m00001	TsM_000438300, TsM_000575900, TsM_000576000, TsM_000617900, TsM_000966400, TsM_000966500, TsM_000966600	CSKR_101677-T1, CSKR_107329-T1, CSKR_110947-T1, CSKR_200347-T1		EgrG_000424200, EgrG_000926400	EmuJ_000424200.1, EmuJ_000926400.1	FGIG_01499, FGIG_01501, FGIG_01803, FGIG_01804, FGIG_11160	maker-scaffold10x_626_pilon-snap-gene-0.55-mRNA-1, maker-scaffold10x_724_pilon-augustus-gene-0.0-mRNA-1, maker-scaffold10x_730_pilon-augustus-gene-0.20-mRNA-1, maker-scaffold10x_730_pilon-augustus-gene-0.21-mRNA-1	snap_masked-scf7180006947379-processed-gene-0.20-mRNA-1, snap_masked-scf7180006950196-processed-gene-0.4-mRNA-1, snap_masked-scf7180006950196-processed-gene-0.5-mRNA-1, snap_masked-scf7180006950196-processed-gene-0.7-mRNA-1, snap_masked-scf7180006953406-processed-gene-0.3-mRNA-1	WMSIL1_LOCUS12849.2, WMSIL1_LOCUS2533.1	CRM22_002718, CRM22_003951.2, CRM22_006952, CRM22_006953	FUN_011507-T1
OG0000148							SMEST001281002, SMEST002090001, SMEST002091003, SMEST002106006, SMEST003596001, SMEST010217001, SMEST010218001, SMEST010221002, SMEST010222001, SMEST010321001, SMEST010322003, SMEST010327001, SMEST010333001, SMEST010338001, SMEST010347001, SMEST010348005, SMEST010368001, SMEST010464002, SMEST010467001, SMEST010468003, SMEST010469001, SMEST010546001, SMEST010548003, SMEST010549002, SMEST010564001,…
OG0000149																	WMSIL1_LOCUS10024, WMSIL1_LOCUS10236, WMSIL1_LOCUS10253, WMSIL1_LOCUS10317, WMSIL1_LOCUS10456, WMSIL1_LOCUS10564, WMSIL1_LOCUS10787, WMSIL1_LOCUS10873, WMSIL1_LOCUS11003, WMSIL1_LOCUS11016, WMSIL1_LOCUS11482, WMSIL1_LOCUS11490, WMSIL1_LOCUS11566, WMSIL1_LOCUS11851, WMSIL1_LOCUS12021, WMSIL1_LOCUS12024, WMSIL1_LOCUS1210, WMSIL1_LOCUS12555, WMSIL1_LOCUS12949, WMSIL1_LOCUS12992, WMSIL1_LOCUS13003, W…
OG0000150	T265_02302, T265_12133, T265_12582, T265_12970, T265_13923, T265_15531, T265_15751, T265_15794, T265_16219	DEA37_0000529, DEA37_0001304, DEA37_0003593, DEA37_0003595, DEA37_0003999, DEA37_0004001, DEA37_0004165, DEA37_0005867, DEA37_0007831, DEA37_0009859	DC041_0000087, DC041_0004259, DC041_0004381, DC041_0008020, DC041_0008021	MS3_0015744.1, MS3_0016944.1, MS3_0018541.1, MS3_0018542.1, MS3_0020406.1	EWB00_001157.4, EWB00_002164, EWB00_002165, EWB00_004035, EWB00_004750.1, EWB00_005353	Smp_129700.1, Smp_145910.1, Smp_147690.1, Smp_305920.1, Smp_308350.1, Smp_327720.1, Smp_328430.1	SMEST032887001	TSAs00013g02905m00001	TsM_000190000, TsM_000190100	CSKR_104083-T1, CSKR_106243-T1, CSKR_106244-T1, CSKR_107849-T1, CSKR_111557-T1, CSKR_111562-T1, CSKR_111564-T1, CSKR_112120-T1, CSKR_203811-T1	sp|O60507|TPST1_HUMAN, sp|O60704|TPST2_HUMAN	EgrG_000963400	EmuJ_000963400.1	FGIG_04772, FGIG_11037, FGIG_11249	maker-scaffold10x_205_pilon-snap-gene-0.79-mRNA-1, maker-scaffold10x_291_pilon-snap-gene-0.82-mRNA-1	genemark-scf7180006953276-processed-gene-0.12-mRNA-1	WMSIL1_LOCUS5226.1	CRM22_002704, CRM22_003315.2, CRM22_003317.3, CRM22_003318, CRM22_005368, CRM22_007883.1, CRM22_008423, CRM22_008883, CRM22_011217	FUN_009025-T1
OG0000151	T265_04178, T265_06810, T265_09717, T265_12906	DEA37_0000859, DEA37_0001735	DC041_0005056, DC041_0005528, DC041_0006938, DC041_0007894, DC041_0007896, DC041_0011832	MS3_0014643.1, MS3_0014644.1, MS3_0019064.1, MS3_0020319.1	EWB00_001097, EWB00_011305, EWB00_011350	Smp_018590.1, Smp_159560.1, Smp_175500.1	SMEST022702003, SMEST028503004, SMEST037031001, SMEST039559001, SMEST079514001	TSAs00001g00515m00001, TSAs00011g02665m00001, TSAs00013g02877m00001	TsM_000328900, TsM_000789100, TsM_000822400, TsM_000822900, TsM_001176100, TsM_001188800	CSKR_100056-T1, CSKR_103540-T1, CSKR_103717-T1, CSKR_111607-T1	sp|P0C6A0|ZGLP1_HUMAN, sp|P15976|GATA1_HUMAN, sp|P23769|GATA2_HUMAN, sp|P23771|GATA3_HUMAN, sp|P43694|GATA4_HUMAN, sp|Q92908|GATA6_HUMAN, sp|Q9BWX5|GATA5_HUMAN, sp|Q9UHF7|TRPS1_HUMAN	EgrG_000215900, EgrG_000630000, EgrG_000967300	EmuJ_000215900.1, EmuJ_000630000.1, EmuJ_000967300.1	FGIG_02897, FGIG_05060, FGIG_05091, FGIG_12580	maker-scaffold10x_230_pilon-snap-gene-0.55-mRNA-1, maker-scaffold10x_312_pilon-snap-gene-0.3-mRNA-1	genemark-scf7180006947175-processed-gene-0.2-mRNA-1, genemark-scf7180006948164-processed-gene-0.2-mRNA-1, snap_masked-scf7180006948060-processed-gene-0.6-mRNA-1, snap_masked-scf7180006948060-processed-gene-0.9-mRNA-1, snap_masked-scf7180006951553-processed-gene-0.4-mRNA-1	WMSIL1_LOCUS11576, WMSIL1_LOCUS14516, WMSIL1_LOCUS3571	CRM22_002296, CRM22_004512, CRM22_004717.2, CRM22_006446	FUN_000502-T1, FUN_013041-T1, FUN_015469-T1, FUN_015470-T1
OG0000152	T265_09672	DEA37_0011503	DC041_0012182, DC041_0012183	MS3_0018065.1	EWB00_007980	Smp_091470.1	SMEST039842001, SMEST044234001	TSAs00007g01987m00001, TSAs00046g06145m00001, TSAs00046g06149m00001, TSAs00046g06151m00001, TSAs00077g07871m00001, TSAs00077g07877m00001, TSAs00077g07878m00001, TSAs00083g08100m00001, TSAs00083g08101m00001, TSAs00116g08906m00001, TSAs00178g09685m00001, TSAs00224g10074m00001, TSAs00288g10516m00001, TSAs00343g10806m00001, TSAs00586g11711m00001, TSAs00600g11758m00001, TSAs00600g11759m00001, TSAs0075…	TsM_000055000, TsM_000081100, TsM_000198000, TsM_000309900, TsM_000386000, TsM_000435200, TsM_000639400, TsM_000825700, TsM_001022400, TsM_001116000, TsM_001116100	CSKR_109622-T1	sp|A6NEC2|PSAL_HUMAN, sp|P55786|PSA_HUMAN	EgrG_000350500, EgrG_000350600, EgrG_000356700, EgrG_001105200	EmuJ_000275200.1, EmuJ_000350300.1, EmuJ_000350500.1, EmuJ_000350600.1, EmuJ_000356700.1, EmuJ_001105000.1, EmuJ_001105200.1	FGIG_08250, FGIG_11864	maker-scaffold10x_682_pilon-snap-gene-0.74-mRNA-1, maker-scaffold10x_682_pilon-snap-gene-0.80-mRNA-1	augustus_masked-scf7180006950450-processed-gene-0.0-mRNA-1, augustus_masked-scf7180006951060-processed-gene-0.0-mRNA-1, augustus_masked-scf7180006951115-processed-gene-0.0-mRNA-1, augustus_masked-scf7180006951564-processed-gene-0.0-mRNA-1, augustus_masked-scf7180006952124-processed-gene-0.0-mRNA-1, maker-scf7180006947440-snap-gene-0.5-mRNA-1, maker-scf7180006950820-augustus-gene-0.54-mRNA-1, snap…	WMSIL1_LOCUS1002, WMSIL1_LOCUS4414	CRM22_005549	FUN_011712-T1
OG0000153	T265_00417, T265_04227, T265_08514, T265_13454	DEA37_0000939, DEA37_0000943, DEA37_0002910, DEA37_0002911, DEA37_0009849, DEA37_0013463, DEA37_0013464	DC041_0000048, DC041_0000050, DC041_0001199, DC041_0001200, DC041_0002369, DC041_0003514, DC041_0004855	MS3_0016465.1, MS3_0017780.1	EWB00_000344, EWB00_006424, EWB00_006425, EWB00_006787	Smp_049010.1, Smp_164940.1, Smp_213980.1, Smp_245470.2	SMEST011247001, SMEST019747001, SMEST063949002, SMEST066554002	TSAs00007g01822m00001, TSAs00032g04915m00001	TsM_001025800, TsM_001079700	CSKR_102824-T1, CSKR_107053-T1, CSKR_108282-T1, CSKR_110031-T2	sp|P51513|NOVA1_HUMAN, sp|Q9UNW9|NOVA2_HUMAN	EgrG_000378900, EgrG_000486900, EgrG_000842600	EmuJ_000378900.1, EmuJ_000486900.1, EmuJ_000842600.1	FGIG_01067, FGIG_03707, FGIG_04647, FGIG_09294, FGIG_12023	maker-scaffold10x_1040_pilon-snap-gene-0.50-mRNA-1, maker-scaffold10x_24_pilon-snap-gene-0.36-mRNA-1, maker-scaffold10x_935_pilon-snap-gene-0.42-mRNA-1	maker-scf7180006948624-snap-gene-0.13-mRNA-1, maker-scf7180006948772-snap-gene-0.8-mRNA-1, snap_masked-scf7180006949995-processed-gene-0.1-mRNA-1, snap_masked-scf7180006951845-processed-gene-0.3-mRNA-1, snap_masked-scf7180006952695-processed-gene-0.2-mRNA-1	WMSIL1_LOCUS4356.1, WMSIL1_LOCUS4919, WMSIL1_LOCUS4921, WMSIL1_LOCUS6034.1	CRM22_003725, CRM22_008030, CRM22_009660, CRM22_009784.2	FUN_004373-T1, FUN_004374-T1, FUN_004376-T1, FUN_004376-T2, FUN_013222-T1, FUN_013928-T1
OG0000154	T265_02834, T265_03155, T265_11581	DEA37_0008228, DEA37_0009380, DEA37_0009554, DEA37_0011640	DC041_0000947, DC041_0003176, DC041_0003369, DC041_0004170	MS3_0012357.1, MS3_0013780.1, MS3_0018461.1	EWB00_007131, EWB00_007155.1, EWB00_007409	Smp_130250.1, Smp_141230.1, Smp_150860.1, Smp_243700.2	SMEST042372002, SMEST042374001, SMEST042409002, SMEST058389002, SMEST064198002, SMEST076583001, SMEST076586001, SMEST081181001	TSAs00006g01591m00001, TSAs00046g06106m00001, TSAs00052g06576m00001, TSAs00062g07166m00001	TsM_000013200, TsM_000071200, TsM_000096300, TsM_000583900	CSKR_105803-T1, CSKR_107805-T1, CSKR_201392-T1	sp|O43781|DYRK3_HUMAN, sp|Q92630|DYRK2_HUMAN, sp|Q9NR20|DYRK4_HUMAN	EgrG_000101500, EgrG_000352000, EgrG_000716900, EgrG_000772800	EmuJ_000101500.1, EmuJ_000352000.1, EmuJ_000716900.1, EmuJ_000772800.1	FGIG_01903, FGIG_06861, FGIG_09179, FGIG_09180, FGIG_09549	maker-scaffold10x_1198_pilon-snap-gene-0.54-mRNA-1, maker-scaffold10x_172_pilon-snap-gene-0.80-mRNA-1, maker-scaffold10x_648_pilon-snap-gene-0.20-mRNA-1, maker-scaffold10x_99_pilon-snap-gene-0.65-mRNA-1	augustus_masked-scf7180006948990-processed-gene-0.0-mRNA-1, genemark-scf7180006952581-processed-gene-0.0-mRNA-1, maker-scf7180006948450-augustus-gene-0.46-mRNA-1	WMSIL1_LOCUS1553.2, WMSIL1_LOCUS4538.1, WMSIL1_LOCUS7815, WMSIL1_LOCUS8186	CRM22_003753.3, CRM22_007387, CRM22_009505	FUN_000029-T1, FUN_000606-T1, FUN_003410-T1, FUN_009454-T1, FUN_009454-T2
OG0000155	T265_13724, T265_15636	DEA37_0009942, DEA37_0012343, DEA37_0012344	DC041_0000581, DC041_0000582, DC041_0001135, DC041_0001725, DC041_0007240	MS3_0014887.1, MS3_0015045.1, MS3_0015047.1, MS3_0015929.1	EWB00_000556.2, EWB00_005854.2, EWB00_005857, EWB00_008303.2	Smp_125420.1, Smp_170560.1, Smp_332320.1	SMEST006966001, SMEST023013001, SMEST027375002, SMEST042095002, SMEST047057004, SMEST049048003, SMEST051050001, SMEST056335001, SMEST064393001, SMEST066855003, SMEST071460001, SMEST071464001, SMEST076892001, SMEST080399003, SMEST081404001	TSAs00071g07632m00001, TSAs00071g07633m00001	TsM_000000100, TsM_000138600	CSKR_111695-T1, CSKR_201866-T1	sp|O95838|GLP2R_HUMAN, sp|P30988|CALCR_HUMAN, sp|P32241|VIPR1_HUMAN, sp|P34998|CRFR1_HUMAN, sp|P41586|PACR_HUMAN, sp|P41587|VIPR2_HUMAN, sp|P43220|GLP1R_HUMAN, sp|P47871|GLR_HUMAN, sp|P47872|SCTR_HUMAN, sp|P48546|GIPR_HUMAN, sp|P49190|PTH2R_HUMAN, sp|Q02643|GHRHR_HUMAN, sp|Q03431|PTH1R_HUMAN, sp|Q13324|CRFR2_HUMAN, sp|Q16602|CALRL_HUMAN	EgrG_000296700	EmuJ_000296700.1	FGIG_02303, FGIG_02463, FGIG_04157, FGIG_05394	maker-scaffold10x_111_pilon-augustus-gene-0.2-mRNA-1, maker-scaffold10x_682_pilon-augustus-gene-0.0-mRNA-1, maker-scaffold10x_930_pilon-augustus-gene-0.17-mRNA-1	snap_masked-scf7180006948782-processed-gene-0.1-mRNA-1, snap_masked-scf7180006948816-processed-gene-0.4-mRNA-1, snap_masked-scf7180006949885-processed-gene-0.1-mRNA-1, snap_masked-scf7180006950178-processed-gene-0.1-mRNA-1, snap_masked-scf7180006952072-processed-gene-0.1-mRNA-1, snap_masked-scf7180006952881-processed-gene-0.2-mRNA-1	WMSIL1_LOCUS961	CRM22_006067.2, CRM22_007228.2
OG0000156								TSAs00001g00191m00001, TSAs00001g00440m00001, TSAs00001g00555m00001, TSAs00003g01091m00001, TSAs00003g01149m00001, TSAs00003g01153m00001, TSAs00004g01403m00001, TSAs00005g01427m00001, TSAs00005g01570m00001, TSAs00005g01571m00001, TSAs00005g01574m00001, TSAs00006g01610m00001, TSAs00006g01646m00001, TSAs00006g01681m00001, TSAs00008g02029m00001, TSAs00008g02058m00001, TSAs00008g02103m00001, TSAs0000…	TsM_000156000, TsM_000352900, TsM_001225700
OG0000157	T265_00017, T265_08812, T265_12204, T265_12428, T265_12429, T265_12430, T265_12431, T265_12432, T265_12433, T265_15994	DEA37_0000524, DEA37_0000525, DEA37_0001498, DEA37_0001756, DEA37_0001757, DEA37_0001758, DEA37_0001759, DEA37_0001951, DEA37_0001952, DEA37_0002017, DEA37_0002962, DEA37_0004368, DEA37_0004790, DEA37_0004791, DEA37_0005427, DEA37_0005694, DEA37_0006362, DEA37_0006366, DEA37_0006806, DEA37_0006808, DEA37_0007894, DEA37_0008021, DEA37_0009535, DEA37_0010023, DEA37_0011585, DEA37_0011936, DEA37_001…	DC041_0006339, DC041_0006340	MS3_0012103.1	EWB00_000767.1	Smp_034410.1	SMEST005279001			CSKR_100107-T1, CSKR_100108-T1, CSKR_100109-T1, CSKR_100112-T1, CSKR_109675-T1, CSKR_109676-T1, CSKR_201237-T1, CSKR_201238-T1	sp|P56202|CATW_HUMAN, sp|Q9UBX1|CATF_HUMAN			FGIG_05822	maker-scaffold10x_1853_pilon-snap-gene-0.17-mRNA-1	maker-scf7180006948404-augustus-gene-0.32-mRNA-1		CRM22_004437.4, CRM22_004438.1, CRM22_004439.1, CRM22_004440, CRM22_004441, CRM22_004442, CRM22_004443, CRM22_004444, CRM22_004445	FUN_001024-T1, FUN_001025-T1, FUN_001026-T1, FUN_007643-T1
OG0000158	T265_00253, T265_07836, T265_10146	DEA37_0005242, DEA37_0009002, DEA37_0009934, DEA37_0013420	DC041_0002174, DC041_0012041, DC041_0012951	MS3_0019346.1, MS3_0020404.1	EWB00_004032, EWB00_009358.1	Smp_128480.1, Smp_131700.1, Smp_241420.1, Smp_317050.1	SMEST032747001, SMEST039854001, SMEST039865001, SMEST042308002, SMEST066024002, SMEST071570001	TSAs00004g01306m00001, TSAs00006g01636m00001, TSAs00011g02675m00001	TsM_000578700, TsM_000688600, TsM_000705800, TsM_000748200, TsM_001023100	CSKR_108089-T1, CSKR_108163-T1, CSKR_108165-T1, CSKR_111520-T1	sp|P05129|KPCG_HUMAN, sp|P05771|KPCB_HUMAN, sp|P17252|KPCA_HUMAN, sp|P24723|KPCL_HUMAN, sp|Q02156|KPCE_HUMAN, sp|Q04759|KPCT_HUMAN, sp|Q05655|KPCD_HUMAN	EgrG_000632400, EgrG_000696500, EgrG_000778300	EmuJ_000632400.1, EmuJ_000696500.1, EmuJ_000778300.1	FGIG_05526, FGIG_06665, FGIG_06666, FGIG_06667, FGIG_09295, FGIG_10681	maker-scaffold10x_251_pilon-snap-gene-0.14-mRNA-1, maker-scaffold10x_302_pilon-snap-gene-0.159-mRNA-1, maker-scaffold10x_55_pilon-augustus-gene-0.13-mRNA-1	genemark-scf7180006950662-processed-gene-0.0-mRNA-1, maker-scf7180006948152-augustus-gene-0.64-mRNA-1, maker-scf7180006948559-augustus-gene-0.29-mRNA-1, maker-scf7180006948601-augustus-gene-0.6-mRNA-1, maker-scf7180006948872-snap-gene-0.14-mRNA-1	WMSIL1_LOCUS10660, WMSIL1_LOCUS10663, WMSIL1_LOCUS10664, WMSIL1_LOCUS3844, WMSIL1_LOCUS5548	CRM22_002379.1, CRM22_008545, CRM22_010186.3	FUN_003894-T1, FUN_008910-T1, FUN_013050-T1
OG0000159	T265_01618, T265_01619, T265_01620, T265_10484, T265_13236, T265_13563, T265_14832, T265_14837, T265_15390	DEA37_0007772, DEA37_0007773, DEA37_0011985, DEA37_0013386	DC041_0007766, DC041_0008939, DC041_0013157	MS3_0018321.1	EWB00_002182	Smp_156870.1	SMEST031874002, SMEST032045001, SMEST032467001, SMEST049223001, SMEST067935002	TSAs00051g06468m00001, TSAs00051g06469m00001, TSAs01354g12749m00001	TsM_000417900, TsM_000659400, TsM_000929600, TsM_000982600, TsM_001060300	CSKR_105896-T1, CSKR_106025-T1, CSKR_106026-T1, CSKR_106468-T2, CSKR_203755-T1	sp|P23467|PTPRB_HUMAN, sp|Q05209|PTN12_HUMAN, sp|Q12913|PTPRJ_HUMAN, sp|Q16827|PTPRO_HUMAN, sp|Q9HD43|PTPRH_HUMAN, sp|Q9UMZ3|PTPRQ_HUMAN	EgrG_001110200, EgrG_001149600, EgrG_001149950	EmuJ_001110200.1, EmuJ_001149500.1, EmuJ_001149600.1, EmuJ_001149700.1, EmuJ_001149950.1, EmuJ_002133300.1	FGIG_04769, FGIG_06348, FGIG_08649	maker-scaffold10x_2547_pilon-snap-gene-0.14-mRNA-1, maker-scaffold10x_291_pilon-snap-gene-0.83-mRNA-1	maker-scf7180006948983-snap-gene-0.30-mRNA-1, snap_masked-scf7180006947097-processed-gene-0.4-mRNA-1, snap_masked-scf7180006948752-processed-gene-0.1-mRNA-1, snap_masked-scf7180006952373-processed-gene-0.5-mRNA-1	WMSIL1_LOCUS12501, WMSIL1_LOCUS13043, WMSIL1_LOCUS13298.1, WMSIL1_LOCUS2283.1, WMSIL1_LOCUS9784	CRM22_001958, CRM22_002557, CRM22_003665.2, CRM22_007825.1, CRM22_010113	FUN_012445-T1, FUN_014819-T1, FUN_017212-T1
OG0000160	T265_02610, T265_02612, T265_11470	DEA37_0005767, DEA37_0010679, DEA37_0010681, DEA37_0011244	DC041_0003317, DC041_0009432, DC041_0011883	MS3_0014640.1, MS3_0019555.1, MS3_0019556.1	EWB00_001102.1, EWB00_006199, EWB00_006200.2, EWB00_006201	Smp_159600.2, Smp_170340.1, Smp_213900.1, Smp_213910.1	SMEST002557002, SMEST016766001, SMEST021729001, SMEST042122001, SMEST066546002, SMEST071508003	TSAs00049g06345m00001, TSAs00063g07174m00001	TsM_000713300, TsM_000925000, TsM_000925200	CSKR_109965-T1, CSKR_109970-T1, CSKR_112033-T1, CSKR_200752-T1	sp|P02462|CO4A1_HUMAN, sp|P08572|CO4A2_HUMAN, sp|P29400|CO4A5_HUMAN, sp|P53420|CO4A4_HUMAN, sp|Q01955|CO4A3_HUMAN, sp|Q14031|CO4A6_HUMAN	EgrG_000144300, EgrG_000144350, EgrG_000144400, EgrG_000417600	EmuJ_000139900.1, EmuJ_000140000.1, EmuJ_000140100.1, EmuJ_000417600.1	FGIG_01016, FGIG_01017, FGIG_05056, FGIG_09791	maker-scaffold10x_1_pilon-snap-gene-0.161-mRNA-1, maker-scaffold10x_445_pilon-snap-gene-0.20-mRNA-1, maker-scaffold10x_445_pilon-snap-gene-0.26-mRNA-1	genemark-scf7180006950141-processed-gene-0.3-mRNA-1, maker-scf7180006948046-augustus-gene-0.36-mRNA-1, maker-scf7180006949359-snap-gene-0.40-mRNA-1, snap_masked-scf7180006950436-processed-gene-0.4-mRNA-1	WMSIL1_LOCUS7606, WMSIL1_LOCUS7612, WMSIL1_LOCUS7639, WMSIL1_LOCUS8846	CRM22_003875, CRM22_003876.2, CRM22_003877, CRM22_006685	FUN_004082-T1, FUN_004083-T1, FUN_004084-T1, FUN_006826-T1, FUN_017092-T1
OG0000161	T265_07991, T265_09952	DEA37_0002188, DEA37_0002868, DEA37_0008598, DEA37_0012632, DEA37_0012634, DEA37_0014627	DC041_0007344, DC041_0010714, DC041_0011377	MS3_0013062.1, MS3_0018838.1	EWB00_002678.1, EWB00_008791	Smp_046060.1, Smp_085540.2	SMEST013389003, SMEST049494004, SMEST056451007, SMEST062420001, SMEST078252005	TSAs00007g01878m00001, TSAs00039g05595m00001	TsM_000565700, TsM_000676900	CSKR_100004-T1, CSKR_106012-T1	sp|A7E2Y1|MYH7B_HUMAN, sp|P11055|MYH3_HUMAN, sp|P12882|MYH1_HUMAN, sp|P12883|MYH7_HUMAN, sp|P13533|MYH6_HUMAN, sp|P13535|MYH8_HUMAN, sp|P35579|MYH9_HUMAN, sp|P35580|MYH10_HUMAN, sp|P35749|MYH11_HUMAN, sp|Q7Z406|MYH14_HUMAN, sp|Q8IUG5|MY18B_HUMAN, sp|Q92614|MY18A_HUMAN, sp|Q9H6N6|MYH16_HUMAN, sp|Q9UKX2|MYH2_HUMAN, sp|Q9UKX3|MYH13_HUMAN, sp|Q9Y2K3|MYH15_HUMAN, sp|Q9Y623|MYH4_HUMAN	EgrG_000479300, EgrG_000920900	EmuJ_000479300.1, EmuJ_000920900.1	FGIG_08945, FGIG_08997	augustus_masked-scaffold10x_1302_pilon-processed-gene-0.32-mRNA-1	genemark-scf7180006950526-processed-gene-0.5-mRNA-1, maker-scf7180006949747-snap-gene-0.25-mRNA-1, maker-scf7180006953330-snap-gene-0.76-mRNA-1, snap_masked-scf7180006950907-processed-gene-0.17-mRNA-1	WMSIL1_LOCUS13548.1, WMSIL1_LOCUS14203, WMSIL1_LOCUS14214	CRM22_001483.2, CRM22_006176.1	FUN_008909-T1, FUN_009101-T1, FUN_009102-T1, FUN_009104-T1, FUN_009105-T1, FUN_013061-T1, FUN_013061-T2, FUN_013062-T1, FUN_013063-T1, FUN_013064-T1, FUN_017705-T1, FUN_017706-T1, FUN_017706-T2
OG0000162	T265_11261, T265_14923, T265_15222, T265_15387, T265_16345	DEA37_0004095, DEA37_0006718, DEA37_0011128, DEA37_0011448, DEA37_0011599	DC041_0003054, DC041_0005289, DC041_0009023	MS3_0012413.1, MS3_0017545.1	EWB00_001368.2, EWB00_005203, EWB00_009045	Smp_134160.2, Smp_145320.4, Smp_267180.2	SMEST035953001, SMEST051986001, SMEST052008001, SMEST052053002, SMEST064562002, SMEST064565004, SMEST064566002, SMEST064571004, SMEST071473001, SMEST071475001	TSAs00095g08429m00001, TSAs00095g08430m00001, TSAs00095g08431m00001	TsM_000070200, TsM_000083800	CSKR_107394-T1, CSKR_108358-T1, CSKR_110426-T1	sp|O43511|S26A4_HUMAN, sp|P40879|S26A3_HUMAN, sp|P50443|S26A2_HUMAN, sp|P58743|S26A5_HUMAN, sp|Q7LBE3|S26A9_HUMAN, sp|Q8NG04|S2610_HUMAN, sp|Q8TE54|S26A7_HUMAN, sp|Q96RN1|S26A8_HUMAN, sp|Q9BXS9|S26A6_HUMAN, sp|Q9H2B4|S26A1_HUMAN	EgrG_000724200, EgrG_000868450, EgrG_002003500	EmuJ_000724200.1	FGIG_05667, FGIG_06838, FGIG_08357, FGIG_09099	maker-scaffold10x_1084_pilon-snap-gene-0.133-mRNA-1, maker-scaffold10x_179_pilon-snap-gene-0.6-mRNA-1, maker-scaffold10x_209_pilon-snap-gene-0.24-mRNA-1, maker-scaffold10x_24_pilon-snap-gene-0.48-mRNA-1	maker-scf7180006949958-augustus-gene-0.6-mRNA-1, snap_masked-scf7180006947275-processed-gene-0.11-mRNA-1, snap_masked-scf7180006947275-processed-gene-0.13-mRNA-1	WMSIL1_LOCUS11519, WMSIL1_LOCUS1798, WMSIL1_LOCUS1881	CRM22_002109.2, CRM22_004962.4, CRM22_005456.2	FUN_002039-T1, FUN_008091-T1, FUN_008098-T1, FUN_008384-T1
OG0000163	T265_14453	DEA37_0008423	DC041_0010124	MS3_0019761.1	EWB00_009185	Smp_164740.1		TSAs00005g01507m00001, TSAs00026g04392m00001, TSAs00144g09301m00001, TSAs00155g09450m00001, TSAs00206g09920m00001, TSAs00206g09922m00001, TSAs00206g09924m00001, TSAs00220g10044m00001, TSAs00323g10698m00001, TSAs00342g10797m00001, TSAs00342g10802m00001, TSAs00342g10803m00001, TSAs00379g10990m00001, TSAs00379g10991m00001, TSAs00380g10993m00001, TSAs00380g10995m00001, TSAs00380g10996m00001, TSAs0040…	TsM_000177000, TsM_000205600, TsM_000206400, TsM_000225600, TsM_000330000, TsM_000364300, TsM_000431700, TsM_000431800, TsM_000916000, TsM_001092100, TsM_001155000	CSKR_112237-T1		EgrG_000502300, EgrG_000502400, EgrG_000503240, EgrG_002061100	EmuJ_000036900.1, EmuJ_000037000.1, EmuJ_000329600.1, EmuJ_000502400.1, EmuJ_000503240.1	FGIG_03180	maker-scaffold10x_217_pilon-augustus-gene-1.8-mRNA-1	maker-scf7180006951321-snap-gene-0.21-mRNA-1		CRM22_006166	FUN_004444-T1
OG0000164							SMEST003124001, SMEST004539002, SMEST005062002, SMEST006091001, SMEST008566001, SMEST008920001, SMEST009273001, SMEST011361001, SMEST011362001, SMEST011522001, SMEST011835014, SMEST012010003, SMEST013101002, SMEST013319001, SMEST018147001, SMEST018282001, SMEST018705001, SMEST018798003, SMEST018816001, SMEST020534001, SMEST022344001, SMEST022632001, SMEST022633001, SMEST024553001, SMEST025140001,…									snap_masked-scf7180006948466-processed-gene-0.3-mRNA-1
OG0000165	T265_02215		DC041_0000128	MS3_0014550.1	EWB00_002294	Smp_344170.1	SMEST066263003	TSAs00006g01797m00001		CSKR_105338-T1	sp|O14917|PCD17_HUMAN, sp|O60330|PCDGC_HUMAN, sp|O95206|PCDH8_HUMAN, sp|Q96TA0|PCDBI_HUMAN, sp|Q9H158|PCDC1_HUMAN, sp|Q9HCL0|PCD18_HUMAN, sp|Q9NPG4|PCD12_HUMAN, sp|Q9NRJ7|PCDBG_HUMAN, sp|Q9P2E7|PCD10_HUMAN, sp|Q9UN66|PCDB8_HUMAN, sp|Q9UN67|PCDBA_HUMAN, sp|Q9UN70|PCDGK_HUMAN, sp|Q9UN71|PCDGG_HUMAN, sp|Q9UN72|PCDA7_HUMAN, sp|Q9UN73|PCDA6_HUMAN, sp|Q9UN74|PCDA4_HUMAN, sp|Q9UN75|PCDAC_HUMAN, sp|Q9Y5E…	EgrG_000798600	EmuJ_000798600.1	FGIG_09508	maker-scaffold10x_494_pilon-snap-gene-0.49-mRNA-1		WMSIL1_LOCUS15091	CRM22_008484.1
OG0000166	T265_05709, T265_05840	DEA37_0003006, DEA37_0005013	DC041_0005904, DC041_0007436, DC041_0007824, DC041_0007826	MS3_0017794.1, MS3_0017795.1	EWB00_003716, EWB00_003730, EWB00_003731, EWB00_004223	Smp_053300.1, Smp_053390.1, Smp_194870.1	SMEST011051001, SMEST036410001, SMEST048697001, SMEST054351001, SMEST070501001, SMEST070504001	TSAs00001g00049m00001, TSAs00061g07080m00001, TSAs00222g10062m00001, TSAs00371g10949m00001, TSAs00417g11143m00001, TSAs00552g11600m00001, TSAs01690g12894m00001, TSAs02224g13029m00001, TSAs03182g13149m00001	TsM_000017300, TsM_000099100, TsM_000865300, TsM_001065400, TsM_001109400	CSKR_201746-T1, CSKR_203605-T1	sp|P62805|H4_HUMAN, sp|Q99525|H4G_HUMAN	EgrG_000305000, EgrG_000323100, EgrG_000748300	EmuJ_000031300.1, EmuJ_000305000.1, EmuJ_000323000.1, EmuJ_000323100.1, EmuJ_000367100.1, EmuJ_000384600.1, EmuJ_000385100.1, EmuJ_000385500.1, EmuJ_000386600.1, EmuJ_000387100.1, EmuJ_000387600.1, EmuJ_000388100.1, EmuJ_000748300.1	FGIG_07893, FGIG_09044, FGIG_11588	maker-scaffold10x_281_pilon-pred_gff_StringTie-gene-0.83-mRNA-1	augustus_masked-scf7180006949109-processed-gene-0.0-mRNA-1, augustus_masked-scf7180006951231-processed-gene-0.0-mRNA-1	WMSIL1_LOCUS11068, WMSIL1_LOCUS321	CRM22_002598, CRM22_002599, CRM22_006086	FUN_006991-T1, FUN_008627-T1, FUN_012715-T1, FUN_012716-T1, FUN_013698-T1
OG0000167	T265_13190, T265_13838, T265_14364, T265_15588	DEA37_0002704, DEA37_0009581, DEA37_0011578, DEA37_0014300, DEA37_0014301, DEA37_0014302	DC041_0004624, DC041_0004745, DC041_0005042, DC041_0010345, DC041_0011588	MS3_0011794.1, MS3_0015225.1, MS3_0016976.1, MS3_0020669.1	EWB00_000689, EWB00_004630, EWB00_006495, EWB00_007597	Smp_157790.1, Smp_176310.1, Smp_305740.1, Smp_332020.1	SMEST015256002, SMEST040082001, SMEST069967002, SMEST071641002, SMEST080891005	TSAs00014g03023m00001, TSAs00027g04479m00001	TsM_000084400, TsM_000193600, TsM_000739100, TsM_000845500	CSKR_100484-T1, CSKR_100656-T1, CSKR_110807-T1, CSKR_114067-T1		EgrG_000591600, EgrG_000869200, EgrG_000869300	EmuJ_000591600.1, EmuJ_000869200.1, EmuJ_000869300.1	FGIG_03301, FGIG_05068, FGIG_05558, FGIG_05559, FGIG_08629	maker-scaffold10x_1420_pilon-snap-gene-0.54-mRNA-1, maker-scaffold10x_712_pilon-snap-gene-0.7-mRNA-1, maker-scaffold10x_794_pilon-augustus-gene-0.64-mRNA-1, maker-scaffold10x_908_pilon-snap-gene-1.158-mRNA-1	genemark-scf7180006951062-processed-gene-0.1-mRNA-1, genemark-scf7180006952571-processed-gene-0.8-mRNA-1, genemark-scf7180006952778-processed-gene-0.1-mRNA-1, maker-scf7180006952079-snap-gene-0.26-mRNA-1, maker-scf7180006953179-snap-gene-0.42-mRNA-1, snap_masked-scf7180006951641-processed-gene-0.1-mRNA-1	WMSIL1_LOCUS11403, WMSIL1_LOCUS3268	CRM22_002607, CRM22_002991.2, CRM22_005310.1, CRM22_005430	FUN_001125-T1, FUN_012944-T1, FUN_012946-T1, FUN_012947-T1
OG0000168							SMEST002992001, SMEST003399001, SMEST003971002, SMEST005448001, SMEST005884001, SMEST008420001, SMEST008587001, SMEST008850001, SMEST009076001, SMEST011883001, SMEST012078001, SMEST012183001, SMEST013146001, SMEST013428001, SMEST016508001, SMEST017400001, SMEST019825002, SMEST021049002, SMEST024723001, SMEST024812001, SMEST029278001, SMEST029287001, SMEST029292001, SMEST029481001, SMEST030459001,…
OG0000169	T265_04554, T265_07922, T265_12870, T265_13536	DEA37_0001745, DEA37_0008311, DEA37_0011092, DEA37_0014154, DEA37_0014482	DC041_0000978, DC041_0003788, DC041_0011408	MS3_0012031.1, MS3_0018576.1, MS3_0019778.1	EWB00_005542, EWB00_010849.2	Smp_093930.1, Smp_165470.1, Smp_344500.1	SMEST004200001, SMEST004201001, SMEST005947001, SMEST016935001, SMEST044602001, SMEST044603007, SMEST070834002	TSAs00013g02857m00001, TSAs00081g08018m00001, TSAs00146g09343m00001	TsM_000399900, TsM_000527700, TsM_000527800, TsM_001001300	CSKR_100426-T1, CSKR_109243-T1, CSKR_202918-T1	sp|P00533|EGFR_HUMAN, sp|P04626|ERBB2_HUMAN, sp|P21860|ERBB3_HUMAN, sp|Q15303|ERBB4_HUMAN	EgrG_000075800, EgrG_000617300.1, EgrG_000969600	EmuJ_000075800.1, EmuJ_000617300.1, EmuJ_000969600.1	FGIG_03847, FGIG_05019, FGIG_06669, FGIG_10098, FGIG_10394, FGIG_10395, FGIG_12692	maker-scaffold10x_330_pilon-snap-gene-0.100-mRNA-1, maker-scaffold10x_58_pilon-snap-gene-0.129-mRNA-1, maker-scaffold10x_790_pilon-snap-gene-0.11-mRNA-1	maker-scf7180006951196-snap-gene-0.74-mRNA-1, snap_masked-scf7180006949356-processed-gene-0.40-mRNA-1, snap_masked-scf7180006949356-processed-gene-0.48-mRNA-1, snap_masked-scf7180006951455-processed-gene-0.1-mRNA-1, snap_masked-scf7180006952901-processed-gene-0.11-mRNA-1	WMSIL1_LOCUS1421, WMSIL1_LOCUS1422, WMSIL1_LOCUS4263, WMSIL1_LOCUS6873	CRM22_001426, CRM22_002516.1, CRM22_006134.1, CRM22_006985	FUN_008902-T1, FUN_009091-T1
OG0000170							SMEST000949001, SMEST001725002, SMEST002391001, SMEST002407001, SMEST003420001, SMEST005117002, SMEST005266001, SMEST007028001, SMEST007555001, SMEST007744001, SMEST008776001, SMEST009649002, SMEST012349001, SMEST013126001, SMEST013263001, SMEST013546001, SMEST015236002, SMEST018977001, SMEST019734001, SMEST019905002, SMEST020846001, SMEST024230001, SMEST024485001, SMEST025641001, SMEST026579001,…
OG0000171	T265_00589, T265_03551, T265_03673, T265_04783, T265_05402, T265_05406	DEA37_0003207, DEA37_0003441, DEA37_0004061, DEA37_0005143, DEA37_0009039, DEA37_0011662, DEA37_0012394	DC041_0003377, DC041_0003789, DC041_0006035, DC041_0006694, DC041_0010475	MS3_0015521.1, MS3_0017211.1	EWB00_000067, EWB00_003627, EWB00_005233, EWB00_005234	Smp_003760.1, Smp_003770.1, Smp_162370.1	SMEST018415001, SMEST024348001	TSAs00003g01142m00001, TSAs00005g01481m00001	TsM_000005600, TsM_000097100	CSKR_100343-T1	sp|P07305|H10_HUMAN, sp|P10412|H14_HUMAN, sp|P16401|H15_HUMAN, sp|P16402|H13_HUMAN, sp|P16403|H12_HUMAN, sp|P22492|H1T_HUMAN, sp|P60008|HILS1_HUMAN, sp|Q02539|H11_HUMAN, sp|Q75WM6|H1FNT_HUMAN	EgrG_000499100, EgrG_000499300, EgrG_000906000	EmuJ_000499100.1, EmuJ_000499300.1, EmuJ_000906000.1	FGIG_03838, FGIG_03840, FGIG_05707	augustus_masked-scaffold10x_1859_pilon-processed-gene-0.55-mRNA-1, augustus_masked-scaffold10x_2722_pilon-processed-gene-0.1-mRNA-1, maker-scaffold10x_773_pilon-snap-gene-0.63-mRNA-1	augustus_masked-scf7180006947943-processed-gene-0.0-mRNA-1, augustus_masked-scf7180006951936-processed-gene-0.0-mRNA-1, genemark-scf7180006948568-processed-gene-0.6-mRNA-1, snap_masked-scf7180006951266-processed-gene-0.19-mRNA-1	WMSIL1_LOCUS5058	CRM22_000325, CRM22_003632, CRM22_008265, CRM22_008709, CRM22_009888, CRM22_010080	FUN_011269-T1, FUN_011701-T1, FUN_011702-T1, FUN_012476-T1, FUN_013702-T1
OG0000172	T265_08643, T265_15458	DEA37_0001660, DEA37_0001661, DEA37_0004504, DEA37_0005481, DEA37_0006563	DC041_0004284, DC041_0004287, DC041_0011095	MS3_0013597.1, MS3_0016287.1	EWB00_001974, EWB00_003030.2	Smp_152940.1, Smp_315500.1, Smp_315510.1	SMEST018670002, SMEST018671002, SMEST018672001, SMEST031517002, SMEST032165001	TSAs00016g03321m00001, TSAs00046g06101m00001, TSAs00157g09465m00001, TSAs00208g09936m00001, TSAs00232g10136m00001, TSAs00272g10406m00001, TSAs00495g11435m00001, TSAs00501g11455m00001	TsM_000338200, TsM_000370300, TsM_000423500, TsM_000745700, TsM_001067600, TsM_001067700, TsM_001172200, TsM_001176900, TsM_001177000, TsM_001220500, TsM_001239100	CSKR_103215-T1, CSKR_107700-T1	sp|Q7RTM1|OTOP1_HUMAN, sp|Q7RTS5|OTOP3_HUMAN, sp|Q7RTS6|OTOP2_HUMAN	EgrG_000173600, EgrG_000351500, EgrG_000351700, EgrG_002028100, EgrG_002029300	EmuJ_000173600.1, EmuJ_000351500.1, EmuJ_000351700.1, EmuJ_002181200.1	FGIG_01886, FGIG_01887, FGIG_06924	maker-scaffold10x_1189_pilon-augustus-gene-0.156-mRNA-1, maker-scaffold10x_764_pilon-augustus-gene-0.38-mRNA-1	genemark-scf7180006948264-processed-gene-0.11-mRNA-1, snap_masked-scf7180006946953-processed-gene-0.1-mRNA-1, snap_masked-scf7180006952268-processed-gene-0.5-mRNA-1	WMSIL1_LOCUS1112, WMSIL1_LOCUS4479	CRM22_008757.2, CRM22_010338	FUN_000274-T1, FUN_000274-T2, FUN_000274-T3, FUN_009917-T1
OG0000173	T265_09116, T265_09841, T265_15907	DEA37_0013830, DEA37_0015086	DC041_0000288, DC041_0001167, DC041_0001640, DC041_0001693, DC041_0002472, DC041_0009540, DC041_0010389	MS3_0011697.1, MS3_0012212.1, MS3_0012451.1, MS3_0012553.1, MS3_0014494.1, MS3_0014501.1, MS3_0014502.1, MS3_0014503.1	EWB00_003447.3, EWB00_007263, EWB00_010567.2, EWB00_010569, EWB00_010570, EWB00_010573.2, EWB00_010574.2, EWB00_010576.2, EWB00_010579, EWB00_010780, EWB00_010948	Smp_090100.1, Smp_090110.1, Smp_127030.1, Smp_153930.1, Smp_247850.1, Smp_247860.1, Smp_334410.1	SMEST008405001, SMEST008406002, SMEST008407001, SMEST008414002, SMEST036783001, SMEST063815001, SMEST076084002	TSAs00008g02167m00001	TsM_000199100	CSKR_104310-T1, CSKR_104710-T1	sp|Q96KR4|LMLN_HUMAN	EgrG_000839500	EmuJ_000839500.1	FGIG_06119, FGIG_06689, FGIG_08725, FGIG_11470	maker-scaffold10x_1137_pilon-augustus-gene-0.70-mRNA-1, maker-scaffold10x_114_pilon-snap-gene-0.93-mRNA-1, maker-scaffold10x_1_pilon-augustus-gene-0.130-mRNA-1, maker-scaffold10x_324_pilon-snap-gene-0.58-mRNA-1, maker-scaffold10x_805_pilon-snap-gene-0.22-mRNA-1, maker-scaffold10x_828_pilon-snap-gene-0.0-mRNA-1		WMSIL1_LOCUS1269	CRM22_004213, CRM22_004214, CRM22_008197.4	FUN_001961-T1, FUN_001962-T1, FUN_001963-T1, FUN_001964-T1, FUN_003501-T1
OG0000174	T265_05042, T265_08326, T265_11163	DEA37_0003249, DEA37_0009673, DEA37_0010431	DC041_0000562, DC041_0000565, DC041_0003334, DC041_0011610	MS3_0014116.1, MS3_0014786.1, MS3_0015530.1	EWB00_001779.3, EWB00_003513.1, EWB00_005244.1	Smp_124240.1, Smp_160290.1, Smp_340670.1	SMEST032752001, SMEST061672001, SMEST061673001, SMEST064592001, SMEST064593001, SMEST071416001	TSAs00033g05046m00001, TSAs00036g05294m00001, TSAs00063g07204m00001, TSAs00085g08146m00001, TSAs00085g08147m00001	TsM_000237200, TsM_000311900, TsM_000397100, TsM_000510700, TsM_000799400	CSKR_106223-T1, CSKR_106347-T1, CSKR_112927-T1	sp|P05026|AT1B1_HUMAN, sp|P14415|AT1B2_HUMAN, sp|P51164|ATP4B_HUMAN, sp|P54709|AT1B3_HUMAN, sp|Q9UN42|AT1B4_HUMAN	EgrG_000330900, EgrG_000413500, EgrG_000428400, EgrG_001129100	EmuJ_000330900.1, EmuJ_000413500.1, EmuJ_000428400.1, EmuJ_001129100.1	FGIG_04137, FGIG_05875, FGIG_07468	maker-scaffold10x_1007_pilon-augustus-gene-0.84-mRNA-1, maker-scaffold10x_1280_pilon-snap-gene-0.7-mRNA-1, maker-scaffold10x_204_pilon-snap-gene-0.39-mRNA-1	genemark-scf7180006949324-processed-gene-0.0-mRNA-1, genemark-scf7180006950955-processed-gene-0.7-mRNA-1	WMSIL1_LOCUS12884, WMSIL1_LOCUS7543, WMSIL1_LOCUS7544, WMSIL1_LOCUS8659	CRM22_002965.2, CRM22_003464.1, CRM22_008435	FUN_000626-T1, FUN_005330-T1, FUN_012037-T1, FUN_012332-T1
OG0000175	T265_11105, T265_13094, T265_13460	DEA37_0000469, DEA37_0001956, DEA37_0006715	DC041_0005221, DC041_0005222, DC041_0009516, DC041_0009651, DC041_0009937, DC041_0010435, DC041_0010436, DC041_0010572	MS3_0013498.1, MS3_0013499.1, MS3_0013744.1, MS3_0016741.1	EWB00_003289, EWB00_006130, EWB00_007069, EWB00_010856	Smp_016180.1, Smp_034860.1, Smp_163790.1	SMEST007787001, SMEST008787001, SMEST009304001, SMEST020242002	TSAs00001g00306m00001, TSAs00032g04923m00001, TSAs00045g06070m00001	TsM_000037200, TsM_000037300, TsM_000120400, TsM_000683400, TsM_000895100	CSKR_102848-T1, CSKR_105496-T1, CSKR_105499-T1, CSKR_200646-T1		EgrG_000240200, EgrG_000379600, EgrG_000458200	EmuJ_000240200.1, EmuJ_000379600.1, EmuJ_000458200.1	FGIG_01826, FGIG_01827, FGIG_02236, FGIG_03192, FGIG_05411	maker-scaffold10x_122_pilon-augustus-gene-0.36-mRNA-1, maker-scaffold10x_303_pilon-snap-gene-0.28-mRNA-1, maker-scaffold10x_4_pilon-augustus-gene-0.10-mRNA-1, maker-scaffold10x_4_pilon-augustus-gene-0.9-mRNA-1	genemark-scf7180006948095-processed-gene-0.7-mRNA-1, genemark-scf7180006948306-processed-gene-0.0-mRNA-1, snap_masked-scf7180006950221-processed-gene-0.1-mRNA-1, snap_masked-scf7180006950493-processed-gene-0.2-mRNA-1, snap_masked-scf7180006950493-processed-gene-0.5-mRNA-1, snap_masked-scf7180006950798-processed-gene-0.6-mRNA-1	WMSIL1_LOCUS11120, WMSIL1_LOCUS5142.2	CRM22_002400, CRM22_008416.1, CRM22_008806	FUN_004238-T1, FUN_005321-T1, FUN_006814-T1
OG0000176	T265_11133, T265_11141, T265_15355, T265_15356, T265_15358, T265_16009	DEA37_0006774, DEA37_0006777, DEA37_0010386, DEA37_0011536	DC041_0006835, DC041_0006846	MS3_0012149.1, MS3_0012150.1	EWB00_005891, EWB00_005893	Smp_127770.2, Smp_321240.1	SMEST056262001	TSAs00122g09006m00001, TSAs00122g09015m00001, TSAs00160g09489m00001, TSAs00175g09656m00001, TSAs00258g10301m00001, TSAs00382g11001m00001, TSAs00410g11118m00001, TSAs00413g11125m00001, TSAs00458g11300m00001, TSAs00553g11609m00001, TSAs00649g11863m00001, TSAs00812g12233m00001, TSAs00847g12283m00001, TSAs00928g12396m00001, TSAs01072g12556m00001	TsM_000109700, TsM_000792700, TsM_000792800	CSKR_101242-T1, CSKR_101244-T1, CSKR_101245-T1, CSKR_204044-T1	sp|O14827|RGRF2_HUMAN, sp|Q13972|RGRF1_HUMAN	EgrG_000262100, EgrG_000262200	EmuJ_000262100.1, EmuJ_000262200.1	FGIG_06008, FGIG_06009, FGIG_11726	maker-scaffold10x_958_pilon-augustus-gene-0.56-mRNA-1, snap_masked-scaffold10x_958_pilon-processed-gene-0.4-mRNA-1	maker-scf7180006949428-snap-gene-0.3-mRNA-1, maker-scf7180006952551-snap-gene-0.9-mRNA-1, snap_masked-scf7180006947027-processed-gene-0.1-mRNA-1, snap_masked-scf7180006948423-processed-gene-0.15-mRNA-1, snap_masked-scf7180006949084-processed-gene-0.1-mRNA-1, snap_masked-scf7180006950127-processed-gene-0.1-mRNA-1, snap_masked-scf7180006952388-processed-gene-0.3-mRNA-1, snap_masked-scf7180006952388…	WMSIL1_LOCUS1012, WMSIL1_LOCUS1046, WMSIL1_LOCUS1048, WMSIL1_LOCUS1049, WMSIL1_LOCUS1050, WMSIL1_LOCUS1053	CRM22_004695, CRM22_004696.1	FUN_006226-T1, FUN_006227-T1
OG0000177	T265_02430, T265_07927, T265_07928	DEA37_0008811, DEA37_0012009	DC041_0002493, DC041_0006416	MS3_0012733.1, MS3_0018848.1	EWB00_008474.3	Smp_153340.1, Smp_153390.1, Smp_312190.1	SMEST005655001	TSAs00056g06788m00001, TSAs00056g06789m00001, TSAs00056g06790m00001, TSAs00056g06791m00001, TSAs00056g06792m00001, TSAs00056g06793m00001, TSAs00056g06794m00001, TSAs00056g06795m00001, TSAs00390g11037m00001, TSAs01809g12935m00001	TsM_000095600, TsM_000095700, TsM_000120100, TsM_000149600, TsM_000163800, TsM_001059000, TsM_001212800, TsM_001212900, TsM_001213000	CSKR_100430-T2, CSKR_111322-T1	sp|Q6UWR7|ENPP6_HUMAN, sp|Q6UWV6|ENPP7_HUMAN, sp|Q9UJA9|ENPP5_HUMAN, sp|Q9Y6X5|ENPP4_HUMAN	EgrG_001135600, EgrG_001135700, EgrG_001135800, EgrG_001135900, EgrG_001136200, EgrG_001154800	EmuJ_001135600.1, EmuJ_001135700.1, EmuJ_001135800.1, EmuJ_001135900.1, EmuJ_001136000.1, EmuJ_001136100.1, EmuJ_001136200.1, EmuJ_001154800.1	FGIG_10220	maker-scaffold10x_330_pilon-snap-gene-0.94-mRNA-1		WMSIL1_LOCUS12032, WMSIL1_LOCUS12131, WMSIL1_LOCUS13617, WMSIL1_LOCUS13752, WMSIL1_LOCUS6455, WMSIL1_LOCUS6595.1, WMSIL1_LOCUS6596, WMSIL1_LOCUS6598.1, WMSIL1_LOCUS6852	CRM22_001492.1, CRM22_006989.2, CRM22_011402	FUN_004998-T1, FUN_004998-T2
OG0000178	T265_02978, T265_04523, T265_15010	DEA37_0008234, DEA37_0009379, DEA37_0011384	DC041_0005778, DC041_0005786, DC041_0010595, DC041_0011513	MS3_0012650.1, MS3_0012651.1, MS3_0014056.1, MS3_0017759.1, MS3_0017761.1	EWB00_001343.1, EWB00_003371.2, EWB00_005112, EWB00_009456.1	Smp_073490.1, Smp_073510.1, Smp_086690.1, Smp_301780.1	SMEST007331002, SMEST035167001, SMEST040748001, SMEST041446001, SMEST057661001	TSAs00001g00014m00001, TSAs00037g05350m00001, TSAs00080g07974m00001	TsM_000482700, TsM_000974000, TsM_001144400	CSKR_106815-T1, CSKR_107858-T1, CSKR_204023-T1	sp|O14733|MP2K7_HUMAN, sp|P45985|MP2K4_HUMAN, sp|P46734|MP2K3_HUMAN, sp|P52564|MP2K6_HUMAN	EgrG_000121500, EgrG_000123600, EgrG_001114500	EmuJ_000121500.1, EmuJ_000123600.1, EmuJ_001114500.1	FGIG_06072, FGIG_06073, FGIG_08957, FGIG_11852	augustus_masked-scaffold10x_1781_pilon-processed-gene-0.18-mRNA-1, maker-scaffold10x_100_pilon-snap-gene-0.5-mRNA-1, maker-scaffold10x_1096_pilon-snap-gene-0.64-mRNA-1, maker-scaffold10x_297_pilon-snap-gene-0.7-mRNA-1	augustus_masked-scf7180006947362-processed-gene-0.0-mRNA-1, genemark-scf7180006949623-processed-gene-0.4-mRNA-1, genemark-scf7180006952807-processed-gene-0.15-mRNA-1, snap_masked-scf7180006953433-processed-gene-0.16-mRNA-1	WMSIL1_LOCUS10843, WMSIL1_LOCUS12259, WMSIL1_LOCUS12292	CRM22_001363.2, CRM22_009296, CRM22_010227.1	FUN_000525-T1, FUN_004171-T1, FUN_004171-T2, FUN_011625-T1
OG0000179	T265_03446, T265_09868, T265_11747, T265_15275, T265_16047	DEA37_0004410, DEA37_0005920, DEA37_0007479, DEA37_0008019, DEA37_0014962	DC041_0001238, DC041_0003955	MS3_0015260.1, MS3_0019888.1	EWB00_002194.2, EWB00_005166	Smp_179070.1, Smp_213390.1, Smp_340300.1	SMEST004478001, SMEST032749001, SMEST046977001, SMEST049404002, SMEST059433001, SMEST068122001, SMEST077749001	TSAs00017g03412m00001, TSAs00026g04293m00001	TsM_000003000, TsM_000880000, TsM_001050300	CSKR_100834-T1, CSKR_105223-T1, CSKR_202825-T1	sp|O75582|KS6A5_HUMAN, sp|O75676|KS6A4_HUMAN, sp|P23443|KS6B1_HUMAN, sp|P51812|KS6A3_HUMAN, sp|Q15349|KS6A2_HUMAN, sp|Q15418|KS6A1_HUMAN, sp|Q9UBS0|KS6B2_HUMAN, sp|Q9UK32|KS6A6_HUMAN	EgrG_000641400, EgrG_001044600, EgrG_001178400	EmuJ_000641400.1, EmuJ_001044600.1, EmuJ_001178400.1	FGIG_06701, FGIG_07272, FGIG_08094, FGIG_08095	maker-scaffold10x_1006_pilon-augustus-gene-0.3-mRNA-1, maker-scaffold10x_1045_pilon-pred_gff_StringTie-gene-0.39-mRNA-1, maker-scaffold10x_1813_pilon-snap-gene-0.22-mRNA-1, maker-scaffold10x_209_pilon-snap-gene-0.44-mRNA-1, maker-scaffold10x_292_pilon-snap-gene-0.16-mRNA-1, snap_masked-scaffold10x_380_pilon-processed-gene-0.20-mRNA-1	snap_masked-scf7180006947380-processed-gene-0.4-mRNA-1	WMSIL1_LOCUS2165, WMSIL1_LOCUS5369	CRM22_001136, CRM22_006017.2, CRM22_010606.6	FUN_001616-T1, FUN_003000-T1, FUN_008519-T1, FUN_008943-T1, FUN_012461-T1
OG0000180	T265_04507, T265_04509, T265_10929	DEA37_0011801, DEA37_0012681, DEA37_0012682	DC041_0000415, DC041_0000416, DC041_0007334, DC041_0007455	MS3_0012645.1, MS3_0014027.1, MS3_0014028.1, MS3_0017853.1	EWB00_001349, EWB00_008369, EWB00_008370	Smp_009630.1, Smp_039470.2, Smp_127240.1, Smp_210120.1	SMEST001687001, SMEST005975001, SMEST009894001, SMEST017729002, SMEST020326001, SMEST029688001, SMEST060967001	TSAs00001g00062m00001, TSAs00032g04931m00001, TSAs00052g06554m00001	TsM_000260800, TsM_000783900, TsM_001004000	CSKR_101191-T1, CSKR_101353-T1, CSKR_101354-T1, CSKR_203825-T1	sp|O95343|SIX3_HUMAN, sp|O95475|SIX6_HUMAN, sp|Q15475|SIX1_HUMAN, sp|Q8N196|SIX5_HUMAN, sp|Q9NPC8|SIX2_HUMAN, sp|Q9UIU6|SIX4_HUMAN	EgrG_000106600, EgrG_000130200, EgrG_000380700	EmuJ_000106600.1, EmuJ_000130200.1, EmuJ_000380700.1	FGIG_02224, FGIG_05223, FGIG_05224, FGIG_05563	maker-scaffold10x_100_pilon-snap-gene-0.3-mRNA-1, maker-scaffold10x_1238_pilon-snap-gene-0.15-mRNA-1	augustus_masked-scf7180006949724-processed-gene-0.2-mRNA-1, genemark-scf7180006947344-processed-gene-0.4-mRNA-1, maker-scf7180006950955-snap-gene-0.44-mRNA-1, snap_masked-scf7180006948065-processed-gene-0.7-mRNA-1	WMSIL1_LOCUS3997, WMSIL1_LOCUS435, WMSIL1_LOCUS8985	CRM22_002957, CRM22_004905, CRM22_004906	FUN_000555-T1, FUN_001160-T1, FUN_011629-T1
OG0000181	T265_06340, T265_07073, T265_08268, T265_11100									CSKR_100197-T1, CSKR_100613-T1, CSKR_100752-T1, CSKR_100761-T1, CSKR_101341-T1, CSKR_101705-T1, CSKR_101782-T1, CSKR_102024-T1, CSKR_102258-T1, CSKR_102295-T1, CSKR_102498-T1, CSKR_102878-T1, CSKR_102885-T1, CSKR_102937-T1, CSKR_103236-T1, CSKR_103357-T1, CSKR_103430-T1, CSKR_103649-T1, CSKR_103724-T1, CSKR_104271-T1, CSKR_104342-T1, CSKR_104572-T1, CSKR_104597-T1, CSKR_104637-T1, CSKR_104674-T1,…
OG0000182	T265_00104, T265_00575, T265_03877	DEA37_0011055, DEA37_0013101, DEA37_0013726	DC041_0005319, DC041_0005536, DC041_0009864, DC041_0009865	MS3_0013768.1, MS3_0014596.1, MS3_0016949.1	EWB00_003315.1, EWB00_005359, EWB00_005622, EWB00_010146, EWB00_010147	Smp_035180.2, Smp_094560.1, Smp_160780.2	SMEST023423001, SMEST037357001, SMEST054100001, SMEST081212002	TSAs00001g00520m00001, TSAs00001g00619m00001, TSAs00020g03715m00001	TsM_000019600, TsM_000106900, TsM_000649200, TsM_001100900, TsM_001101000	CSKR_105959-T1, CSKR_109087-T1, CSKR_200807-T1, CSKR_200808-T1	sp|Q9NSA2|KCND1_HUMAN, sp|Q9NZV8|KCND2_HUMAN, sp|Q9UK17|KCND3_HUMAN	EgrG_000204500, EgrG_000204600, EgrG_000215200, EgrG_000749100	EmuJ_000204500.1, EmuJ_000204600.1, EmuJ_000215200.1, EmuJ_000749100.1	FGIG_02138, FGIG_03219, FGIG_03875	maker-scaffold10x_203_pilon-snap-gene-0.80-mRNA-1, maker-scaffold10x_23_pilon-snap-gene-0.95-mRNA-1, maker-scaffold10x_254_pilon-snap-gene-0.25-mRNA-1	genemark-scf7180006947076-processed-gene-0.4-mRNA-1, genemark-scf7180006947266-processed-gene-0.1-mRNA-1, maker-scf7180006950741-snap-gene-0.151-mRNA-1, maker-scf7180006951114-snap-gene-0.30-mRNA-1, snap_masked-scf7180006951697-processed-gene-0.7-mRNA-1	WMSIL1_LOCUS11631, WMSIL1_LOCUS11701.1, WMSIL1_LOCUS11822, WMSIL1_LOCUS15149	CRM22_006404.2, CRM22_009190, CRM22_009549	FUN_002934-T1, FUN_003175-T1
OG0000183	T265_00373, T265_00374, T265_03298, T265_10505, T265_10506, T265_12524	DEA37_0001054, DEA37_0004223, DEA37_0004224, DEA37_0005577, DEA37_0009545, DEA37_0013218, DEA37_0015132, DEA37_0015133, DEA37_0015134	DC041_0001067, DC041_0003739, DC041_0005299, DC041_0009534, DC041_0009535	MS3_0011951.1, MS3_0012917.1, MS3_0016032.1	EWB00_001215, EWB00_001216.2, EWB00_001217, EWB00_002375.2, EWB00_004068.1	Smp_135230.1, Smp_171580.1, Smp_342530.1	SMEST019737003, SMEST058665001, SMEST066844001	TSAs00012g02739m00001	TsM_000161300, TsM_000188200, TsM_001042800	CSKR_106638-T1, CSKR_106639-T1, CSKR_107445-T1, CSKR_107922-T1, CSKR_202341-T1	sp|P19113|DCHS_HUMAN, sp|P20711|DDC_HUMAN	EgrG_001173700, EgrG_002064300	EmuJ_001173700.1	FGIG_06734, FGIG_06888, FGIG_07590, FGIG_12424	maker-scaffold10x_324_pilon-snap-gene-0.83-mRNA-1, maker-scaffold10x_535_pilon-snap-gene-0.69-mRNA-1, maker-scaffold10x_617_pilon-snap-gene-0.22-mRNA-1	genemark-scf7180006947802-processed-gene-0.0-mRNA-1, genemark-scf7180006950557-processed-gene-0.3-mRNA-1, genemark-scf7180006952389-processed-gene-0.2-mRNA-1, maker-scf7180006950384-snap-gene-0.74-mRNA-1	WMSIL1_LOCUS13319, WMSIL1_LOCUS14668	CRM22_005273.4, CRM22_007706.2, CRM22_008313.4, CRM22_011072	FUN_000889-T1, FUN_004790-T1, FUN_010490-T1
OG0000184	T265_00421, T265_00761, T265_00967, T265_01088, T265_01382, T265_01395, T265_01400, T265_01402, T265_01419, T265_01907, T265_02195, T265_02330, T265_03215, T265_03384, T265_03478, T265_04005, T265_05215, T265_05460, T265_05461, T265_05663, T265_07045, T265_07940, T265_08489, T265_08880, T265_09193, T265_09882, T265_10108, T265_10601, T265_10776, T265_11136, T265_11267, T265_11789, T265_12626, T26…	DEA37_0000649, DEA37_0000849, DEA37_0004506	DC041_0005792	MS3_0015304.1, MS3_0015829.1, MS3_0015951.1, MS3_0019703.1, MS3_0020033.1, MS3_0020393.1		Smp_073600.1	SMEST016097001	TSAs00080g07971m00001	TsM_000424300	CSKR_100896-T1, CSKR_101161-T1, CSKR_110565-T1, CSKR_202235-T1, CSKR_203909-T1	sp|P68402|PA1B2_HUMAN, sp|Q15102|PA1B3_HUMAN	EgrG_000121000	EmuJ_000121000.1	FGIG_07313	maker-scaffold10x_1073_pilon-snap-gene-0.0-mRNA-1	maker-scf7180006952696-snap-gene-0.57-mRNA-1, snap_masked-scf7180006951831-processed-gene-0.5-mRNA-1	WMSIL1_LOCUS12277	CRM22_011384	FUN_009255-T1, FUN_017586-T1
OG0000185	T265_00716, T265_02701, T265_12623	DEA37_0004899, DEA37_0004900, DEA37_0005765, DEA37_0005766, DEA37_0007466	DC041_0006271, DC041_0006272, DC041_0008162, DC041_0008163, DC041_0008309, DC041_0008356, DC041_0009346, DC041_0011980	MS3_0014222.1, MS3_0014224.1, MS3_0020148.1, MS3_0020491.1	EWB00_002127, EWB00_004274, EWB00_007753, EWB00_007754	Smp_132730.1, Smp_193610.1, Smp_337240.1	SMEST035759003, SMEST036253001, SMEST036259001, SMEST044466001, SMEST051347002, SMEST063592001, SMEST068527001	TSAs00001g00353m00001, TSAs00001g00465m00001, TSAs00012g02771m00001	TsM_000223300, TsM_000315100, TsM_000506800, TsM_001083300	CSKR_107866-T1, CSKR_108815-T1, CSKR_108918-T1		EgrG_000221900, EgrG_000234800, EgrG_001169300	EmuJ_000221900.1, EmuJ_000234800.1, EmuJ_001169300.1	FGIG_00397, FGIG_01535, FGIG_08462	maker-scaffold10x_166_pilon-snap-gene-0.16-mRNA-1, maker-scaffold10x_53_pilon-snap-gene-0.79-mRNA-1, maker-scaffold10x_73_pilon-snap-gene-0.5-mRNA-1	snap_masked-scf7180006948407-processed-gene-0.11-mRNA-1, snap_masked-scf7180006949480-processed-gene-0.6-mRNA-1, snap_masked-scf7180006951680-processed-gene-0.3-mRNA-1, snap_masked-scf7180006951733-processed-gene-0.2-mRNA-1	WMSIL1_LOCUS11629, WMSIL1_LOCUS13666, WMSIL1_LOCUS811	CRM22_003778, CRM22_007599, CRM22_008734.5	FUN_000650-T1, FUN_000813-T1
OG0000186	T265_02933, T265_04314, T265_11442	DEA37_0012099, DEA37_0013156, DEA37_0014377, DEA37_0014658	DC041_0000644, DC041_0006559, DC041_0007086	MS3_0012490.1, MS3_0015355.1, MS3_0015940.1	EWB00_004205, EWB00_006056, EWB00_010944	Smp_018170.1, Smp_066930.1, Smp_140880.1	SMEST032379001, SMEST050160001, SMEST067314001	TSAs00020g03711m00001, TSAs00033g05074m00001	TsM_000587400, TsM_000913800	CSKR_104235-T1, CSKR_108562-T1, CSKR_114004-T1	sp|O14901|KLF11_HUMAN, sp|O43474|KLF4_HUMAN, sp|O75840|KLF7_HUMAN, sp|O95600|KLF8_HUMAN, sp|P08047|SP1_HUMAN, sp|P0CG40|SP9_HUMAN, sp|P57682|KLF3_HUMAN, sp|Q02086|SP2_HUMAN, sp|Q02446|SP4_HUMAN, sp|Q02447|SP3_HUMAN, sp|Q13118|KLF10_HUMAN, sp|Q13886|KLF9_HUMAN, sp|Q13887|KLF5_HUMAN, sp|Q14872|MTF1_HUMAN, sp|Q3SY56|SP6_HUMAN, sp|Q8IXZ3|SP8_HUMAN, sp|Q8TD94|KLF14_HUMAN, sp|Q8TDD2|SP7_HUMAN, sp|Q9961…	EgrG_000425100, EgrG_000748800	EmuJ_000425100.1, EmuJ_000748800.1	FGIG_00588, FGIG_11064		genemark-scf7180006950644-processed-gene-0.0-mRNA-1, genemark-scf7180006951030-processed-gene-0.5-mRNA-1, snap_masked-scf7180006951518-processed-gene-0.3-mRNA-1	WMSIL1_LOCUS12717, WMSIL1_LOCUS15097	CRM22_003242, CRM22_003544, CRM22_009319.3	FUN_017305-T1
OG0000187	T265_07511, T265_09182, T265_14721	DEA37_0003133, DEA37_0010131, DEA37_0013557, DEA37_0014268	DC041_0006642, DC041_0008667, DC041_0010074	MS3_0015478.1, MS3_0016066.1, MS3_0016517.1	EWB00_000267, EWB00_004121.2, EWB00_008152	Smp_006720.1, Smp_102160.1, Smp_123870.1	SMEST010550001, SMEST026855002, SMEST033382001, SMEST033386001, SMEST033532001, SMEST057424001, SMEST066166001, SMEST067489002	TSAs00001g00646m00001, TSAs00007g01880m00001, TSAs00074g07745m00001	TsM_000470900, TsM_000613700, TsM_000919600	CSKR_100313-T1, CSKR_105298-T1, CSKR_106300-T1, CSKR_110846-T1	sp|P23763|VAMP1_HUMAN, sp|P63027|VAMP2_HUMAN, sp|Q15836|VAMP3_HUMAN, sp|Q9BV40|VAMP8_HUMAN	EgrG_000201000, EgrG_000479200, EgrG_000528000	EmuJ_000201000.1, EmuJ_000479200.1, EmuJ_000528000.1	FGIG_04829, FGIG_05544, FGIG_07035, FGIG_08863	maker-scaffold10x_1847_pilon-snap-gene-0.19-mRNA-1, maker-scaffold10x_632_pilon-snap-gene-0.49-mRNA-1, maker-scaffold10x_773_pilon-snap-gene-0.72-mRNA-1	augustus_masked-scf7180006950310-processed-gene-0.2-mRNA-1, maker-scf7180006947007-exonerate_protein2genome-gene-0.5-mRNA-1, maker-scf7180006950897-augustus-gene-0.65-mRNA-1, snap_masked-scf7180006949948-processed-gene-0.1-mRNA-1	WMSIL1_LOCUS12513, WMSIL1_LOCUS14220.1, WMSIL1_LOCUS4057	CRM22_004048, CRM22_006492, CRM22_007472, CRM22_009708.2	FUN_002320-T1, FUN_013153-T1, FUN_015054-T1
OG0000188	T265_08810, T265_15515	DEA37_0007818, DEA37_0009516, DEA37_0011652, DEA37_0015071	DC041_0003332, DC041_0005086, DC041_0007915, DC041_0011228	MS3_0012261.1, MS3_0013183.1, MS3_0014803.1	EWB00_009827.1, EWB00_011356	Smp_072330.1, Smp_340630.1	SMEST024822001, SMEST025598001, SMEST041107001, SMEST054819001, SMEST068132001, SMEST071531001, SMEST071533001	TSAs00002g00728m00001, TSAs00048g06295m00001, TSAs00228g10098m00001, TSAs00228g10100m00001	TsM_000492400, TsM_000572000, TsM_000630800, TsM_000762300	CSKR_109678-T1, CSKR_113546-T1	sp|P07900|HS90A_HUMAN, sp|P08238|HS90B_HUMAN, sp|P14625|ENPL_HUMAN, sp|Q14568|HS902_HUMAN, sp|Q58FF3|ENPLL_HUMAN, sp|Q58FF6|H90B4_HUMAN, sp|Q58FF7|H90B3_HUMAN, sp|Q58FF8|H90B2_HUMAN, sp|Q58FG1|HS904_HUMAN	EgrG_000008700, EgrG_000679700, EgrG_000723800, EgrG_000918050, EgrG_001043900	EmuJ_000008700.1, EmuJ_000679700.1, EmuJ_000723800.1, EmuJ_001043900.1	FGIG_08009, FGIG_08056	augustus_masked-scaffold10x_99_pilon-processed-gene-0.196-mRNA-1, augustus_masked-scaffold10x_99_pilon-processed-gene-0.207-mRNA-1, maker-scaffold10x_1075_pilon-augustus-gene-0.40-mRNA-1	genemark-scf7180006948166-processed-gene-0.2-mRNA-1, maker-scf7180006950146-snap-gene-0.36-mRNA-1, maker-scf7180006951013-snap-gene-0.109-mRNA-1	WMSIL1_LOCUS14482, WMSIL1_LOCUS1906	CRM22_001046, CRM22_001617, CRM22_008583	FUN_005250-T1, FUN_005250-T2, FUN_006475-T1
OG0000189							SMEST000833001, SMEST004514001, SMEST004613008, SMEST008330001, SMEST008360001, SMEST008989001, SMEST008996001, SMEST012603001, SMEST013157004, SMEST018162002, SMEST018166002, SMEST018708001, SMEST019304001, SMEST019832001, SMEST020361001, SMEST023390001, SMEST024210001, SMEST024805002, SMEST025513001, SMEST026049001, SMEST027872001, SMEST028216001, SMEST028747001, SMEST029442001, SMEST030287002,…				sp|Q8N6F8|MET27_HUMAN
OG0000190	T265_00061, T265_05780, T265_08607, T265_13863	DEA37_0008193, DEA37_0008194, DEA37_0008199, DEA37_0008201	DC041_0012578	MS3_0016716.1	EWB00_010805, EWB00_010807	Smp_128220.1, Smp_128230.1	SMEST063934001	TSAs00001g00200m00001, TSAs00008g02065m00001, TSAs00008g02097m00001, TSAs00008g02099m00001, TSAs00012g02817m00001	TsM_000169000, TsM_000430600, TsM_000430700, TsM_000596700, TsM_000723700, TsM_000800500	CSKR_101727-T1, CSKR_103465-T1, CSKR_105665-T1, CSKR_200851-T1		EgrG_000252100, EgrG_000846900, EgrG_000847000, EgrG_000851300, EgrG_000851400, EgrG_001164200, EgrG_002003800	EmuJ_000252100.1, EmuJ_000846900.1, EmuJ_000847000.1, EmuJ_000851300.1, EmuJ_000851400.1, EmuJ_001164200.1	FGIG_03953, FGIG_09971	maker-scaffold10x_102_pilon-snap-gene-0.44-mRNA-1, maker-scaffold10x_2437_pilon-snap-gene-0.21-mRNA-1	snap_masked-scf7180006947414-processed-gene-0.12-mRNA-1, snap_masked-scf7180006952777-processed-gene-0.5-mRNA-1, snap_masked-scf7180006953380-processed-gene-0.18-mRNA-1	WMSIL1_LOCUS11668, WMSIL1_LOCUS11833, WMSIL1_LOCUS1207, WMSIL1_LOCUS5995.1, WMSIL1_LOCUS5996.1, WMSIL1_LOCUS6080.2, WMSIL1_LOCUS6082.2, WMSIL1_LOCUS7842, WMSIL1_LOCUS817	CRM22_003856.1, CRM22_007545.3, CRM22_007860, CRM22_008607.2	FUN_011910-T1, FUN_011912-T1, FUN_011913-T1, FUN_011913-T2
OG0000191	T265_00457, T265_13331	DEA37_0002461, DEA37_0003108, DEA37_0003482	DC041_0001011, DC041_0003380, DC041_0003815, DC041_0006544, DC041_0006545, DC041_0007224	MS3_0015211.1, MS3_0015390.1, MS3_0017855.1	EWB00_004045, EWB00_006016, EWB00_010748	Smp_125510.1, Smp_129830.1, Smp_344010.1	SMEST005850001, SMEST016762008, SMEST020970001, SMEST029841001, SMEST035568001, SMEST036217001, SMEST036716001, SMEST046654001, SMEST059102001	TSAs00025g04246m00001, TSAs00038g05461m00001	TsM_000109100, TsM_000905900, TsM_001119500, TsM_001119600	CSKR_100574-T1, CSKR_101554-T1, CSKR_109840-T1		EgrG_000117200, EgrG_000828800	EmuJ_000117200.1, EmuJ_000828800.1	FGIG_00003, FGIG_00318, FGIG_00319, FGIG_00616	maker-scaffold10x_2101_pilon-snap-gene-0.2-mRNA-1, maker-scaffold10x_410_pilon-snap-gene-0.7-mRNA-1, maker-scaffold10x_781_pilon-snap-gene-0.73-mRNA-1	snap_masked-scf7180006948490-processed-gene-0.4-mRNA-1	WMSIL1_LOCUS5662, WMSIL1_LOCUS5703.1, WMSIL1_LOCUS8998, WMSIL1_LOCUS8999.1, WMSIL1_LOCUS9092	CRM22_008911, CRM22_010451, CRM22_011201.2	FUN_002295-T1, FUN_002296-T1, FUN_002297-T1, FUN_002298-T1, FUN_002299-T1, FUN_002300-T1, FUN_002301-T1, FUN_005963-T1, FUN_017109-T1
OG0000192	T265_00845, T265_00846, T265_00847, T265_02259, T265_02296, T265_03688	DEA37_0009355, DEA37_0009357, DEA37_0009359, DEA37_0013269	DC041_0005849	MS3_0020791.1	EWB00_008808	Smp_306860.1, Smp_333010.1	SMEST003087001, SMEST016836001, SMEST016846001, SMEST032177001, SMEST066038001	TSAs00045g06062m00001	TsM_000670100	CSKR_104169-T1, CSKR_106251-T1, CSKR_106966-T1, CSKR_106968-T1, CSKR_202411-T1	sp|O60760|HPGDS_HUMAN	EgrG_000459050	EmuJ_000459050.1	FGIG_01189, FGIG_01190, FGIG_08129, FGIG_08130	maker-scaffold10x_1043_pilon-snap-gene-0.18-mRNA-1, maker-scaffold10x_284_pilon-augustus-gene-0.126-mRNA-1, maker-scaffold10x_284_pilon-snap-gene-0.93-mRNA-1	augustus_masked-scf7180006947894-processed-gene-0.0-mRNA-1, snap_masked-scf7180006947894-processed-gene-0.13-mRNA-1, snap_masked-scf7180006947894-processed-gene-0.19-mRNA-1, snap_masked-scf7180006950007-processed-gene-0.25-mRNA-1	WMSIL1_LOCUS5028	CRM22_002261.2, CRM22_002262, CRM22_002263.4, CRM22_005708.2, CRM22_011285	FUN_003433-T1, FUN_005431-T1, FUN_005431-T2, FUN_005432-T1, FUN_005432-T2, FUN_005433-T1, FUN_005434-T1, FUN_005435-T1, FUN_005435-T2, FUN_005437-T1, FUN_005437-T2, FUN_005437-T3, FUN_005438-T1, FUN_005439-T1, FUN_005440-T1, FUN_005441-T1, FUN_008232-T1, FUN_009869-T1, FUN_009870-T1, FUN_017333-T1
OG0000193	T265_01854, T265_04969, T265_08424	DEA37_0004014, DEA37_0009846, DEA37_0013548	DC041_0007322, DC041_0007558, DC041_0009682	MS3_0015318.1, MS3_0016400.1, MS3_0019115.1	EWB00_004193.3, EWB00_008644, EWB00_009240	Smp_143930.1, Smp_155450.2, Smp_245090.1	SMEST014775002, SMEST018129001, SMEST078048004	TSAs00004g01356m00001, TSAs00027g04459m00001	TsM_000147300, TsM_000352800, TsM_000849100, TsM_000947700, TsM_001046400	CSKR_103000-T1, CSKR_104957-T1, CSKR_111373-T1	sp|Q9BYB0|SHAN3_HUMAN, sp|Q9H672|ASB7_HUMAN, sp|Q9UPX8|SHAN2_HUMAN, sp|Q9Y566|SHAN1_HUMAN	EgrG_000594300, EgrG_000688000, EgrG_001127100	EmuJ_000594300.1, EmuJ_000688000.1, EmuJ_001127100.1	FGIG_01863, FGIG_01864, FGIG_01865, FGIG_06150, FGIG_10084, FGIG_11567	maker-scaffold10x_123_pilon-snap-gene-0.62-mRNA-1, maker-scaffold10x_1842_pilon-snap-gene-0.9-mRNA-1, maker-scaffold10x_2255_pilon-snap-gene-0.13-mRNA-1	genemark-scf7180006947303-processed-gene-0.0-mRNA-1, maker-scf7180006948203-snap-gene-0.42-mRNA-1, snap_masked-scf7180006949598-processed-gene-0.3-mRNA-1, snap_masked-scf7180006951771-processed-gene-0.1-mRNA-1, snap_masked-scf7180006953238-processed-gene-0.11-mRNA-1, snap_masked-scf7180006953456-processed-gene-0.7-mRNA-1	WMSIL1_LOCUS13304.1, WMSIL1_LOCUS2166, WMSIL1_LOCUS6963.1	CRM22_007410, CRM22_007411.1, CRM22_009167.7, CRM22_011136	FUN_004941-T1, FUN_008780-T1, FUN_013058-T1, FUN_013058-T2
OG0000194	T265_02697, T265_04004, T265_11101	DEA37_0001377, DEA37_0006404, DEA37_0010111	DC041_0004560, DC041_0004954, DC041_0004955, DC041_0004956, DC041_0009775	MS3_0012062.1, MS3_0014337.1, MS3_0020885.1	EWB00_008414	Smp_144590.2, Smp_164680.2, Smp_245710.2	SMEST000171002, SMEST018818003, SMEST037132004, SMEST043888001, SMEST060888001	TSAs00069g07565m00001	TsM_000232200, TsM_000258400, TsM_000258500, TsM_000397300, TsM_000612800, TsM_000708000, TsM_000798300, TsM_001043500, TsM_001043600, TsM_001133200	CSKR_100393-T1, CSKR_201303-T2, CSKR_202504-T1	sp|Q5VWQ8|DAB2P_HUMAN, sp|Q86YV0|RASL3_HUMAN, sp|Q96PV0|SYGP1_HUMAN, sp|Q9UJF2|NGAP_HUMAN	EgrG_000686000, EgrG_000774500, EgrG_001098100	EmuJ_000686000.1, EmuJ_000774500.1, EmuJ_001098100.1	FGIG_04872, FGIG_05531, FGIG_06415	maker-scaffold10x_22_pilon-snap-gene-0.131-mRNA-1, maker-scaffold10x_284_pilon-snap-gene-0.98-mRNA-1, snap_masked-scaffold10x_632_pilon-processed-gene-0.60-mRNA-1	snap_masked-scf7180006950391-processed-gene-0.4-mRNA-1, snap_masked-scf7180006950498-processed-gene-0.1-mRNA-1	WMSIL1_LOCUS380, WMSIL1_LOCUS570, WMSIL1_LOCUS6902, WMSIL1_LOCUS7925.2	CRM22_004541, CRM22_006485, CRM22_007602.1, CRM22_009778.5	FUN_001598-T1, FUN_001598-T2, FUN_003178-T1, FUN_005304-T1
OG0000195	T265_04048	DEA37_0009843, DEA37_0009844, DEA37_0009915, DEA37_0015006, DEA37_0015007, DEA37_0015008	DC041_0003633	MS3_0017874.1	EWB00_010772.2	Smp_128110.1	SMEST023346001, SMEST023352001, SMEST023353001, SMEST028474002	TSAs00001g00023m00001, TSAs00001g00028m00001, TSAs00001g00029m00001, TSAs00001g00030m00001	TsM_000078700, TsM_000605000, TsM_000605800	CSKR_104733-T1	sp|O94778|AQP8_HUMAN, sp|P29972|AQP1_HUMAN, sp|P30301|MIP_HUMAN, sp|P41181|AQP2_HUMAN, sp|P55064|AQP5_HUMAN, sp|P55087|AQP4_HUMAN, sp|Q13520|AQP6_HUMAN	EgrG_000124900, EgrG_000125500, EgrG_000125550, EgrG_000125600	EmuJ_000124900.1, EmuJ_000125500.1, EmuJ_000125600.1	FGIG_04555, FGIG_04556, FGIG_04557, FGIG_04558, FGIG_08601, FGIG_08602, FGIG_11227	maker-scaffold10x_43_pilon-snap-gene-0.71-mRNA-1, maker-scaffold10x_43_pilon-snap-gene-0.85-mRNA-1, maker-scaffold10x_43_pilon-snap-gene-0.86-mRNA-1, snap_masked-scaffold10x_43_pilon-processed-gene-0.28-mRNA-1	maker-scf7180006953439-snap-gene-0.176-mRNA-1	WMSIL1_LOCUS1660, WMSIL1_LOCUS1669, WMSIL1_LOCUS4738, WMSIL1_LOCUS7719, WMSIL1_LOCUS7766, WMSIL1_LOCUS7768	CRM22_005907.1	FUN_000915-T1, FUN_000916-T1, FUN_000917-T1, FUN_000918-T1, FUN_000918-T2, FUN_000919-T1, FUN_000920-T1, FUN_000921-T1, FUN_017544-T1, FUN_017544-T2, FUN_017544-T3
OG0000196	T265_06235, T265_06240, T265_10125	DEA37_0011441, DEA37_0013262, DEA37_0013266	DC041_0000326, DC041_0000327, DC041_0000328, DC041_0008731, DC041_0009271	MS3_0019431.1, MS3_0019914.1	EWB00_001084, EWB00_007700.1	Smp_060480.1, Smp_167370.1	SMEST003990001, SMEST007275001, SMEST009873001, SMEST009884001, SMEST029196001, SMEST031102001, SMEST043402003, SMEST064685004	TSAs00001g00575m00001, TSAs00038g05518m00001	TsM_000209900, TsM_000261300, TsM_000580000	CSKR_110800-T1, CSKR_200613-T1	sp|O75131|CPNE3_HUMAN, sp|O95741|CPNE6_HUMAN, sp|Q86YQ8|CPNE8_HUMAN, sp|Q8IYJ1|CPNE9_HUMAN, sp|Q96A23|CPNE4_HUMAN, sp|Q96FN4|CPNE2_HUMAN, sp|Q99829|CPNE1_HUMAN, sp|Q9HCH3|CPNE5_HUMAN, sp|Q9UBL6|CPNE7_HUMAN	EgrG_000111400, EgrG_000209350, EgrG_000209400	EmuJ_000111400.1, EmuJ_000209350.1, EmuJ_000209400.1	FGIG_00383, FGIG_05294	maker-scaffold10x_410_pilon-snap-gene-0.17-mRNA-1, maker-scaffold10x_99_pilon-snap-gene-0.84-mRNA-1	genemark-scf7180006948845-processed-gene-0.0-mRNA-1, maker-scf7180006946859-snap-gene-0.75-mRNA-1, maker-scf7180006947961-snap-gene-0.35-mRNA-1, snap_masked-scf7180006947645-processed-gene-0.6-mRNA-1, snap_masked-scf7180006947645-processed-gene-0.9-mRNA-1, snap_masked-scf7180006950142-processed-gene-0.1-mRNA-1	WMSIL1_LOCUS11592.1, WMSIL1_LOCUS11593, WMSIL1_LOCUS11594, WMSIL1_LOCUS9358	CRM22_005610, CRM22_009940	FUN_004156-T1, FUN_004156-T2, FUN_009220-T1, FUN_009221-T1
OG0000197	T265_13202	DEA37_0001242	DC041_0007876	MS3_0018926.1	EWB00_007049, EWB00_007050	Smp_089670.1	SMEST037144001, SMEST037145001, SMEST037146001, SMEST037147002, SMEST037149001, SMEST037154001, SMEST037155001, SMEST037203001	TSAs00017g03388m00001, TSAs00017g03389m00001, TSAs00017g03413m00001, TSAs00017g03414m00001, TSAs00017g03416m00001, TSAs00017g03417m00001, TSAs00017g03418m00001, TSAs01856g12952m00001, TSAs02849g13125m00001	TsM_000310600, TsM_000518100, TsM_000636200, TsM_000879700, TsM_000879800, TsM_000999400, TsM_000999500, TsM_001072100, TsM_001177100, TsM_001234700	CSKR_104855-T1	sp|A8K2U0|A2ML1_HUMAN, sp|Q8IZJ3|CPMD8_HUMAN	EgrG_000641200, EgrG_000641250, EgrG_000644300	EmuJ_000641100.1, EmuJ_000641200.1, EmuJ_000644300.1	FGIG_02484, FGIG_03998		augustus_masked-scf7180006950703-processed-gene-0.1-mRNA-1, snap_masked-scf7180006952153-processed-gene-0.5-mRNA-1	WMSIL1_LOCUS1124, WMSIL1_LOCUS14757, WMSIL1_LOCUS1624, WMSIL1_LOCUS1633, WMSIL1_LOCUS1637, WMSIL1_LOCUS197, WMSIL1_LOCUS2095, WMSIL1_LOCUS220, WMSIL1_LOCUS246, WMSIL1_LOCUS3573, WMSIL1_LOCUS3656, WMSIL1_LOCUS4035	CRM22_002792	FUN_002578-T1, FUN_003073-T1, FUN_003073-T2, FUN_003073-T3, FUN_010627-T1, FUN_013291-T1, FUN_017687-T1
OG0000198	T265_00395	DEA37_0001837	DC041_0012607	MS3_0017990.1, MS3_0017991.1	EWB00_007952	Smp_334810.1		TSAs00080g07995m00001, TSAs00092g08366m00001, TSAs00127g09086m00001, TSAs00154g09437m00001, TSAs00165g09535m00001, TSAs00178g09693m00001, TSAs00178g09694m00001, TSAs00207g09932m00001, TSAs00240g10173m00001, TSAs00268g10380m00001, TSAs00282g10473m00001, TSAs00351g10856m00001, TSAs00362g10904m00001, TSAs00370g10933m00001, TSAs00370g10935m00001, TSAs00431g11202m00001, TSAs00512g11494m00001, TSAs0051…	TsM_000186500, TsM_000334600, TsM_000337400, TsM_000339700, TsM_000346600, TsM_000350300, TsM_000385100, TsM_000387000, TsM_000441500, TsM_000955500, TsM_000978900, TsM_000982100, TsM_000999200, TsM_001010000, TsM_001114100, TsM_001166500, TsM_001203500, TsM_001212100	CSKR_103095-T1	sp|O95936|EOMES_HUMAN, sp|Q16650|TBR1_HUMAN, sp|Q9UL17|TBX21_HUMAN	EgrG_000053200, EgrG_002055500	EmuJ_000053100.1, EmuJ_000053200.1, EmuJ_000730100.1	FGIG_02547		augustus_masked-scf7180006952481-processed-gene-0.3-mRNA-1		CRM22_007006	FUN_006806-T1
OG0000199	T265_00829, T265_11555	DEA37_0011337, DEA37_0015151	DC041_0003105, DC041_0004591, DC041_0004592, DC041_0008842	MS3_0019706.1, MS3_0019707.1, MS3_0020623.1	EWB00_005403.2	Smp_062300.1, Smp_082810.1, Smp_130230.1	SMEST005010001, SMEST005012001, SMEST005013001, SMEST024961001, SMEST024968001, SMEST064161001, SMEST079786001	TSAs00008g02078m00001, TSAs00060g07024m00001, TSAs00211g09968m00001, TSAs00907g12367m00001, TSAs00907g12368m00001, TSAs01518g12833m00001	TsM_000190900, TsM_000411200, TsM_000863600, TsM_000975500	CSKR_103258-T1, CSKR_109797-T1	sp|O00212|RHOD_HUMAN, sp|P15153|RAC2_HUMAN, sp|P17081|RHOQ_HUMAN, sp|P60763|RAC3_HUMAN, sp|P60953|CDC42_HUMAN, sp|P63000|RAC1_HUMAN, sp|P84095|RHOG_HUMAN, sp|Q15669|RHOH_HUMAN, sp|Q9H4E5|RHOJ_HUMAN	EgrG_000261300, EgrG_000261400, EgrG_000809400, EgrG_000849300	EmuJ_000261300.1, EmuJ_000261400.1, EmuJ_000809400.1, EmuJ_000849300.1	FGIG_10391, FGIG_10877	maker-scaffold10x_1198_pilon-snap-gene-0.53-mRNA-1, maker-scaffold10x_270_pilon-augustus-gene-0.3-mRNA-1	maker-scf7180006952693-snap-gene-0.54-mRNA-1, snap_masked-scf7180006952786-processed-gene-0.40-mRNA-1	WMSIL1_LOCUS2924.1, WMSIL1_LOCUS6067, WMSIL1_LOCUS905	CRM22_007658, CRM22_007945	FUN_000295-T1, FUN_000302-T1, FUN_000900-T1, FUN_013190-T1
OG0000200	T265_01004, T265_03090, T265_03091	DEA37_0003067, DEA37_0003069, DEA37_0013642, DEA37_0013644	DC041_0003041, DC041_0006944, DC041_0006959, DC041_0012423	MS3_0018596.1, MS3_0018597.1, MS3_0020414.1	EWB00_002671, EWB00_004669	Smp_058470.1, Smp_244630.2	SMEST001158001, SMEST003955001, SMEST015170001, SMEST035987001, SMEST037115001, SMEST046667001, SMEST055257001, SMEST055733001, SMEST056430002, SMEST057254001, SMEST065921001	TSAs00010g02459m00001, TSAs00011g02641m00001	TsM_000101700, TsM_000900900, TsM_000901000	CSKR_101064-T1, CSKR_101067-T1, CSKR_112645-T1		EgrG_000442800, EgrG_000628300, EgrG_000628400	EmuJ_000442800.1, EmuJ_000628300.1, EmuJ_000628400.1	FGIG_05422, FGIG_10752, FGIG_11814	maker-scaffold10x_61_pilon-snap-gene-0.59-mRNA-1, maker-scaffold10x_7_pilon-augustus-gene-1.34-mRNA-1	genemark-scf7180006948241-processed-gene-0.3-mRNA-1, genemark-scf7180006952923-processed-gene-0.0-mRNA-1, genemark-scf7180006953365-processed-gene-0.9-mRNA-1, maker-scf7180006948912-snap-gene-0.12-mRNA-1, maker-scf7180006952536-snap-gene-0.36-mRNA-1, snap_masked-scf7180006948192-processed-gene-0.3-mRNA-1, snap_masked-scf7180006948256-processed-gene-0.10-mRNA-1, snap_masked-scf7180006951335-proces…	WMSIL1_LOCUS12640.1, WMSIL1_LOCUS12683, WMSIL1_LOCUS3470, WMSIL1_LOCUS3487	CRM22_003896, CRM22_006588	FUN_005455-T1, FUN_006385-T1, FUN_011096-T1
OG0000201	T265_03522, T265_03882, T265_04863	DEA37_0002873, DEA37_0002874, DEA37_0006205, DEA37_0006683, DEA37_0013316	DC041_0000153, DC041_0001427, DC041_0001428, DC041_0002515, DC041_0005313, DC041_0007677	MS3_0012127.1, MS3_0017163.1	EWB00_002217, EWB00_006693, EWB00_006694, EWB00_009345.2	Smp_053140.1, Smp_131320.1, Smp_194520.2	SMEST032384001, SMEST040171001, SMEST049001001, SMEST062900001	TSAs00016g03334m00001, TSAs00026g04323m00001	TsM_000033500, TsM_000448100, TsM_000994700, TsM_000994800	CSKR_105963-T1, CSKR_108345-T1, CSKR_201135-T2	sp|O95251|KAT7_HUMAN, sp|Q8WYB5|KAT6B_HUMAN, sp|Q92794|KAT6A_HUMAN, sp|Q92993|KAT5_HUMAN, sp|Q9H7Z6|KAT8_HUMAN	EgrG_000171900, EgrG_000898000, EgrG_001181900	EmuJ_000171900.1, EmuJ_000898000.1, EmuJ_001181900.1	FGIG_08176, FGIG_08177, FGIG_08178, FGIG_10069, FGIG_10909	maker-scaffold10x_524_pilon-snap-gene-0.18-mRNA-1, maker-scaffold10x_730_pilon-snap-gene-0.73-mRNA-1, maker-scaffold10x_954_pilon-snap-gene-0.48-mRNA-1	genemark-scf7180006950535-processed-gene-0.6-mRNA-1, genemark-scf7180006952780-processed-gene-0.5-mRNA-1, genemark-scf7180006953270-processed-gene-0.3-mRNA-1	WMSIL1_LOCUS13124, WMSIL1_LOCUS14651.1, WMSIL1_LOCUS6736	CRM22_005466, CRM22_006006.2, CRM22_009194	FUN_001268-T1, FUN_011083-T1
OG0000202	T265_09045, T265_09046, T265_09047, T265_09243, T265_09244	DEA37_0010569	DC041_0007377, DC041_0012344	MS3_0016103.1, MS3_0020713.1	EWB00_003117, EWB00_003119, EWB00_010161.3	Smp_033040.1, Smp_038950.1, Smp_038960.1	SMEST005325001, SMEST036898001, SMEST038001001, SMEST038012006	TSAs00007g01965m00001, TSAs00011g02700m00001, TSAs00028g04543m00001, TSAs00269g10395m00001	TsM_000436000, TsM_000566100, TsM_000798800, TsM_000807200	CSKR_107406-T1, CSKR_108044-T1, CSKR_108045-T1, CSKR_108047-T1, CSKR_202585-T1	sp|P00338|LDHA_HUMAN, sp|P07195|LDHB_HUMAN, sp|P07864|LDHC_HUMAN, sp|Q6ZMR3|LDH6A_HUMAN, sp|Q9BYZ2|LDH6B_HUMAN	EgrG_000467700, EgrG_000608500, EgrG_000634800, EgrG_000660800, EgrG_000661000	EmuJ_000007100.1, EmuJ_000467700.1, EmuJ_000608500.1, EmuJ_000634800.1, EmuJ_000660800.1, EmuJ_000661000.1	FGIG_09125, FGIG_12400	maker-scaffold10x_158_pilon-pred_gff_StringTie-gene-0.0-mRNA-1, maker-scaffold10x_158_pilon-pred_gff_StringTie-gene-0.11-mRNA-1, maker-scaffold10x_7_pilon-snap-gene-0.32-mRNA-1	genemark-scf7180006951095-processed-gene-0.26-mRNA-1	WMSIL1_LOCUS4114	CRM22_002748.1, CRM22_009279, CRM22_009280, CRM22_009281, CRM22_010734	FUN_008281-T1, FUN_008282-T1, FUN_008879-T1, FUN_011544-T1, FUN_013719-T1
OG0000203	T265_09225, T265_09226, T265_15015	DEA37_0000581, DEA37_0001177, DEA37_0004228, DEA37_0011648, DEA37_0012377, DEA37_0013700	DC041_0003066, DC041_0009222, DC041_0009226, DC041_0012727, DC041_0012732, DC041_0012819	MS3_0015428.1, MS3_0016319.1, MS3_0016322.1, MS3_0017525.1	EWB00_002111.2, EWB00_002112, EWB00_002113, EWB00_006080, EWB00_006081, EWB00_006281, EWB00_008274, EWB00_009015, EWB00_009016	Smp_031180.1, Smp_031190.4, Smp_160880.3, Smp_166500.1, Smp_166530.1	SMEST022523001, SMEST037734001, SMEST037740001, SMEST037742003, SMEST037748002	TSAs00027g04472m00001	TsM_001073200	CSKR_104759-T1, CSKR_108063-T1, CSKR_108065-T1	sp|P04180|LCAT_HUMAN, sp|Q8NCC3|PAG15_HUMAN	EgrG_000592400	EmuJ_000592400.1	FGIG_00721, FGIG_00722	maker-scaffold10x_1019_pilon-snap-gene-0.48-mRNA-1, maker-scaffold10x_1019_pilon-snap-gene-0.54-mRNA-1, maker-scaffold10x_434_pilon-augustus-gene-0.47-mRNA-1, maker-scaffold10x_434_pilon-snap-gene-0.59-mRNA-1	maker-scf7180006952124-snap-gene-0.57-mRNA-1, snap_masked-scf7180006952422-processed-gene-0.17-mRNA-1	WMSIL1_LOCUS3097	CRM22_006596.4, CRM22_008941	FUN_009799-T1, FUN_013853-T1, FUN_013855-T1, FUN_013856-T1, FUN_013856-T2, FUN_013856-T3, FUN_017100-T1, FUN_017101-T1
OG0000204	T265_00140, T265_06857	DEA37_0003571, DEA37_0004443, DEA37_0007240	DC041_0001593	MS3_0014435.1	EWB00_007827	Smp_095360.1	SMEST015143001, SMEST029500002	TSAs00009g02238m00001, TSAs00009g02246m00001, TSAs00009g02247m00001, TSAs00009g02250m00001, TSAs00009g02255m00001, TSAs00052g06517m00001	TsM_000425500, TsM_000544100, TsM_000630700, TsM_000802800, TsM_001185100	CSKR_105127-T1, CSKR_203997-T1	sp|A6NFH5|FBP12_HUMAN, sp|A8MUU1|FB5L3_HUMAN, sp|O15540|FABP7_HUMAN, sp|P02689|MYP2_HUMAN, sp|P05413|FABPH_HUMAN, sp|P12104|FABPI_HUMAN, sp|P15090|FABP4_HUMAN, sp|Q01469|FABP5_HUMAN, sp|Q0Z7S8|FABP9_HUMAN	EgrG_000549800, EgrG_000549850, EgrG_000550000, EgrG_000551000	EmuJ_000549800.1, EmuJ_000550000.1, EmuJ_000551000.1, EmuJ_002165500.1	FGIG_05100, FGIG_06927, FGIG_10130, FGIG_10131, FGIG_11527	maker-scaffold10x_157_pilon-snap-gene-0.187-mRNA-1, maker-scaffold10x_2403_pilon-snap-gene-0.11-mRNA-1, maker-scaffold10x_331_pilon-snap-gene-0.56-mRNA-1, maker-scaffold10x_331_pilon-snap-gene-0.57-mRNA-1	genemark-scf7180006948108-processed-gene-0.6-mRNA-1	WMSIL1_LOCUS10551, WMSIL1_LOCUS10572, WMSIL1_LOCUS10574, WMSIL1_LOCUS10580, WMSIL1_LOCUS10581, WMSIL1_LOCUS10621, WMSIL1_LOCUS10629, WMSIL1_LOCUS9371, WMSIL1_LOCUS9442	CRM22_004371.1, CRM22_009816.1	FUN_000950-T1, FUN_001043-T1, FUN_001044-T1
OG0000205	T265_00165, T265_02952, T265_06843	DEA37_0003966, DEA37_0009273, DEA37_0011792	DC041_0004020, DC041_0004436, DC041_0009565	MS3_0013263.1, MS3_0013692.1, MS3_0017415.1	EWB00_001590.1, EWB00_004436.1, EWB00_009120.1	Smp_019890.2, Smp_066670.1, Smp_179930.2	SMEST037133001, SMEST043410006, SMEST043412001, SMEST067367001	TSAs00001g00538m00001, TSAs00020g03694m00001, TSAs00020g03716m00001	TsM_000073800, TsM_000750200, TsM_000780300, TsM_001142300	CSKR_105099-T1, CSKR_201582-T1	sp|P32856|STX2_HUMAN, sp|P61266|STX1B_HUMAN, sp|Q13277|STX3_HUMAN, sp|Q16623|STX1A_HUMAN	EgrG_000213200, EgrG_000213300, EgrG_000746800, EgrG_000749400	EmuJ_000213200.1, EmuJ_000213300.1, EmuJ_000746800.1, EmuJ_000749400.1	FGIG_05092, FGIG_06963, FGIG_09446	maker-scaffold10x_102_pilon-snap-gene-0.25-mRNA-1, maker-scaffold10x_719_pilon-snap-gene-0.2-mRNA-1, snap_masked-scaffold10x_147_pilon-processed-gene-0.10-mRNA-1	genemark-scf7180006951581-processed-gene-0.22-mRNA-1, maker-scf7180006951509-snap-gene-0.45-mRNA-1	WMSIL1_LOCUS14988.1, WMSIL1_LOCUS15095, WMSIL1_LOCUS7099	CRM22_000647.8, CRM22_000713, CRM22_008035	FUN_000942-T1, FUN_000942-T2, FUN_000942-T3, FUN_003011-T1, FUN_003011-T2, FUN_012730-T1, FUN_012730-T2, FUN_012730-T3
OG0000206	T265_00227, T265_02303, T265_02670, T265_02814, T265_04592, T265_10507, T265_10851, T265_11860, T265_12148	DEA37_0001540, DEA37_0002312, DEA37_0003949, DEA37_0004843, DEA37_0004844, DEA37_0006201, DEA37_0006202, DEA37_0007351, DEA37_0008266, DEA37_0008267, DEA37_0010115, DEA37_0011154, DEA37_0011157, DEA37_0011159, DEA37_0011693, DEA37_0011694, DEA37_0011695, DEA37_0014257, DEA37_0014258	DC041_0004182, DC041_0009376, DC041_0011286, DC041_0012449		EWB00_001402, EWB00_004087		SMEST019752001, SMEST022699001, SMEST030694001, SMEST048845001, SMEST056035002, SMEST081216002							FGIG_00035, FGIG_00506, FGIG_03118, FGIG_03151, FGIG_03152, FGIG_03322, FGIG_04226, FGIG_04690, FGIG_04861, FGIG_05086, FGIG_05087, FGIG_05505, FGIG_05506, FGIG_05507, FGIG_06152, FGIG_06153, FGIG_06180, FGIG_06869, FGIG_09203, FGIG_09700, FGIG_11886, FGIG_12642	augustus_masked-scaffold10x_903_pilon-processed-gene-0.1-mRNA-1, maker-scaffold10x_145_pilon-pred_gff_StringTie-gene-2.13-mRNA-1, maker-scaffold10x_572_pilon-pred_gff_StringTie-gene-0.18-mRNA-1
OG0000207	T265_00447, T265_01383, T265_01741	DEA37_0004222, DEA37_0006736, DEA37_0010867	DC041_0004487, DC041_0005561, DC041_0006094, DC041_0006095	MS3_0012346.1, MS3_0013464.1, MS3_0014496.1	EWB00_007172, EWB00_010469, EWB00_010586	Smp_267010.1, Smp_341880.1, Smp_344330.1	SMEST006317001, SMEST006503001, SMEST015838001, SMEST023338001, SMEST025727001, SMEST051096001, SMEST058478001, SMEST075643001	TSAs00003g01173m00001, TSAs00018g03492m00001, TSAs00025g04238m00001, TSAs00044g05972m00001	TsM_000439000, TsM_000934900, TsM_000940600, TsM_001191800	CSKR_100584-T1, CSKR_103338-T1, CSKR_107125-T1	sp|O15335|CHAD_HUMAN, sp|O43155|FLRT2_HUMAN, sp|Q6EMK4|VASN_HUMAN, sp|Q9NZU0|FLRT3_HUMAN, sp|Q9NZU1|FLRT1_HUMAN	EgrG_000827600, EgrG_000909100, EgrG_001066500	EmuJ_000827600.1, EmuJ_000909100.1, EmuJ_001066500.1	FGIG_03607, FGIG_05745, FGIG_10709	snap_masked-scaffold10x_370_pilon-processed-gene-0.16-mRNA-1	augustus_masked-scf7180006951086-processed-gene-0.0-mRNA-1, snap_masked-scf7180006947042-processed-gene-0.1-mRNA-1, snap_masked-scf7180006952644-processed-gene-0.31-mRNA-1	WMSIL1_LOCUS5803, WMSIL1_LOCUS7205, WMSIL1_LOCUS8825	CRM22_002081, CRM22_002645.2, CRM22_010442	FUN_001553-T1, FUN_009522-T1, FUN_011959-T1
OG0000208	T265_03423, T265_13199	DEA37_0000666, DEA37_0001240, DEA37_0001243, DEA37_0002883	DC041_0004502, DC041_0007704, DC041_0012042, DC041_0012043	MS3_0014656.1, MS3_0015503.1, MS3_0016793.1	EWB00_002480.2, EWB00_004225, EWB00_007000	Smp_124080.1, Smp_319890.1, Smp_343930.2	SMEST017226001, SMEST020744001, SMEST032303001, SMEST047387001, SMEST053268001, SMEST055809002	TSAs00009g02365m00001, TSAs00010g02514m00001, TSAs00029g04623m00001, TSAs00089g08270m00001	TsM_000038200, TsM_000103300, TsM_000248300, TsM_000738700, TsM_001226900	CSKR_104396-T1, CSKR_109879-T1		EgrG_000448900, EgrG_000532400, EgrG_000535500, EgrG_001055000	EmuJ_000448900.1, EmuJ_000532300.1, EmuJ_000532400.1, EmuJ_000535500.1, EmuJ_001055000.1	FGIG_02054, FGIG_02312, FGIG_04149, FGIG_06101	maker-scaffold10x_387_pilon-snap-gene-0.74-mRNA-1, maker-scaffold10x_487_pilon-snap-gene-0.230-mRNA-1, maker-scaffold10x_520_pilon-snap-gene-1.33-mRNA-1, maker-scaffold10x_525_pilon-snap-gene-0.23-mRNA-1	genemark-scf7180006947740-processed-gene-0.1-mRNA-1, maker-scf7180006951147-snap-gene-0.38-mRNA-1, snap_masked-scf7180006951194-processed-gene-0.9-mRNA-1, snap_masked-scf7180006953018-processed-gene-0.10-mRNA-1, snap_masked-scf7180006953018-processed-gene-0.9-mRNA-1	WMSIL1_LOCUS14378, WMSIL1_LOCUS2061, WMSIL1_LOCUS8678	CRM22_001811, CRM22_004041, CRM22_010674	FUN_016239-T1
OG0000209	T265_03740, T265_05416, T265_07549, T265_13623, T265_14319, T265_14320	DEA37_0006888, DEA37_0009452, DEA37_0009453, DEA37_0009475, DEA37_0009479, DEA37_0011366, DEA37_0013834	DC041_0002382, DC041_0008082, DC041_0009147, DC041_0010230, DC041_0010231, DC041_0011650	MS3_0011753.1, MS3_0011754.1, MS3_0015516.1, MS3_0017027.1	EWB00_003002, EWB00_004164, EWB00_004212	Smp_124130.1, Smp_157240.1, Smp_163380.1	SMEST009267003, SMEST038932001, SMEST041875002, SMEST045328001	TSAs00026g04342m00001, TSAs00063g07209m00001	TsM_000948500, TsM_001011200	CSKR_100163-T1, CSKR_103930-T1, CSKR_202850-T1	sp|O76039|CDKL5_HUMAN, sp|Q00532|CDKL1_HUMAN, sp|Q5MAI5|CDKL4_HUMAN, sp|Q8IVW4|CDKL3_HUMAN, sp|Q92772|CDKL2_HUMAN	EgrG_000413300, EgrG_001184700	EmuJ_000413300.1, EmuJ_001184700.1	FGIG_06611, FGIG_10096, FGIG_10578	maker-scaffold10x_631_pilon-augustus-gene-0.116-mRNA-1, maker-scaffold10x_7_pilon-snap-gene-1.58-mRNA-1, maker-scaffold10x_887_pilon-snap-gene-0.7-mRNA-1	maker-scf7180006952642-snap-gene-0.112-mRNA-1, maker-scf7180006952808-augustus-gene-0.100-mRNA-1	WMSIL1_LOCUS6744, WMSIL1_LOCUS8479	CRM22_000518, CRM22_010086.2, CRM22_010643	FUN_002059-T1, FUN_004485-T1, FUN_014104-T1
OG0000210	T265_10617	DEA37_0004336, DEA37_0011771, DEA37_0014330, DEA37_0014333	DC041_0004495, DC041_0004496, DC041_0006599, DC041_0006603, DC041_0007443, DC041_0007445, DC041_0012255, DC041_0012257, DC041_0012889	MS3_0012320.1, MS3_0012322.1, MS3_0013044.1, MS3_0013045.1, MS3_0013046.1, MS3_0019296.1, MS3_0020361.1	EWB00_005683, EWB00_007446, EWB00_007447, EWB00_007449, EWB00_007450	Smp_015480.2, Smp_015490.1, Smp_170260.2, Smp_304450.1, Smp_329760.1	SMEST003633001, SMEST050696001	TSAs00052g06543m00001, TSAs01180g12644m00001	TsM_000899100, TsM_001181000	CSKR_113867-T1	sp|Q2TB18|ASTE1_HUMAN, sp|Q9NPF4|OSGEP_HUMAN	EgrG_000105300, EgrG_001062600	EmuJ_000105300.1, EmuJ_001062600.1	FGIG_03957, FGIG_03958, FGIG_03959, FGIG_10685, FGIG_12601	maker-scaffold10x_1058_pilon-snap-gene-0.14-mRNA-1, maker-scaffold10x_29_pilon-snap-gene-0.25-mRNA-1	genemark-scf7180006947958-processed-gene-0.29-mRNA-1, snap_masked-scf7180006947110-processed-gene-0.11-mRNA-1, snap_masked-scf7180006947551-processed-gene-0.1-mRNA-1, snap_masked-scf7180006952918-processed-gene-0.11-mRNA-1, snap_masked-scf7180006953199-processed-gene-0.16-mRNA-1	WMSIL1_LOCUS8736, WMSIL1_LOCUS8966	CRM22_005279, CRM22_010043, CRM22_010044.1	FUN_002271-T1, FUN_002272-T1, FUN_002276-T1, FUN_007889-T1
OG0000211	T265_15960	DEA37_0005521, DEA37_0005522, DEA37_0006650, DEA37_0009823	DC041_0005632, DC041_0005637, DC041_0005639	MS3_0017566.1, MS3_0017567.1	EWB00_000867.2, EWB00_009080.2	Smp_179110.3, Smp_304250.1, Smp_304260.1	SMEST078773001	TSAs00017g03459m00001, TSAs00017g03460m00001, TSAs00017g03462m00001, TSAs00017g03463m00001, TSAs00017g03464m00001, TSAs00055g06728m00001	TsM_000546400, TsM_000569800, TsM_000569900, TsM_000570100, TsM_000636500, TsM_000909900, TsM_000910000	CSKR_109937-T1, CSKR_109939-T1, CSKR_109940-T1, CSKR_202791-T1	sp|P00491|PNPH_HUMAN	EgrG_000635200, EgrG_000635300, EgrG_000635700, EgrG_000635800, EgrG_000636000, EgrG_000636100, EgrG_001124500	EmuJ_000635200.1, EmuJ_000635300.1, EmuJ_000635700.1, EmuJ_000635800.1, EmuJ_000636000.1, EmuJ_001124500.1, EmuJ_002148600.1	FGIG_09928, FGIG_10894, FGIG_11511	maker-scaffold10x_286_pilon-snap-gene-0.3-mRNA-1, maker-scaffold10x_589_pilon-snap-gene-0.136-mRNA-1, maker-scaffold10x_589_pilon-snap-gene-0.137-mRNA-1	snap_masked-scf7180006949467-processed-gene-0.6-mRNA-1, snap_masked-scf7180006952709-processed-gene-0.1-mRNA-1	WMSIL1_LOCUS3584, WMSIL1_LOCUS3585, WMSIL1_LOCUS3865, WMSIL1_LOCUS4739, WMSIL1_LOCUS8071	CRM22_000548.4, CRM22_000549.2	FUN_009061-T1, FUN_009062-T1
OG0000212							SMEST000863003, SMEST005924002, SMEST007523003, SMEST008716001, SMEST009281001, SMEST010818001, SMEST011727001, SMEST014577001, SMEST015210001, SMEST015824001, SMEST017840001, SMEST019123001, SMEST020889003, SMEST020921001, SMEST021004001, SMEST021221001, SMEST022562001, SMEST022805001, SMEST024656001, SMEST028489002, SMEST031512001, SMEST033519001, SMEST034538004, SMEST034883002, SMEST035995006,…
OG0000213	T265_00078, T265_05921, T265_09355, T265_15816	DEA37_0000816, DEA37_0004418, DEA37_0013384, DEA37_0014281	DC041_0003247, DC041_0005367, DC041_0006731	MS3_0012286.1, MS3_0012449.1, MS3_0012901.1	EWB00_007395.2, EWB00_008239.1, EWB00_010450.2	Smp_135560.1, Smp_197370.1, Smp_343740.1	SMEST024244001, SMEST026651002, SMEST028920001, SMEST031448001, SMEST038928001, SMEST045473001	TSAs00025g04205m00001, TSAs00067g07460m00001	TsM_000261500, TsM_000554400, TsM_000807400	CSKR_101491-T1, CSKR_101701-T1, CSKR_110856-T1	sp|P02452|CO1A1_HUMAN, sp|P02458|CO2A1_HUMAN, sp|P02461|CO3A1_HUMAN, sp|P08123|CO1A2_HUMAN, sp|P12107|COBA1_HUMAN, sp|P13942|COBA2_HUMAN, sp|P25940|CO5A3_HUMAN	EgrG_000823800, EgrG_001060700, EgrG_001190600	EmuJ_000823800.1, EmuJ_001060700.1, EmuJ_001190600.1	FGIG_07103, FGIG_07651, FGIG_08890	maker-scaffold10x_208_pilon-snap-gene-0.20-mRNA-1, maker-scaffold10x_309_pilon-augustus-gene-0.26-mRNA-1, maker-scaffold10x_324_pilon-snap-gene-0.68-mRNA-1	maker-scf7180006950387-augustus-gene-0.37-mRNA-1, maker-scf7180006952528-augustus-gene-0.58-mRNA-1, maker-scf7180006953367-augustus-gene-0.150-mRNA-1	WMSIL1_LOCUS5813, WMSIL1_LOCUS6644	CRM22_000148.1, CRM22_005838.2, CRM22_007634	FUN_005278-T1, FUN_010410-T1, FUN_011897-T1
OG0000214	T265_02134, T265_12530	DEA37_0003471, DEA37_0005546, DEA37_0005547, DEA37_0006049, DEA37_0008458, DEA37_0008459					SMEST043342002, SMEST043343001, SMEST043344001, SMEST043345002, SMEST043348001, SMEST043350001, SMEST043355001			CSKR_108277-T1, CSKR_110124-T1, CSKR_110126-T1, CSKR_110127-T1, CSKR_201290-T1, CSKR_201291-T1	sp|O75072|FKTN_HUMAN			FGIG_02884, FGIG_03763, FGIG_03764, FGIG_05302, FGIG_05303, FGIG_08644, FGIG_13993	maker-scaffold10x_1859_pilon-snap-gene-0.46-mRNA-1, maker-scaffold10x_2199_pilon-snap-gene-0.18-mRNA-1, maker-scaffold10x_412_pilon-snap-gene-0.21-mRNA-1, maker-scaffold10x_513_pilon-augustus-gene-1.39-mRNA-1, maker-scaffold10x_513_pilon-snap-gene-1.152-mRNA-1	snap_masked-scf7180006948832-processed-gene-0.2-mRNA-1, snap_masked-scf7180006952002-processed-gene-0.1-mRNA-1		CRM22_003686, CRM22_003687, CRM22_003688, CRM22_009663, CRM22_011223.4	FUN_002293-T1, FUN_003582-T1, FUN_003582-T2, FUN_003582-T3, FUN_004449-T1, FUN_004450-T1, FUN_011085-T1, FUN_011086-T1, FUN_011087-T1, FUN_016754-T1, FUN_016791-T1, FUN_017153-T1, FUN_017153-T2, FUN_017154-T1, FUN_017155-T1, FUN_017155-T2, FUN_017156-T1, FUN_017157-T1, FUN_017564-T1, FUN_017565-T1, FUN_017635-T1, FUN_017636-T1, FUN_017637-T1
OG0000215	T265_07455, T265_09830, T265_13746, T265_14965, T265_14968, T265_16197	DEA37_0000481, DEA37_0008018, DEA37_0015153	DC041_0002011, DC041_0004573, DC041_0005414, DC041_0009290, DC041_0011767	MS3_0012723.1, MS3_0014680.1, MS3_0014681.1, MS3_0014683.1, MS3_0014685.1, MS3_0014686.1	EWB00_001871, EWB00_003488.1, EWB00_003491	Smp_054010.1, Smp_150990.1, Smp_247290.1, Smp_247950.1	SMEST025359001, SMEST025360001, SMEST044247001, SMEST051755001	TSAs00025g04250m00001	TsM_000416100	CSKR_104694-T1, CSKR_107099-T1, CSKR_107101-T1, CSKR_107102-T1, CSKR_107103-T1, CSKR_108957-T1	sp|Q01650|LAT1_HUMAN, sp|Q8MH63|LAT1N_HUMAN, sp|Q92536|YLAT2_HUMAN, sp|Q9GIP4|LAT1L_HUMAN, sp|Q9UHI5|LAT2_HUMAN, sp|Q9UM01|YLAT1_HUMAN	EgrG_000829200	EmuJ_000829200.1	FGIG_00649, FGIG_06708, FGIG_11220	maker-scaffold10x_440_pilon-snap-gene-0.10-mRNA-1, maker-scaffold10x_932_pilon-snap-gene-0.17-mRNA-1, maker-scaffold10x_932_pilon-snap-gene-0.23-mRNA-1	maker-scf7180006952513-augustus-gene-0.65-mRNA-1	WMSIL1_LOCUS10074.1	CRM22_003193, CRM22_003194.3, CRM22_003195, CRM22_003196.7, CRM22_005972	FUN_001068-T1, FUN_001069-T1, FUN_002017-T1, FUN_004333-T1
OG0000216	T265_08052, T265_08934	DEA37_0008913, DEA37_0010652, DEA37_0014999	DC041_0002281, DC041_0005169, DC041_0012851	MS3_0013930.1, MS3_0014892.1, MS3_0018989.1	EWB00_003876.1, EWB00_005733, EWB00_007729.2	Smp_088920.2, Smp_121780.1, Smp_181490.1	SMEST011366001, SMEST045539001, SMEST069703001, SMEST077154001, SMEST081259001	TSAs00034g05167m00001, TSAs00044g05988m00001, TSAs00044g06006m00001	TsM_000074700, TsM_000315900, TsM_000928600, TsM_001194800	CSKR_110062-T1, CSKR_112496-T1	sp|O43293|DAPK3_HUMAN, sp|Q15746|MYLK_HUMAN, sp|Q32MK0|MYLK3_HUMAN, sp|Q86YV6|MYLK4_HUMAN, sp|Q9H1R3|MYLK2_HUMAN, sp|Q9UIK4|DAPK2_HUMAN	EgrG_000733800, EgrG_001068600, EgrG_001071300	EmuJ_000733800.1, EmuJ_001068600.1, EmuJ_001071300.1	FGIG_03972, FGIG_03973, FGIG_04318, FGIG_05679	maker-scaffold10x_1068_pilon-snap-gene-0.33-mRNA-1, maker-scaffold10x_237_pilon-snap-gene-0.36-mRNA-1, maker-scaffold10x_943_pilon-snap-gene-0.27-mRNA-1	genemark-scf7180006947077-processed-gene-0.1-mRNA-1, maker-scf7180006953102-snap-gene-0.27-mRNA-1, maker-scf7180006953442-augustus-gene-0.55-mRNA-1	WMSIL1_LOCUS10214, WMSIL1_LOCUS10215, WMSIL1_LOCUS10448, WMSIL1_LOCUS1506, WMSIL1_LOCUS8583.1	CRM22_004642, CRM22_010385.2	FUN_002730-T1, FUN_002731-T1, FUN_003624-T1, FUN_003624-T2
OG0000217								TSAs00046g06134m00001, TSAs00046g06135m00001, TSAs00046g06136m00001, TSAs00046g06137m00001, TSAs00046g06138m00001, TSAs00046g06139m00001, TSAs00057g06884m00001	TsM_000025400, TsM_000051200, TsM_000173000, TsM_000184100, TsM_000184200, TsM_000184300, TsM_000233000, TsM_000325600, TsM_000325700, TsM_000325800, TsM_000331300, TsM_000331400, TsM_000459800, TsM_000459900, TsM_000684100, TsM_000684200, TsM_001075700, TsM_001075800, TsM_001104600, TsM_001188500			EgrG_000354700, EgrG_000354800, EgrG_000354850, EgrG_000355000, EgrG_000355200, EgrG_000355300, EgrG_000355400, EgrG_000355500, EgrG_000355600, EgrG_000355700, EgrG_000355800, EgrG_000363200, EgrG_002026500, EgrG_002030200, EgrG_002030300, EgrG_002030400, EgrG_002071100	EmuJ_000354700.1, EmuJ_000354800.1, EmuJ_000354850.1, EmuJ_000354900.1, EmuJ_000355000.1, EmuJ_000355100.1, EmuJ_000355200.1, EmuJ_000355300.1, EmuJ_000355400.1, EmuJ_000355500.1, EmuJ_000355600.1, EmuJ_000355700.1, EmuJ_000355800.1, EmuJ_000363200.1, EmuJ_002181600.1				WMSIL1_LOCUS14617, WMSIL1_LOCUS14620.2, WMSIL1_LOCUS14621, WMSIL1_LOCUS14633, WMSIL1_LOCUS14638
OG0000218	T265_00773, T265_12631	DEA37_0004689, DEA37_0006232, DEA37_0006233	DC041_0001732, DC041_0009985	MS3_0019452.1	EWB00_007199.3, EWB00_010104, EWB00_010936	Smp_180500.3, Smp_340190.1	SMEST016647001, SMEST040239001, SMEST043802002, SMEST047456001, SMEST050116001, SMEST050651001, SMEST050656003, SMEST062579001	TSAs00011g02607m00001, TSAs00032g04984m00001	TsM_000451900, TsM_000640500	CSKR_102236-T1, CSKR_102238-T1, CSKR_102239-T1, CSKR_106191-T1	sp|A0PG75|PLS5_HUMAN, sp|O15162|PLS1_HUMAN, sp|Q9NRQ2|PLS4_HUMAN, sp|Q9NRY6|PLS3_HUMAN, sp|Q9NRY7|PLS2_HUMAN	EgrG_000518150, EgrG_000624400	EmuJ_000624400.1	FGIG_04634, FGIG_08625, FGIG_09380	maker-scaffold10x_457_pilon-snap-gene-0.55-mRNA-1, maker-scaffold10x_841_pilon-snap-gene-0.78-mRNA-1, snap_masked-scaffold10x_457_pilon-processed-gene-0.7-mRNA-1	genemark-scf7180006948289-processed-gene-0.3-mRNA-1, genemark-scf7180006950835-processed-gene-0.0-mRNA-1, genemark-scf7180006953422-processed-gene-0.4-mRNA-1, maker-scf7180006950618-snap-gene-0.9-mRNA-1, snap_masked-scf7180006953011-processed-gene-0.10-mRNA-1, snap_masked-scf7180006953222-processed-gene-0.14-mRNA-1	WMSIL1_LOCUS3603, WMSIL1_LOCUS3987	CRM22_004675.6, CRM22_004676, CRM22_009431.2	FUN_003198-T1, FUN_003199-T1, FUN_003200-T1, FUN_003201-T1, FUN_003202-T1, FUN_003202-T2, FUN_003202-T3, FUN_003202-T4, FUN_004910-T1
OG0000219	T265_04775, T265_05184, T265_09456	DEA37_0003324, DEA37_0003840, DEA37_0008519	DC041_0003189, DC041_0009811	MS3_0016222.1, MS3_0019360.1, MS3_0019843.1	EWB00_003251, EWB00_006766.2, EWB00_008990.2	Smp_068510.1, Smp_085650.2, Smp_158980.1, Smp_158990.1, Smp_321340.1	SMEST015070002, SMEST027982001, SMEST068889001, SMEST081434001	TSAs00043g05928m00001, TSAs00054g06666m00001, TSAs00078g07913m00001	TsM_000022500, TsM_000628600, TsM_000693800	CSKR_104984-T1, CSKR_107568-T1, CSKR_113330-T1	sp|P35243|RECO_HUMAN, sp|P37235|HPCL1_HUMAN, sp|P61601|NCALD_HUMAN, sp|P62166|NCS1_HUMAN, sp|P62760|VISL1_HUMAN, sp|P84074|HPCA_HUMAN, sp|Q9UM19|HPCL4_HUMAN	EgrG_000084800, EgrG_000186300, EgrG_001111000	EmuJ_000084800.1, EmuJ_000186300.1, EmuJ_001111000.1	FGIG_02477, FGIG_04379, FGIG_11610	maker-scaffold10x_186_pilon-snap-gene-0.99-mRNA-1, maker-scaffold10x_239_pilon-augustus-gene-0.115-mRNA-1, maker-scaffold10x_748_pilon-snap-gene-0.49-mRNA-1	augustus_masked-scf7180006951248-processed-gene-0.1-mRNA-1, genemark-scf7180006948282-processed-gene-0.4-mRNA-1, maker-scf7180006950907-augustus-gene-0.70-mRNA-1	WMSIL1_LOCUS10911, WMSIL1_LOCUS13324, WMSIL1_LOCUS2576	CRM22_004807.2, CRM22_010369, CRM22_010819	FUN_007656-T1, FUN_010499-T1, FUN_015484-T1
OG0000220	T265_06336, T265_08143, T265_13427, T265_13428	DEA37_0000964, DEA37_0000965, DEA37_0000968, DEA37_0005812, DEA37_0005813, DEA37_0007909, DEA37_0009614	DC041_0001972, DC041_0009598	MS3_0014829.1, MS3_0014830.1, MS3_0017931.1, MS3_0018791.1	EWB00_001617.2, EWB00_007658, EWB00_009973	Smp_139410.1, Smp_156150.1, Smp_161450.2	SMEST036688001, SMEST046614002, SMEST046926001, SMEST060715001, SMEST063214002, SMEST068902002, SMEST076156004	TSAs00002g00865m00001	TsM_001011900	CSKR_103304-T1, CSKR_108592-T1, CSKR_202265-T1	sp|O15554|KCNN4_HUMAN, sp|Q92952|KCNN1_HUMAN, sp|Q9H2S1|KCNN2_HUMAN, sp|Q9UGI6|KCNN3_HUMAN	EgrG_001027800	EmuJ_001027800.1	FGIG_00123, FGIG_04628, FGIG_04629, FGIG_11289	augustus_masked-scaffold10x_1573_pilon-processed-gene-0.34-mRNA-1, maker-scaffold10x_277_pilon-snap-gene-0.80-mRNA-1, maker-scaffold10x_324_pilon-augustus-gene-0.33-mRNA-1	genemark-scf7180006950994-processed-gene-0.0-mRNA-1, genemark-scf7180006953457-processed-gene-0.4-mRNA-1, maker-scf7180006947589-snap-gene-0.37-mRNA-1, maker-scf7180006947589-snap-gene-0.38-mRNA-1, maker-scf7180006948041-snap-gene-0.54-mRNA-1, snap_masked-scf7180006950993-processed-gene-0.22-mRNA-1	WMSIL1_LOCUS11243, WMSIL1_LOCUS11293	CRM22_005062, CRM22_005725, CRM22_006063, CRM22_010843.1	FUN_000226-T1, FUN_002807-T1, FUN_017107-T1
OG0000221	T265_08227, T265_08621, T265_10062	DEA37_0005247, DEA37_0005248, DEA37_0009381, DEA37_0013398	DC041_0000047, DC041_0009151, DC041_0010645	MS3_0016441.1, MS3_0016443.1, MS3_0020482.1	EWB00_002138, EWB00_010640, EWB00_010642	Smp_126730.1, Smp_245850.1	SMEST017113001, SMEST017736001, SMEST031003001, SMEST045237001, SMEST051080001, SMEST056406001, SMEST058351001, SMEST073069001, SMEST075748001	TSAs00012g02755m00001, TSAs00012g02757m00001	TsM_000305600, TsM_000305700, TsM_000546700	CSKR_106879-T1, CSKR_200802-T1, CSKR_201161-T1	sp|P08908|5HT1A_HUMAN, sp|P34969|5HT7R_HUMAN	EgrG_001171200, EgrG_001171500	EmuJ_001171200.1, EmuJ_001171500.1	FGIG_05041, FGIG_08162, FGIG_08163, FGIG_08359, FGIG_09552	maker-scaffold10x_1723_pilon-augustus-gene-0.68-mRNA-1, maker-scaffold10x_631_pilon-augustus-gene-0.118-mRNA-1, maker-scaffold10x_631_pilon-augustus-gene-0.119-mRNA-1, maker-scaffold10x_729_pilon-snap-gene-0.0-mRNA-1	genemark-scf7180006950272-processed-gene-0.14-mRNA-1, genemark-scf7180006951110-processed-gene-0.0-mRNA-1, maker-scf7180006953308-snap-gene-0.41-mRNA-1	WMSIL1_LOCUS13500, WMSIL1_LOCUS13503, WMSIL1_LOCUS13705.1	CRM22_000750.1, CRM22_002892, CRM22_002893, CRM22_004519	FUN_002165-T1, FUN_003103-T1, FUN_003144-T1
OG0000222							SMEST000913001, SMEST005706001, SMEST005784001, SMEST008239001, SMEST008868001, SMEST010580001, SMEST010800001, SMEST012925001, SMEST013251001, SMEST013431001, SMEST014115001, SMEST016652001, SMEST016676001, SMEST016855001, SMEST016928001, SMEST017179001, SMEST018191001, SMEST019585001, SMEST022177001, SMEST024483001, SMEST026029001, SMEST026760001, SMEST027214001, SMEST028188001, SMEST029406001,…
OG0000223	T265_00181, T265_00946, T265_01457, T265_03079, T265_03616, T265_03727, T265_03840, T265_04547, T265_04991, T265_05696, T265_05745, T265_06572, T265_07798, T265_08228, T265_08549, T265_11188, T265_12650, T265_12735, T265_13421, T265_13486, T265_15748	DEA37_0001192, DEA37_0001974, DEA37_0006477, DEA37_0006790, DEA37_0007231, DEA37_0008726, DEA37_0008963, DEA37_0011188, DEA37_0011888, DEA37_0012361, DEA37_0012956		MS3_0012442.1, MS3_0012706.1, MS3_0014103.1, MS3_0014151.1, MS3_0017744.1, MS3_0018499.1, MS3_0018794.1, MS3_0019271.1, MS3_0019369.1, MS3_0019467.1, MS3_0019980.1, MS3_0020735.1	EWB00_000088, EWB00_001361, EWB00_003501, EWB00_004604, EWB00_004748, EWB00_006690, EWB00_008440, EWB00_008983	Smp_158710.1, Smp_158940.1				CSKR_103644-T1, CSKR_202452-T1				FGIG_10402	maker-scaffold10x_43_pilon-pred_gff_StringTie-gene-0.199-mRNA-1, maker-scaffold10x_881_pilon-snap-gene-0.1-mRNA-1			CRM22_005413.1	FUN_017242-T1, FUN_017546-T1
OG0000224	T265_01811, T265_04058	DEA37_0000314, DEA37_0000316, DEA37_0001020, DEA37_0003239, DEA37_0003242	DC041_0002956, DC041_0004850	MS3_0012575.1, MS3_0018170.1	EWB00_000653, EWB00_005569	Smp_149770.1, Smp_197700.1	SMEST004643001, SMEST008878004, SMEST010648001, SMEST016680002, SMEST019254001, SMEST044639001, SMEST047237001, SMEST056795001, SMEST059571001	TSAs00002g00673m00001, TSAs00015g03224m00001	TsM_000054200, TsM_000928200	CSKR_104720-T1, CSKR_111954-T1, CSKR_200908-T1	sp|P08913|ADA2A_HUMAN, sp|P18089|ADA2B_HUMAN, sp|P18825|ADA2C_HUMAN, sp|P28221|5HT1D_HUMAN, sp|P28222|5HT1B_HUMAN, sp|P28566|5HT1E_HUMAN, sp|P30939|5HT1F_HUMAN, sp|P35367|HRH1_HUMAN, sp|P47898|5HT5A_HUMAN	EgrG_001004000, EgrG_001050800	EmuJ_001004000.1, EmuJ_001050800.1	FGIG_01326, FGIG_09235, FGIG_09524	maker-scaffold10x_713_pilon-snap-gene-0.104-mRNA-1, maker-scaffold10x_851_pilon-snap-gene-0.30-mRNA-1	genemark-scf7180006948455-processed-gene-0.2-mRNA-1, genemark-scf7180006952455-processed-gene-0.1-mRNA-1, maker-scf7180006953168-snap-gene-0.89-mRNA-1, maker-scf7180006953168-snap-gene-0.90-mRNA-1, snap_masked-scf7180006949138-processed-gene-0.2-mRNA-1	WMSIL1_LOCUS1565, WMSIL1_LOCUS1566, WMSIL1_LOCUS8908	CRM22_004777.3, CRM22_004778, CRM22_005918	FUN_011004-T1, FUN_014477-T1
OG0000225	T265_05264, T265_08222, T265_10918	DEA37_0003446, DEA37_0003562, DEA37_0005618	DC041_0012734, DC041_0012769, DC041_0012770, DC041_0012776	MS3_0016152.1, MS3_0017527.1	EWB00_009019.2, EWB00_010214.2	Smp_085240.1, Smp_171720.1	SMEST018230001, SMEST018237001, SMEST018250004, SMEST051487001, SMEST062942001	TSAs00017g03467m00001, TSAs00017g03471m00001, TSAs00115g08862m00001	TsM_000388400, TsM_000479600, TsM_000541700	CSKR_100100-T2, CSKR_104765-T1, CSKR_104766-T1, CSKR_107410-T1, CSKR_112441-T1	sp|O14494|PLPP1_HUMAN, sp|O14495|PLPP3_HUMAN, sp|O43688|PLPP2_HUMAN, sp|Q32ZL2|PLPR5_HUMAN, sp|Q6T4P5|PLPR3_HUMAN, sp|Q7Z2D5|PLPR4_HUMAN, sp|Q8TBJ4|PLPR1_HUMAN, sp|Q96GM1|PLPR2_HUMAN	EgrG_000283300, EgrG_000635000	EmuJ_000283300.1, EmuJ_000635000.1	FGIG_07825, FGIG_07829	maker-scaffold10x_61_pilon-snap-gene-0.37-mRNA-1	genemark-scf7180006947187-processed-gene-0.2-mRNA-1, genemark-scf7180006951289-processed-gene-0.2-mRNA-1, snap_masked-scf7180006947187-processed-gene-0.10-mRNA-1	WMSIL1_LOCUS2293, WMSIL1_LOCUS3627.2	CRM22_002750.7, CRM22_003362, CRM22_007069.1, CRM22_007500, CRM22_007501.4	FUN_009034-T1, FUN_009034-T2, FUN_009034-T3, FUN_011546-T1, FUN_011546-T2
OG0000226			DC041_0002052, DC041_0002053, DC041_0002054, DC041_0002058, DC041_0002919, DC041_0003281, DC041_0003282, DC041_0003283, DC041_0003995, DC041_0003996, DC041_0003997	MS3_0012037.1, MS3_0013316.1, MS3_0013317.1, MS3_0014988.1	EWB00_008832, EWB00_008833	Smp_306680.1, Smp_314350.1, Smp_317160.1, Smp_317170.1, Smp_317180.1, Smp_317190.1, Smp_317200.1, Smp_317270.1, Smp_318020.1, Smp_318030.1, Smp_318040.1, Smp_318050.1, Smp_318060.1, Smp_318070.1, Smp_318080.1, Smp_318090.1, Smp_318100.1, Smp_330270.1, Smp_330280.1, Smp_330290.1, Smp_330300.1, Smp_330310.1, Smp_335540.1, Smp_336190.1, Smp_336200.1, Smp_337500.1										augustus_masked-scf7180006948037-processed-gene-0.0-mRNA-1, augustus_masked-scf7180006949766-processed-gene-0.1-mRNA-1, augustus_masked-scf7180006950018-processed-gene-0.0-mRNA-1, augustus_masked-scf7180006950721-processed-gene-0.0-mRNA-1, genemark-scf7180006947067-processed-gene-0.2-mRNA-1, genemark-scf7180006953347-processed-gene-0.2-mRNA-1, maker-scf7180006952209-snap-gene-0.8-mRNA-1, maker-sc…
OG0000227							SMEST000523001, SMEST004944001, SMEST005203001, SMEST009109001, SMEST009678001, SMEST013608001, SMEST017082001, SMEST017935001, SMEST021023002, SMEST021410001, SMEST022792003, SMEST023051001, SMEST024883001, SMEST026726001, SMEST026738001, SMEST029155001, SMEST030735001, SMEST030834001, SMEST032149001, SMEST032685001, SMEST033201001, SMEST033414001, SMEST035231001, SMEST036749001, SMEST040017001,…
OG0000228											sp|A6NGY5|O51F1_HUMAN, sp|A6NMU1|O52A4_HUMAN, sp|P0C646|O52Z1_HUMAN, sp|P0C7T3|O56A5_HUMAN, sp|Q6IF63|O52W1_HUMAN, sp|Q6IFG1|O52E8_HUMAN, sp|Q8NGF0|O52B6_HUMAN, sp|Q8NGF1|O52R1_HUMAN, sp|Q8NGF3|O51D1_HUMAN, sp|Q8NGH5|O56A1_HUMAN, sp|Q8NGH6|O52L2_HUMAN, sp|Q8NGH7|O52L1_HUMAN, sp|Q8NGH8|O56A4_HUMAN, sp|Q8NGH9|O52E4_HUMAN, sp|Q8NGI0|O52N2_HUMAN, sp|Q8NGI1|O56B2_HUMAN, sp|Q8NGI2|O52N4_HUMAN, sp|Q8NGI…
OG0000229	T265_00282, T265_00649, T265_01048, T265_01091, T265_01241, T265_01607, T265_01785, T265_02432, T265_03416, T265_03878, T265_04391, T265_04506, T265_04866, T265_05141, T265_05856, T265_06007, T265_06816, T265_07176, T265_07234, T265_08289, T265_08298, T265_08573, T265_08970, T265_09189, T265_09361, T265_09917, T265_10167, T265_10955, T265_11679, T265_12575, T265_12586, T265_13565, T265_14237, T26…	DEA37_0012935			EWB00_001546, EWB00_002700, EWB00_003343					CSKR_100802-T1, CSKR_100842-T1, CSKR_101069-T1, CSKR_101293-T1, CSKR_101511-T1, CSKR_102247-T1, CSKR_102665-T1, CSKR_103185-T1, CSKR_105543-T1, CSKR_107060-T1, CSKR_107455-T1, CSKR_109496-T1, CSKR_109878-T1, CSKR_109950-T1, CSKR_111864-T1, CSKR_113132-T1, CSKR_113757-T1, CSKR_113920-T1, CSKR_200086-T1, CSKR_201263-T1, CSKR_202907-T1								CRM22_000085
OG0000230	T265_00343, T265_00503, T265_00540	DEA37_0000765, DEA37_0007652, DEA37_0010773	DC041_0004082, DC041_0005590, DC041_0010963, DC041_0012505	MS3_0012468.1, MS3_0015728.1, MS3_0018984.1	EWB00_003870, EWB00_004012.3, EWB00_008223	Smp_069240.1, Smp_129380.1, Smp_194710.1	SMEST020672001, SMEST020674001, SMEST038874001, SMEST053970001, SMEST056147001, SMEST061192001, SMEST061194001, SMEST069004001, SMEST079731001	TSAs00002g00747m00001, TSAs00002g00941m00001	TsM_000086400, TsM_000915000	CSKR_101465-T1, CSKR_105580-T1	sp|P16389|KCNA2_HUMAN, sp|P17658|KCNA6_HUMAN, sp|P22001|KCNA3_HUMAN, sp|P22459|KCNA4_HUMAN, sp|P22460|KCNA5_HUMAN, sp|Q09470|KCNA1_HUMAN, sp|Q16322|KCA10_HUMAN, sp|Q96RP8|KCNA7_HUMAN	EgrG_001018900, EgrG_001042000	EmuJ_001018900.1, EmuJ_001042000.1	FGIG_05099, FGIG_05887, FGIG_10705	maker-scaffold10x_20_pilon-snap-gene-0.15-mRNA-1, maker-scaffold10x_237_pilon-snap-gene-0.54-mRNA-1	augustus_masked-scf7180006948096-processed-gene-0.0-mRNA-1, genemark-scf7180006950216-processed-gene-0.0-mRNA-1, snap_masked-scf7180006951954-processed-gene-0.18-mRNA-1	WMSIL1_LOCUS1775	CRM22_005181, CRM22_005824, CRM22_009155	FUN_005191-T1, FUN_006091-T1, FUN_009421-T1
OG0000231	T265_01143, T265_01144, T265_10713	DEA37_0011117, DEA37_0012607, DEA37_0013759	DC041_0000121, DC041_0000122, DC041_0000397, DC041_0002529, DC041_0005557, DC041_0005558, DC041_0007608	MS3_0015564.1, MS3_0015566.1, MS3_0018078.1	EWB00_003456, EWB00_003457, EWB00_011256	Smp_104500.3, Smp_181230.1	SMEST000504002, SMEST009974001, SMEST011472002, SMEST026251006, SMEST034325001, SMEST034375002	TSAs00018g03493m00001, TSAs00034g05119m00001	TsM_001004100, TsM_001104100, TsM_001104200	CSKR_203122-T1, CSKR_203426-T1	sp|O43520|AT8B1_HUMAN, sp|O60312|AT10A_HUMAN, sp|O60423|AT8B3_HUMAN, sp|O94823|AT10B_HUMAN, sp|P98198|AT8B2_HUMAN, sp|Q8TF62|AT8B4_HUMAN, sp|Q9NTI2|AT8A2_HUMAN, sp|Q9P241|AT10D_HUMAN, sp|Q9Y2Q0|AT8A1_HUMAN	EgrG_000911900, EgrG_001082000	EmuJ_000911900.1, EmuJ_000912000.1, EmuJ_001082000.1	FGIG_05862, FGIG_05863, FGIG_07305	maker-scaffold10x_483_pilon-snap-gene-0.110-mRNA-1, maker-scaffold10x_511_pilon-snap-gene-0.83-mRNA-1	genemark-scf7180006948928-processed-gene-0.14-mRNA-1, maker-scf7180006950148-exonerate_protein2genome-gene-0.59-mRNA-1	WMSIL1_LOCUS10171.2, WMSIL1_LOCUS1762.2	CRM22_004223.5, CRM22_010471	FUN_005230-T1, FUN_016158-T1
OG0000232	T265_02660, T265_12564, T265_12900	DEA37_0004363, DEA37_0006265, DEA37_0013449	DC041_0006496, DC041_0009815, DC041_0012931	MS3_0017897.1, MS3_0018328.1, MS3_0020274.1, MS3_0020804.1	EWB00_000479.1, EWB00_002766, EWB00_009448.2, EWB00_009449	Smp_004470.1, Smp_158110.1, Smp_309480.1, Smp_314640.2	SMEST001807002, SMEST024235002	TSAs00006g01745m00001, TSAs00006g01746m00001, TSAs00231g10131m00001	TsM_000644400, TsM_000774300, TsM_001155200	CSKR_105397-T1, CSKR_110305-T1, CSKR_111239-T1	sp|P30048|PRDX3_HUMAN, sp|P32119|PRDX2_HUMAN, sp|Q06830|PRDX1_HUMAN, sp|Q13162|PRDX4_HUMAN	EgrG_000791600, EgrG_000791700, EgrG_000913300	EmuJ_000791600.1, EmuJ_000791700.1, EmuJ_000913300.1	FGIG_05317, FGIG_06158	maker-scaffold10x_439_pilon-augustus-gene-0.21-mRNA-1, maker-scaffold10x_534_pilon-snap-gene-0.45-mRNA-1, maker-scaffold10x_859_pilon-snap-gene-0.41-mRNA-1	genemark-scf7180006950526-processed-gene-0.6-mRNA-1, maker-scf7180006952308-snap-gene-0.45-mRNA-1	WMSIL1_LOCUS296	CRM22_001875, CRM22_008251.2, CRM22_009463	FUN_003467-T1, FUN_003467-T2, FUN_003467-T3, FUN_003468-T1, FUN_004659-T1, FUN_015458-T1, FUN_015459-T1, FUN_015459-T2
OG0000233	T265_04546, T265_10856, T265_10857, T265_11151	DEA37_0007161, DEA37_0009451, DEA37_0012182, DEA37_0012184	DC041_0005673, DC041_0008360, DC041_0011572, DC041_0011578	MS3_0016812.1, MS3_0016903.1, MS3_0018808.1	EWB00_003830, EWB00_007033.2, EWB00_010306	Smp_039600.1, Smp_137750.1, Smp_146280.1	SMEST003798001, SMEST023194001, SMEST043906002, SMEST055605001	TSAs00045g06018m00001, TSAs00056g06786m00001	TsM_000220200, TsM_000352100, TsM_000523700	CSKR_105449-T1, CSKR_106128-T1, CSKR_106193-T1	sp|O76038|SEGN_HUMAN, sp|P05937|CALB1_HUMAN, sp|P22676|CALB2_HUMAN	EgrG_000463600, EgrG_001135200	EmuJ_000463600.1, EmuJ_001135200.1	FGIG_03332, FGIG_11569	augustus_masked-scaffold10x_119_pilon-processed-gene-0.77-mRNA-1, maker-scaffold10x_1084_pilon-augustus-gene-0.71-mRNA-1, maker-scaffold10x_88_pilon-augustus-gene-0.28-mRNA-1	augustus_masked-scf7180006951374-processed-gene-0.2-mRNA-1, maker-scf7180006951057-snap-gene-0.73-mRNA-1, maker-scf7180006953280-snap-gene-0.49-mRNA-1, snap_masked-scf7180006947736-processed-gene-0.1-mRNA-1, snap_masked-scf7180006952735-processed-gene-0.18-mRNA-1, snap_masked-scf7180006952735-processed-gene-0.25-mRNA-1	WMSIL1_LOCUS2049, WMSIL1_LOCUS2052, WMSIL1_LOCUS4996	CRM22_000621, CRM22_003648, CRM22_009430.2	FUN_005054-T1, FUN_011794-T1, FUN_011795-T1, FUN_013249-T1
OG0000234	T265_06731, T265_13612, T265_13613	DEA37_0002729, DEA37_0009299, DEA37_0013742, DEA37_0014680	DC041_0001470, DC041_0004253, DC041_0005701, DC041_0005702, DC041_0005703	MS3_0013545.1, MS3_0013546.1, MS3_0019033.1	EWB00_005501, EWB00_005502, EWB00_011283.4	Smp_029240.1, Smp_211300.1, Smp_337860.2	SMEST016853001, SMEST025696001, SMEST028800001, SMEST038790004, SMEST038804001	TSAs00002g00792m00001	TsM_000582000	CSKR_103241-T1, CSKR_104677-T1	sp|O60678|ANM3_HUMAN, sp|P55345|ANM2_HUMAN, sp|P83436|COG7_HUMAN, sp|Q96LA8|ANM6_HUMAN, sp|Q99873|ANM1_HUMAN, sp|Q9NR22|ANM8_HUMAN	EgrG_000263220, EgrG_001035900	EmuJ_001035900.1	FGIG_00455, FGIG_10273, FGIG_10555, FGIG_10556, FGIG_12148	augustus_masked-scaffold10x_242_pilon-processed-gene-0.40-mRNA-1, maker-scaffold10x_1693_pilon-snap-gene-0.33-mRNA-1, maker-scaffold10x_1693_pilon-snap-gene-0.36-mRNA-1, maker-scaffold10x_360_pilon-snap-gene-0.22-mRNA-1	augustus_masked-scf7180006952999-processed-gene-0.9-mRNA-1, snap_masked-scf7180006947623-processed-gene-0.4-mRNA-1, snap_masked-scf7180006952878-processed-gene-0.7-mRNA-1	WMSIL1_LOCUS1094, WMSIL1_LOCUS11288	CRM22_009382.1, CRM22_010174.2	FUN_005137-T1, FUN_006218-T1, FUN_006218-T2, FUN_017117-T1, FUN_017371-T1, FUN_017574-T1
OG0000235											sp|A6NDX5|ZN840_HUMAN, sp|A8MQ14|ZN850_HUMAN, sp|B4DU55|ZN879_HUMAN, sp|O60765|Z354A_HUMAN, sp|O75290|Z780A_HUMAN, sp|P15622|ZN250_HUMAN, sp|P17036|ZNF3_HUMAN, sp|P17039|ZNF30_HUMAN, sp|P52738|ZN140_HUMAN, sp|P52742|ZN135_HUMAN, sp|Q14585|ZN345_HUMAN, sp|Q16587|ZNF74_HUMAN, sp|Q2M3W8|ZN181_HUMAN, sp|Q3KNS6|ZN829_HUMAN, sp|Q494X3|ZN404_HUMAN, sp|Q49AA0|ZFP69_HUMAN, sp|Q5EBM4|ZN542_HUMAN, sp|Q5FWF6…
OG0000236																	WMSIL1_LOCUS10196, WMSIL1_LOCUS10287, WMSIL1_LOCUS10333, WMSIL1_LOCUS10616, WMSIL1_LOCUS10934, WMSIL1_LOCUS11723, WMSIL1_LOCUS11975, WMSIL1_LOCUS12089, WMSIL1_LOCUS12786, WMSIL1_LOCUS12860, WMSIL1_LOCUS12871, WMSIL1_LOCUS13141, WMSIL1_LOCUS1330, WMSIL1_LOCUS13667, WMSIL1_LOCUS13882, WMSIL1_LOCUS14706, WMSIL1_LOCUS14710, WMSIL1_LOCUS14775, WMSIL1_LOCUS14885, WMSIL1_LOCUS15, WMSIL1_LOCUS15046, WMSI…
OG0000237	T265_01955, T265_01956, T265_01960, T265_02222, T265_02268, T265_12958	DEA37_0003583, DEA37_0003720, DEA37_0007140, DEA37_0014286, DEA37_0014287	DC041_0006139, DC041_0008290, DC041_0011672	MS3_0012439.1, MS3_0020036.1	EWB00_001396.1, EWB00_002725	Smp_089220.1, Smp_340480.1	SMEST038799002, SMEST038833001, SMEST038855001	TSAs00003g01156m00001	TsM_000151200	CSKR_104181-T1, CSKR_105347-T1, CSKR_105348-T1, CSKR_201538-T1, CSKR_201539-T1	sp|Q96DB5|RMD1_HUMAN, sp|Q96TC7|RMD3_HUMAN	EgrG_000907600	EmuJ_000907600.1	FGIG_01194, FGIG_08354, FGIG_09570, FGIG_11865	maker-scaffold10x_1041_pilon-snap-gene-0.10-mRNA-1, maker-scaffold10x_1041_pilon-snap-gene-0.13-mRNA-1, maker-scaffold10x_1184_pilon-snap-gene-0.30-mRNA-1, maker-scaffold10x_1184_pilon-snap-gene-0.32-mRNA-1	snap_masked-scf7180006953402-processed-gene-0.11-mRNA-1	WMSIL1_LOCUS7179.2, WMSIL1_LOCUS7182, WMSIL1_LOCUS7248, WMSIL1_LOCUS7276	CRM22_000987.2, CRM22_001633, CRM22_001634.1, CRM22_001995, CRM22_008553.2	FUN_001956-T1, FUN_001957-T1, FUN_001957-T2, FUN_001957-T3, FUN_001958-T1, FUN_001958-T2, FUN_001959-T1, FUN_001960-T1
OG0000238	T265_02220, T265_04712, T265_05227	DEA37_0005105, DEA37_0009726	DC041_0001139, DC041_0001610, DC041_0005357, DC041_0005358	MS3_0017323.1	EWB00_000561, EWB00_000562, EWB00_008289.2	Smp_300840.3, Smp_342620.1	SMEST005424002, SMEST021009003, SMEST026947004, SMEST046617004	TSAs00023g03967m00001, TSAs00057g06871m00001, TSAs00144g09305m00001, TSAs00223g10067m00001, TSAs00330g10751m00001, TSAs00594g11745m00001	TsM_000038700, TsM_000780000, TsM_000875800	CSKR_102362-T1, CSKR_111701-T1	sp|O95319|CELF2_HUMAN, sp|Q5SZQ8|CELF3_HUMAN, sp|Q8N6W0|CELF5_HUMAN, sp|Q92879|CELF1_HUMAN, sp|Q96J87|CELF6_HUMAN, sp|Q9BZC1|CELF4_HUMAN	EgrG_000362600, EgrG_000942400, EgrG_000942800, EgrG_000942900, EgrG_000943000	EmuJ_000362600.1, EmuJ_000942400.1, EmuJ_000942800.1, EmuJ_000942900.1, EmuJ_000943000.1	FGIG_03255, FGIG_05246	maker-scaffold10x_383_pilon-augustus-gene-0.11-mRNA-1, maker-scaffold10x_640_pilon-augustus-gene-0.9-mRNA-1, snap_masked-scaffold10x_1829_pilon-processed-gene-0.3-mRNA-1	maker-scf7180006952153-augustus-gene-0.8-mRNA-1, maker-scf7180006952270-augustus-gene-0.8-mRNA-1, snap_masked-scf7180006952682-processed-gene-0.10-mRNA-1	WMSIL1_LOCUS10514.1, WMSIL1_LOCUS8415	CRM22_008992.2, CRM22_011356.3	FUN_000242-T1, FUN_009928-T1
OG0000239	T265_02784, T265_02785, T265_02786, T265_03361, T265_10415, T265_13090	DEA37_0004076, DEA37_0005686, DEA37_0005687, DEA37_0007377, DEA37_0010735, DEA37_0013176	DC041_0002606, DC041_0003307, DC041_0004880, DC041_0004881, DC041_0005104, DC041_0009325, DC041_0009326, DC041_0010548, DC041_0010549	MS3_0012599.1, MS3_0012600.1, MS3_0012924.1	EWB00_001224, EWB00_008853	Smp_130890.1, Smp_246790.5, Smp_325570.1	SMEST078720002	TSAs00008g02184m00001, TSAs00047g06173m00001	TsM_000429800, TsM_000444100, TsM_000993600	CSKR_113686-T1, CSKR_201349-T1		EgrG_000837600, EgrG_000986600	EmuJ_000837600.1, EmuJ_000986600.1	FGIG_00826, FGIG_02324	maker-scaffold10x_209_pilon-snap-gene-0.40-mRNA-1, maker-scaffold10x_82_pilon-augustus-gene-0.132-mRNA-1, maker-scaffold10x_82_pilon-augustus-gene-0.134-mRNA-1	maker-scf7180006948454-snap-gene-0.11-mRNA-1, maker-scf7180006948454-snap-gene-0.13-mRNA-1, maker-scf7180006953457-snap-gene-0.79-mRNA-1, snap_masked-scf7180006948447-processed-gene-0.3-mRNA-1, snap_masked-scf7180006948454-processed-gene-0.5-mRNA-1	WMSIL1_LOCUS10300.2, WMSIL1_LOCUS10342, WMSIL1_LOCUS10344, WMSIL1_LOCUS14759	CRM22_004304, CRM22_009848.1	FUN_002035-T1, FUN_011194-T1, FUN_011195-T1
OG0000240	T265_03046, T265_07758, T265_14376	DEA37_0002067, DEA37_0004770, DEA37_0006748, DEA37_0012672, DEA37_0013012	DC041_0001482, DC041_0005718	MS3_0016089.1, MS3_0018291.1	EWB00_003100.2, EWB00_003879.2, EWB00_006647.2	Smp_008070.1, Smp_054470.1	SMEST023196002, SMEST030342001, SMEST039109001	TSAs00029g04676m00001	TsM_000827700, TsM_000898500, TsM_000941400	CSKR_111172-T1, CSKR_111173-T1, CSKR_111176-T1, CSKR_111177-T1, CSKR_111824-T1	sp|P10599|THIO_HUMAN, sp|Q6A555|TXND8_HUMAN	EgrG_000666800, EgrG_001061600	EmuJ_000666800.1, EmuJ_001061600.1	FGIG_00526, FGIG_02833, FGIG_09912	maker-scaffold10x_143_pilon-augustus-gene-0.62-mRNA-1, maker-scaffold10x_589_pilon-snap-gene-0.155-mRNA-1, maker-scaffold10x_978_pilon-snap-gene-0.59-mRNA-1	augustus_masked-scf7180006948043-processed-gene-0.30-mRNA-1, genemark-scf7180006951012-processed-gene-0.0-mRNA-1, maker-scf7180006947361-snap-gene-0.60-mRNA-1, snap_masked-scf7180006947361-processed-gene-0.7-mRNA-1, snap_masked-scf7180006947361-processed-gene-0.8-mRNA-1	WMSIL1_LOCUS14654, WMSIL1_LOCUS2121.1, WMSIL1_LOCUS2122	CRM22_003627.2, CRM22_005449, CRM22_005450.1, CRM22_005452	FUN_004919-T1, FUN_004920-T1, FUN_004921-T1, FUN_004922-T1, FUN_009067-T1, FUN_009075-T1, FUN_011493-T1
OG0000241	T265_08991, T265_09132, T265_10340	DEA37_0004941, DEA37_0010884, DEA37_0014304, DEA37_0014691	DC041_0001345, DC041_0003703, DC041_0003931	MS3_0013816.1, MS3_0014816.1, MS3_0020453.1	EWB00_003555.2, EWB00_007468.2, EWB00_007470.2, EWB00_007674.4	Smp_072140.1, Smp_104110.1, Smp_146600.1, Smp_330190.1, Smp_330250.1	SMEST001635001, SMEST022390001	TSAs00001g00248m00001, TSAs00001g00250m00001, TSAs00040g05680m00001	TsM_000157500, TsM_000707200, TsM_000707300	CSKR_100317-T1, CSKR_113032-T3	sp|P08134|RHOC_HUMAN, sp|P61586|RHOA_HUMAN, sp|P62745|RHOB_HUMAN	EgrG_000246500, EgrG_000246600, EgrG_001100700	EmuJ_000246500.1, EmuJ_000246600.1, EmuJ_001100700.1	FGIG_03777, FGIG_04030, FGIG_06759	maker-scaffold10x_203_pilon-snap-gene-0.73-mRNA-1, maker-scaffold10x_306_pilon-snap-gene-0.15-mRNA-1, maker-scaffold10x_99_pilon-snap-gene-0.91-mRNA-1	augustus_masked-scf7180006947290-processed-gene-0.1-mRNA-1, augustus_masked-scf7180006951527-processed-gene-0.0-mRNA-1	WMSIL1_LOCUS11054, WMSIL1_LOCUS2849, WMSIL1_LOCUS2850, WMSIL1_LOCUS480, WMSIL1_LOCUS9426	CRM22_006495, CRM22_009064	FUN_000449-T1, FUN_001067-T1, FUN_003092-T1, FUN_003095-T1
OG0000242	T265_10726, T265_12733, T265_14643	DEA37_0011394, DEA37_0014045, DEA37_0014276	DC041_0001769, DC041_0002770, DC041_0004022	MS3_0011850.1, MS3_0011920.1	EWB00_007374.2, EWB00_009762.1, EWB00_010071.3	Smp_000980.1, Smp_100090.1, Smp_103530.1	SMEST023365001, SMEST034017001, SMEST052032001, SMEST068286001	TSAs00002g00683m00001, TSAs00019g03613m00001, TSAs00084g08121m00001	TsM_000088100, TsM_000115400, TsM_000746700	CSKR_103877-T1, CSKR_105040-T1, CSKR_201735-T1	sp|B2RPK0|HGB1A_HUMAN, sp|O15347|HMGB3_HUMAN, sp|P09429|HMGB1_HUMAN, sp|P26583|HMGB2_HUMAN	EgrG_000768300, EgrG_000941400, EgrG_001049000	EmuJ_000768300.1, EmuJ_000941400.1, EmuJ_001049000.1	FGIG_03811, FGIG_03812, FGIG_04682, FGIG_10655	augustus_masked-scaffold10x_703_pilon-processed-gene-0.16-mRNA-1, maker-scaffold10x_1194_pilon-snap-gene-0.49-mRNA-1, maker-scaffold10x_1708_pilon-snap-gene-0.1-mRNA-1	augustus_masked-scf7180006950944-processed-gene-0.3-mRNA-1, augustus_masked-scf7180006953439-processed-gene-0.9-mRNA-1, maker-scf7180006947461-augustus-gene-0.87-mRNA-1	WMSIL1_LOCUS10424, WMSIL1_LOCUS1523, WMSIL1_LOCUS5570.1	CRM22_000364, CRM22_001662, CRM22_002095	FUN_004688-T1, FUN_008037-T1, FUN_008474-T1, FUN_017454-T1
OG0000243	T265_00500, T265_00733, T265_00812, T265_12640	DEA37_0000734, DEA37_0003602, DEA37_0004431, DEA37_0005251	DC041_0007028, DC041_0009356, DC041_0010194	MS3_0015146.1, MS3_0017890.1, MS3_0020146.1	EWB00_004276, EWB00_007920, EWB00_008963.2	Smp_019280.1, Smp_079010.1, Smp_131050.1, Smp_332730.1	SMEST017499001, SMEST019065001, SMEST023850001, SMEST057377001, SMEST059969001	TSAs00006g01614m00001, TSAs00015g03176m00001	TsM_000744900, TsM_000747400	CSKR_103286-T1, CSKR_103289-T1, CSKR_105826-T1, CSKR_108916-T1	sp|P13861|KAP2_HUMAN, sp|P31323|KAP3_HUMAN	EgrG_000775600, EgrG_001010100	EmuJ_000775600.1, EmuJ_001010100.1	FGIG_12495, FGIG_12623	augustus_masked-scaffold10x_481_pilon-processed-gene-0.40-mRNA-1, maker-scaffold10x_113_pilon-snap-gene-0.200-mRNA-1, snap_masked-scaffold10x_324_pilon-processed-gene-0.47-mRNA-1	maker-scf7180006950154-snap-gene-0.100-mRNA-1, snap_masked-scf7180006948533-processed-gene-0.11-mRNA-1, snap_masked-scf7180006950737-processed-gene-0.10-mRNA-1	WMSIL1_LOCUS7807, WMSIL1_LOCUS8022	CRM22_006912, CRM22_006915, CRM22_008263, CRM22_008737.1	FUN_001345-T1, FUN_001346-T1, FUN_004031-T1, FUN_004031-T2, FUN_008463-T1
OG0000244	T265_01072, T265_02402, T265_03086, T265_08478, T265_09437, T265_11599	DEA37_0001520, DEA37_0002048, DEA37_0003356, DEA37_0003740, DEA37_0006968, DEA37_0006971, DEA37_0007081, DEA37_0007411, DEA37_0008416, DEA37_0009782, DEA37_0009933, DEA37_0010396, DEA37_0011181, DEA37_0011764, DEA37_0013744, DEA37_0013853, DEA37_0014217, DEA37_0014927	DC041_0008075	MS3_0014362.1	EWB00_004422	Smp_123030.1	SMEST066067003	TSAs00003g01194m00001	TsM_000897600	CSKR_100839-T1, CSKR_101059-T1, CSKR_102731-T1, CSKR_104436-T1, CSKR_107219-T1, CSKR_109958-T1, CSKR_110273-T1, CSKR_112555-T1, CSKR_112663-T1, CSKR_113116-T1, CSKR_200030-T1, CSKR_201512-T1, CSKR_202418-T1, CSKR_202845-T1, CSKR_203141-T1	sp|O75689|ADAP1_HUMAN, sp|Q9NPF8|ADAP2_HUMAN	EgrG_000911400	EmuJ_000911400.1	FGIG_03771	maker-scaffold10x_1058_pilon-pred_gff_StringTie-gene-0.41-mRNA-1, maker-scaffold10x_1148_pilon-snap-gene-0.9-mRNA-1, maker-scaffold10x_1573_pilon-pred_gff_StringTie-gene-0.59-mRNA-1, maker-scaffold10x_314_pilon-snap-gene-0.19-mRNA-1	maker-scf7180006953359-snap-gene-0.95-mRNA-1	WMSIL1_LOCUS7236	CRM22_010207.2	FUN_001973-T1
OG0000245	T265_02365, T265_03362, T265_09614	DEA37_0001729, DEA37_0003643, DEA37_0005101, DEA37_0007618, DEA37_0011004	DC041_0002506, DC041_0002629, DC041_0007256	MS3_0014318.1, MS3_0020023.1	EWB00_003220.3, EWB00_003679.1, EWB00_008776.1	Smp_023150.1, Smp_030710.1, Smp_165490.1	SMEST009093001, SMEST010596001, SMEST023415001, SMEST080901001	TSAs00019g03654m00001, TSAs00030g04733m00001	TsM_000089400, TsM_000505100, TsM_000790900	CSKR_104016-T1, CSKR_106491-T1, CSKR_112852-T1	sp|O00743|PPP6_HUMAN, sp|P60510|PP4C_HUMAN, sp|P62714|PP2AB_HUMAN, sp|P67775|PP2AA_HUMAN	EgrG_000763800, EgrG_001008700, EgrG_001106500	EmuJ_000763800.1, EmuJ_001008700.1, EmuJ_001106500.1	FGIG_01822, FGIG_03077, FGIG_06368	maker-scaffold10x_1500_pilon-augustus-gene-0.6-mRNA-1, maker-scaffold10x_1528_pilon-snap-gene-0.13-mRNA-1, maker-scaffold10x_485_pilon-snap-gene-0.76-mRNA-1	augustus_masked-scf7180006948228-processed-gene-0.2-mRNA-1, maker-scf7180006948281-snap-gene-0.51-mRNA-1, maker-scf7180006951875-snap-gene-0.50-mRNA-1	WMSIL1_LOCUS14354, WMSIL1_LOCUS3056, WMSIL1_LOCUS6802	CRM22_004303.2, CRM22_007242, CRM22_009409	FUN_007979-T1, FUN_011198-T1, FUN_012709-T1
OG0000246	T265_05214, T265_09271, T265_12552	DEA37_0006616, DEA37_0012994, DEA37_0013112	DC041_0002537, DC041_0008066, DC041_0008846, DC041_0009054, DC041_0009055, DC041_0010096, DC041_0012860	MS3_0019752.1, MS3_0019753.1, MS3_0019819.1, MS3_0019985.1	EWB00_000176, EWB00_002515, EWB00_005096	Smp_146940.1, Smp_243900.1, Smp_341770.1	SMEST024134001, SMEST045304001, SMEST048374002, SMEST048827001, SMEST055266001, SMEST059204001, SMEST060499001	TSAs00004g01351m00001, TSAs00074g07742m00001	TsM_000471300, TsM_000916100, TsM_000916200, TsM_001009600	CSKR_100562-T1, CSKR_108990-T1, CSKR_113019-T1, CSKR_201047-T1		EgrG_000527800, EgrG_000688600	EmuJ_000527800.1, EmuJ_000688600.1	FGIG_00933, FGIG_02414, FGIG_08155	maker-scaffold10x_1189_pilon-snap-gene-0.109-mRNA-1, maker-scaffold10x_332_pilon-snap-gene-0.49-mRNA-1	genemark-scf7180006950157-processed-gene-0.1-mRNA-1, genemark-scf7180006950799-processed-gene-0.0-mRNA-1, maker-scf7180006952635-snap-gene-0.42-mRNA-1, maker-scf7180006953195-snap-gene-0.74-mRNA-1	WMSIL1_LOCUS14576	CRM22_004203, CRM22_007909, CRM22_010459.1	FUN_000418-T1, FUN_005414-T1
OG0000247	T265_07901, T265_10847	DEA37_0006448, DEA37_0006450, DEA37_0010718, DEA37_0012062	DC041_0003091, DC041_0003092, DC041_0003101, DC041_0003104, DC041_0010479	MS3_0014720.1, MS3_0019709.1, MS3_0019710.1	EWB00_002244, EWB00_002245, EWB00_008214	Smp_163090.1, Smp_300560.1	SMEST005595005, SMEST007137001, SMEST013590001, SMEST015781001, SMEST028623003, SMEST039493002, SMEST054802002, SMEST058857001, SMEST059794001, SMEST071446003	TSAs00015g03188m00001, TSAs00120g08967m00001	TsM_000839100, TsM_000839200, TsM_000940400, TsM_001184200	CSKR_108706-T1, CSKR_201941-T1, CSKR_201942-T1	sp|P48547|KCNC1_HUMAN, sp|Q03721|KCNC4_HUMAN, sp|Q14003|KCNC3_HUMAN, sp|Q96PR1|KCNC2_HUMAN	EgrG_000323700, EgrG_001009000	EmuJ_000323700.1, EmuJ_001009000.1	FGIG_02498, FGIG_05114, FGIG_08773	maker-scaffold10x_29_pilon-snap-gene-0.27-mRNA-1, maker-scaffold10x_930_pilon-snap-gene-0.29-mRNA-1	genemark-scf7180006952518-processed-gene-0.0-mRNA-1	WMSIL1_LOCUS14358, WMSIL1_LOCUS14359, WMSIL1_LOCUS931	CRM22_003984.1, CRM22_005228.5	FUN_000198-T1, FUN_002877-T1
OG0000248	T265_10612	DEA37_0003185	DC041_0005216		EWB00_005932	Smp_083130.1	SMEST063232001	TSAs00001g00350m00001, TSAs00001g00390m00001, TSAs00016g03337m00001, TSAs00040g05639m00001, TSAs00072g07655m00001, TSAs00072g07656m00001, TSAs00259g10309m00001, TSAs00259g10310m00001, TSAs00259g10316m00001, TSAs00300g10593m00001, TSAs00546g11583m00001, TSAs00927g12394m00001, TSAs01283g12706m00001, TSAs01283g12707m00001	TsM_000195200, TsM_000368200, TsM_000386100, TsM_000387800, TsM_000388300, TsM_000454000, TsM_000569200, TsM_000965100, TsM_000965200, TsM_001066400, TsM_001230800, TsM_001238400, TsM_001240900	CSKR_113872-T1	sp|O94766|B3GA3_HUMAN, sp|Q9NPZ5|B3GA2_HUMAN, sp|Q9P2W7|B3GA1_HUMAN	EgrG_000098200, EgrG_000098300, EgrG_000171500, EgrG_000231000, EgrG_000235400, EgrG_000370700	EmuJ_000098200.1, EmuJ_000098300.1, EmuJ_000171500.1, EmuJ_000231000.1, EmuJ_000235400.1, EmuJ_000370500.1, EmuJ_000370700.1	FGIG_05517		augustus_masked-scf7180006951460-processed-gene-0.3-mRNA-1, snap_masked-scf7180006952819-processed-gene-0.1-mRNA-1	WMSIL1_LOCUS14645, WMSIL1_LOCUS7143, WMSIL1_LOCUS79, WMSIL1_LOCUS800	CRM22_008740.1	FUN_002275-T1
OG0000249	T265_02347, T265_02671, T265_02673	DEA37_0005191, DEA37_0005460, DEA37_0009544	DC041_0007305	MS3_0017887.1	EWB00_000972, EWB00_000973, EWB00_000974	Smp_168450.1, Smp_336080.2	SMEST045412002, SMEST045436001, SMEST061842001	TSAs00012g02814m00001	TsM_000006500, TsM_000257300, TsM_000311700, TsM_001106600, TsM_001179800	CSKR_109998-T1, CSKR_110286-T1, CSKR_110287-T1, CSKR_110288-T1	sp|Q9NS00|C1GLT_HUMAN	EgrG_001164400, EgrG_001164550, EgrG_001164650	EmuJ_001164400.1, EmuJ_001164550.1, EmuJ_001164650.1	FGIG_06438, FGIG_08722, FGIG_09141	maker-scaffold10x_2005_pilon-snap-gene-0.51-mRNA-1, maker-scaffold10x_471_pilon-snap-gene-0.97-mRNA-1, maker-scaffold10x_646_pilon-snap-gene-0.16-mRNA-1, maker-scaffold10x_742_pilon-snap-gene-0.85-mRNA-1, maker-scaffold10x_856_pilon-snap-gene-0.13-mRNA-1, maker-scaffold10x_993_pilon-pred_gff_StringTie-gene-0.19-mRNA-1	genemark-scf7180006950621-processed-gene-0.1-mRNA-1, maker-scf7180006947110-snap-gene-0.65-mRNA-1, snap_masked-scf7180006947407-processed-gene-0.1-mRNA-1, snap_masked-scf7180006951865-processed-gene-0.7-mRNA-1, snap_masked-scf7180006952705-processed-gene-0.2-mRNA-1	WMSIL1_LOCUS9703.1, WMSIL1_LOCUS9706.2, WMSIL1_LOCUS9707.1	CRM22_005765.4, CRM22_007483.9, CRM22_007484.5	FUN_003431-T1, FUN_003432-T1, FUN_003434-T1, FUN_003434-T2, FUN_003435-T1
OG0000250	T265_03930, T265_03931, T265_10091, T265_10092, T265_12195, T265_15048	DEA37_0001117, DEA37_0001118, DEA37_0005877	DC041_0001186, DC041_0001187, DC041_0001192, DC041_0002193, DC041_0003952, DC041_0012055	MS3_0013417.1, MS3_0015049.1	EWB00_000926.1, EWB00_005860	Smp_023620.1, Smp_125440.1	SMEST009117002, SMEST016667001, SMEST033159002, SMEST053535001, SMEST062741001	TSAs00059g06960m00001, TSAs00787g12193m00001	TsM_000457600, TsM_000493200, TsM_000493300, TsM_000607000, TsM_001015100, TsM_001128700, TsM_001130000, TsM_001133700	CSKR_103754-T1, CSKR_109803-T1	sp|A2A2Y4|FRMD3_HUMAN, sp|Q7Z6J6|FRMD5_HUMAN	EgrG_000343200, EgrG_000955600	EmuJ_000343200.1, EmuJ_000955600.1	FGIG_00063, FGIG_06957, FGIG_06958	maker-scaffold10x_476_pilon-snap-gene-0.120-mRNA-1, maker-scaffold10x_531_pilon-snap-gene-0.37-mRNA-1, snap_masked-scaffold10x_476_pilon-processed-gene-0.26-mRNA-1	snap_masked-scf7180006947983-processed-gene-0.4-mRNA-1, snap_masked-scf7180006949098-processed-gene-0.1-mRNA-1, snap_masked-scf7180006953351-processed-gene-0.18-mRNA-1	WMSIL1_LOCUS9559, WMSIL1_LOCUS9584.1	CRM22_002849.2, CRM22_010055.1	FUN_005198-T1
OG0000251	T265_05291, T265_08312, T265_08313, T265_08314	DEA37_0008384, DEA37_0008824	DC041_0002583, DC041_0002584, DC041_0002586	MS3_0012085.1, MS3_0012086.1	EWB00_009123.2, EWB00_009124.2	Smp_158520.1, Smp_344950.1	SMEST021419001, SMEST052656001		TsM_000046800	CSKR_112915-T1, CSKR_200733-T1, CSKR_200734-T1	sp|Q3SYC2|MOGT2_HUMAN, sp|Q58HT5|AWAT1_HUMAN, sp|Q6E213|AWAT2_HUMAN, sp|Q6ZPD8|DG2L6_HUMAN, sp|Q86VF5|MOGT3_HUMAN, sp|Q96PD6|MOGT1_HUMAN, sp|Q96PD7|DGAT2_HUMAN			FGIG_07726, FGIG_08213, FGIG_10248, FGIG_12326	maker-scaffold10x_1464_pilon-snap-gene-0.31-mRNA-1, maker-scaffold10x_654_pilon-augustus-gene-0.41-mRNA-1		WMSIL1_LOCUS11600.1	CRM22_003011, CRM22_003171, CRM22_003172	FUN_006224-T1, FUN_010097-T1, FUN_010702-T1, FUN_010703-T1, FUN_010703-T2, FUN_010704-T1, FUN_014775-T1, FUN_014776-T1, FUN_014777-T1, FUN_014778-T1, FUN_014782-T1, FUN_014783-T1, FUN_014784-T1, FUN_014813-T1, FUN_014814-T1, FUN_014814-T2, FUN_014815-T1, FUN_017206-T1, FUN_017206-T2, FUN_017206-T3
OG0000252	T265_06262, T265_13982, T265_14370	DEA37_0000856, DEA37_0014692, DEA37_0014693	DC041_0002749, DC041_0006346, DC041_0006403, DC041_0006405, DC041_0007257	MS3_0012138.1, MS3_0012139.1, MS3_0016578.1, MS3_0016580.1, MS3_0016581.1	EWB00_002205, EWB00_005921.1	Smp_247030.1, Smp_315600.1	SMEST012176001, SMEST014472001, SMEST022902001, SMEST044242001, SMEST063589002, SMEST070713001	TSAs00036g05322m00001, TSAs00082g08042m00001	TsM_000441700, TsM_000478100, TsM_000622400, TsM_001032100	CSKR_113045-T1, CSKR_113084-T1, CSKR_200655-T1	sp|Q08174|PCDH1_HUMAN, sp|Q9BZA7|PC11X_HUMAN, sp|Q9BZA8|PC11Y_HUMAN	EgrG_000150200, EgrG_000574900	EmuJ_000150200.1, EmuJ_000574900.1	FGIG_00438, FGIG_01514, FGIG_01515, FGIG_07059	maker-scaffold10x_1791_pilon-snap-gene-0.45-mRNA-1, maker-scaffold10x_80_pilon-snap-gene-0.180-mRNA-1	augustus_masked-scf7180006948990-processed-gene-0.2-mRNA-1, augustus_masked-scf7180006953037-processed-gene-0.0-mRNA-1, snap_masked-scf7180006948195-processed-gene-0.1-mRNA-1, snap_masked-scf7180006949387-processed-gene-0.3-mRNA-1, snap_masked-scf7180006949987-processed-gene-0.2-mRNA-1	WMSIL1_LOCUS24	CRM22_006730.2, CRM22_009656	FUN_000968-T1, FUN_002338-T1
OG0000253											sp|A0A1W2PQL4|ZN722_HUMAN, sp|A6NK75|ZNF98_HUMAN, sp|A6NN14|ZN729_HUMAN, sp|A6NNF4|ZN726_HUMAN, sp|A6NP11|ZN716_HUMAN, sp|A8MTY0|ZN724_HUMAN, sp|A8MUV8|ZN727_HUMAN, sp|A8MXY4|ZNF99_HUMAN, sp|B4DX44|ZN736_HUMAN, sp|B4DXR9|ZN732_HUMAN, sp|O14628|ZN195_HUMAN, sp|O43345|ZN208_HUMAN, sp|O75346|ZN253_HUMAN, sp|O75373|ZN737_HUMAN, sp|O75437|ZN254_HUMAN, sp|O95780|ZN682_HUMAN, sp|P0CB33|ZN735_HUMAN, sp|P…
OG0000254	T265_00484	DEA37_0011873, DEA37_0011876	DC041_0010275	MS3_0015739.1		Smp_145980.3	SMEST046414001	TSAs00007g01950m00001, TSAs00012g02781m00001, TSAs00025g04179m00001, TSAs00025g04180m00001, TSAs00026g04326m00001	TsM_000021900, TsM_000085300, TsM_000090700, TsM_000096600, TsM_000118700, TsM_000212800, TsM_000269900, TsM_000393700, TsM_000641100, TsM_001103000, TsM_001103200	CSKR_105411-T1		EgrG_000329100, EgrG_000469500, EgrG_000812100, EgrG_000819900, EgrG_000820100, EgrG_001168200, EgrG_001168300, EgrG_001182500	EmuJ_000469500.1, EmuJ_000812100.1, EmuJ_000819900.1, EmuJ_000820100.1, EmuJ_001168100.1, EmuJ_001168200.1, EmuJ_001168300.1, EmuJ_001182500.1, EmuJ_002212000.1	FGIG_01513	maker-scaffold10x_179_pilon-snap-gene-0.8-mRNA-1		WMSIL1_LOCUS13465.2, WMSIL1_LOCUS13581, WMSIL1_LOCUS13632.1, WMSIL1_LOCUS13687, WMSIL1_LOCUS1685, WMSIL1_LOCUS5753, WMSIL1_LOCUS5925.2, WMSIL1_LOCUS5926.1, WMSIL1_LOCUS6816.1, WMSIL1_LOCUS8218.2, WMSIL1_LOCUS8219.1, WMSIL1_LOCUS9826	CRM22_008245.3	FUN_008142-T1
OG0000255	T265_00494	DEA37_0005591	DC041_0005376, DC041_0008277	MS3_0012297.1, MS3_0015814.1	EWB00_008869.2, EWB00_011102, EWB00_011103	Smp_165170.1, Smp_335840.1, Smp_347080.1	SMEST004900001, SMEST004911004, SMEST004955002, SMEST004977001, SMEST005057002, SMEST005058003, SMEST005061002, SMEST005064002, SMEST014679001, SMEST017090001, SMEST035341001, SMEST064622001, SMEST064632002, SMEST064637002, SMEST064642005	TSAs00027g04488m00001, TSAs00027g04491m00001	TsM_000750900, TsM_001127000, TsM_001127100	CSKR_105394-T1	sp|O94759|TRPM2_HUMAN, sp|Q7Z2W7|TRPM8_HUMAN, sp|Q7Z4N2|TRPM1_HUMAN, sp|Q8TD43|TRPM4_HUMAN, sp|Q96QT4|TRPM7_HUMAN, sp|Q9BX84|TRPM6_HUMAN, sp|Q9HCF6|TRPM3_HUMAN, sp|Q9NZQ8|TRPM5_HUMAN	EgrG_000589600	EmuJ_000589600.1	FGIG_11204	maker-scaffold10x_374_pilon-snap-gene-0.38-mRNA-1	genemark-scf7180006951851-processed-gene-0.3-mRNA-1	WMSIL1_LOCUS3643, WMSIL1_LOCUS3644.2, WMSIL1_LOCUS3772, WMSIL1_LOCUS3773, WMSIL1_LOCUS3774	CRM22_008255, CRM22_008256.4	FUN_016191-T1, FUN_016192-T1, FUN_016193-T1, FUN_016194-T1
OG0000256	T265_01197, T265_04999, T265_11387, T265_11397, T265_11920	DEA37_0000324, DEA37_0000988, DEA37_0001015, DEA37_0001036, DEA37_0001168, DEA37_0001169, DEA37_0001456, DEA37_0003016, DEA37_0003167, DEA37_0003302, DEA37_0003823, DEA37_0004470, DEA37_0004694, DEA37_0007045, DEA37_0007530, DEA37_0007583, DEA37_0007819, DEA37_0008790, DEA37_0008989, DEA37_0008990, DEA37_0010068, DEA37_0010069, DEA37_0011386, DEA37_0011730, DEA37_0012028, DEA37_0012903, DEA37_001…					SMEST018746001, SMEST050683001			CSKR_114066-T1				FGIG_00406, FGIG_00422, FGIG_02316, FGIG_05920, FGIG_09489, FGIG_11648	maker-scaffold10x_1007_pilon-pred_gff_StringTie-gene-0.30-mRNA-1, maker-scaffold10x_1024_pilon-pred_gff_StringTie-gene-0.2-mRNA-1			CRM22_005428.3
OG0000257	T265_04998, T265_13658	DEA37_0005792, DEA37_0009661, DEA37_0013923	DC041_0008353, DC041_0008355	MS3_0014119.1, MS3_0014121.1	EWB00_001772, EWB00_001773, EWB00_001774	Smp_305430.2	SMEST022915001, SMEST024379001, SMEST033752002, SMEST064049001, SMEST064053001, SMEST064054002	TSAs00001g00150m00001, TSAs00027g04481m00001	TsM_000163400, TsM_000585600, TsM_000585900, TsM_000917200, TsM_001058500, TsM_001058600, TsM_001131500, TsM_001131600, TsM_001131700	CSKR_107524-T1, CSKR_107525-T1	sp|O00222|GRM8_HUMAN, sp|O15303|GRM6_HUMAN, sp|P41180|CASR_HUMAN, sp|P41594|GRM5_HUMAN, sp|Q13255|GRM1_HUMAN, sp|Q14416|GRM2_HUMAN, sp|Q14831|GRM7_HUMAN, sp|Q14832|GRM3_HUMAN, sp|Q14833|GRM4_HUMAN, sp|Q5T6X5|GPC6A_HUMAN	EgrG_000258900, EgrG_000259000, EgrG_000591300	EmuJ_000258900.1, EmuJ_000259000.1, EmuJ_000591300.1	FGIG_04589, FGIG_04590	maker-scaffold10x_1885_pilon-snap-gene-0.17-mRNA-1	genemark-scf7180006950743-processed-gene-0.6-mRNA-1, maker-scf7180006950345-snap-gene-0.12-mRNA-1	WMSIL1_LOCUS11547, WMSIL1_LOCUS11570, WMSIL1_LOCUS3237.2	CRM22_009143
[truncated: 17,941 more rows]
